# Supplementary material for: A ubiquitin-like domain controls protein kinase D dimerization and activation by trans-autophosphorylation
Source: J Biol Chem. 2019 Aug 12;294(39):14422–41. doi: 10.1074/jbc.RA119.008713 (PMC6768651; doi:10.1074/jbc.RA119.008713)
Supplement: Supporting Information [file supp_RA119.008713_144682_2_supp_371398_pvh0dw.xlsx]

## Sheet: proteinGroups
Protein IDs	Majority protein IDs	Peptide counts (all)	Peptide counts (razor+unique)	Peptide counts (unique)	Fasta headers	Mol. weight [kDa]	Sequence length	Sequence lengths	Q-value	Score	Potential contaminant	Number of proteins	Peptides	Razor + unique peptides	Unique peptides	Sequence coverage [%]	Unique + razor sequence coverage [%]	Unique sequence coverage [%]	Intensity	iBAQ	MS/MS count	Only identified by site	Reverse	id	Peptide IDs	Peptide is razor	Mod. peptide IDs	Evidence IDs	MS/MS IDs	Best MS/MS	Carbamidomethyl (C) site IDs	Oxidation (M) site IDs	Phospho (STY) site IDs	Carbamidomethyl (C) site positions	Oxidation (M) site positions	Phospho (STY) site positions
PKD1_CAT_569-892;A0A222AJ05;H9IU61;A0A2H1W480	PKD1_CAT_569-892	18;5;5;2	18;5;5;2	18;5;5;2	PKD1_CAT_569-892	37.66	326	326;294;627;665	0	323.31		4	18	18	18	60.4	60.4	60.4	12990000000	1082500000	462			36	20;22;33;65;66;67;81;98;105;124;143;166;179;184;188;189;194;195	True;True;True;True;True;True;True;True;True;True;True;True;True;True;True;True;True;True	20;22;23;34;70;71;72;73;74;75;91;111;112;122;123;124;143;162;163;186;187;200;206;210;211;216;217;218	24;25;26;27;28;29;30;31;32;34;35;49;50;51;52;53;54;55;56;57;58;59;60;61;62;63;64;65;66;67;68;69;70;71;72;73;74;75;124;125;126;127;128;129;130;131;132;133;162;163;194;195;196;197;198;199;214;215;216;217;218;219;245;270;271;272;273;274;301;302;303;304;305;324;325;326;333;334;335;336;337;338;339;340;341;342;343;347;348;349;350;351;352;353;354;355;356;357;358;359;360;361;362;363;364;365;366;367;368;3…	37;38;39;40;41;42;43;44;45;46;47;48;49;50;51;52;53;54;55;56;57;58;59;60;61;62;63;64;65;66;67;68;69;70;71;72;73;74;75;76;77;78;79;80;81;82;83;84;85;87;88;89;90;91;92;93;94;95;96;97;98;99;100;101;102;103;104;105;106;107;108;109;110;111;112;136;137;138;139;140;141;142;143;144;145;146;147;148;149;150;151;152;153;154;155;156;157;158;159;160;161;162;163;164;165;166;167;168;169;170;171;172;173;174;175;1…	69;99;183;379;396;403;467;631;693;753;802;906;965;986;1111;1148;1271;1281	5;6	12	1;2;3;4;5	81;287	82	172;176;180;322;324
CON__sp|P04264|K2C1_HUMAN;CON__tr|G3N0V2|G3N0V2_BOVIN	CON__sp|P04264|K2C1_HUMAN	19;3	19;3	19;3		66.038	644	644;606	0	323.31	+	2	19	19	19	39.1	39.1	39.1	781630000	39081000	96			17	23;25;32;34;38;85;99;102;109;112;144;145;151;152;158;169;170;175;178	True;True;True;True;True;True;True;True;True;True;True;True;True;True;True;True;True;True;True	24;26;33;35;36;40;95;96;97;113;116;117;118;128;131;164;165;171;172;178;190;191;196;199	36;38;47;48;76;77;78;79;80;81;85;86;87;168;169;170;171;172;173;174;175;176;200;203;204;205;206;207;208;224;225;228;229;275;276;282;283;289;290;309;310;311;318;322;323	113;115;129;130;131;132;133;134;135;262;263;264;265;266;267;268;269;270;271;272;273;274;275;276;277;278;279;280;287;288;289;481;482;483;484;485;486;487;488;489;490;491;492;493;494;495;496;497;498;499;500;501;502;651;652;655;656;657;658;659;660;661;662;663;664;665;666;667;668;669;670;671;672;712;713;714;715;716;717;718;719;720;726;727;728;729;730;731;732;821;822;823;824;825;826;827;828;829;843;844…	113;115;129;264;287;500;651;672;716;731;824;829;844;850;867;932;934;944;954	2;3	6;7;8		49;497	259;262;493
CON__sp|P08779|K1C16_HUMAN;CON__sp|Q9Z2K1|K1C16_MOUSE;CON__tr|Q3ZAW8|Q3ZAW8_MOUSE	CON__sp|P08779|K1C16_HUMAN	26;4;4	26;4;4	21;3;3		51.267	473	473;469;470	0	323.31	+	3	26	26	21	62.6	62.6	49.3	353710000	14738000	69			18	6;10;16;19;29;49;71;79;83;84;93;106;117;119;122;129;135;136;137;140;146;147;167;172;173;181	True;True;True;True;True;True;True;True;True;True;True;True;True;True;True;True;True;True;True;True;True;True;True;True;True;True	6;10;16;19;30;51;52;81;89;93;94;106;125;136;138;141;148;154;155;156;159;166;167;188;193;194;202	8;13;19;22;23;44;102;103;104;147;148;159;160;165;166;167;188;220;221;236;239;240;243;250;251;259;260;261;262;265;266;277;278;306;307;313;314;315;316;328	12;13;14;20;21;22;23;32;35;36;124;125;126;317;318;319;320;321;430;431;432;433;434;435;461;462;463;464;473;474;475;476;477;478;479;480;527;706;707;708;709;740;741;744;745;748;759;760;761;778;779;780;781;782;783;790;791;830;831;921;922;936;937;938;939;940;941;942;968;969;970	12;21;32;36;126;319;435;462;476;478;527;709;740;745;748;759;779;781;782;790;830;831;922;937;942;968		4;9			14;274
CON__sp|P48668|K2C6C_HUMAN	CON__sp|P48668|K2C6C_HUMAN	18	18	0		60.024	564	564	0	202.18	+	1	18	18	0	44.3	44.3	0	182260000	9112800	50			24	0;1;4;9;13;24;31;52;53;73;111;114;127;128;142;149;159;162	True;True;True;True;True;True;True;True;True;True;True;True;True;True;True;True;True;True	0;1;4;9;13;25;32;56;57;83;130;133;146;147;161;169;179;182	0;1;5;6;12;16;37;46;108;109;150;227;231;232;248;249;269;280;291;295;296	0;1;2;6;7;8;9;10;19;26;27;28;114;128;326;327;328;329;330;331;332;333;334;437;438;439;440;441;724;725;734;735;736;756;757;758;794;835;836;837;838;839;869;870;871;872;873;874;883;884;885	1;2;7;19;27;114;128;326;329;439;724;736;756;758;794;837;870;883
CON__sp|P13645|K1C10_HUMAN;CON__sp|P08730|K1C13_MOUSE	CON__sp|P13645|K1C10_HUMAN	14;4	12;2	9;0		58.826	584	584;437	0	262.87	+	2	14	12	9	32.7	30	28.3	462880000	28930000	47			20	2;8;55;75;83;84;87;91;92;133;134;153;155;161	True;True;True;True;False;False;True;True;True;True;True;True;True;True	2;8;59;60;85;93;94;99;104;105;152;153;173;175;181	2;10;11;111;112;113;152;165;166;167;179;184;185;186;187;255;256;257;258;284;286;293;294	3;16;17;18;336;337;338;339;340;341;342;343;344;345;445;446;447;448;449;473;474;475;476;477;478;479;480;505;506;517;518;519;520;521;522;523;524;525;526;765;766;767;768;769;770;771;772;773;774;775;776;777;851;852;854;855;856;857;876;877;878;879;880;881;882	3;17;338;446;476;478;506;522;525;766;777;851;855;878	4			66
CON__sp|P35527|K1C9_HUMAN	CON__sp|P35527|K1C9_HUMAN	10	10	10		62.064	623	623	0	279.28	+	1	10	10	10	27.8	27.8	27.8	279760000	21520000	43			22	35;42;44;68;69;78;86;104;120;123	True;True;True;True;True;True;True;True;True;True	37;44;46;76;77;78;88;98;120;121;139;142	82;92;93;95;134;135;136;137;138;139;140;141;157;158;177;178;210;211;212;213;241;244	281;282;283;284;299;300;301;302;303;306;307;308;309;410;411;412;413;414;415;416;417;418;419;420;421;422;458;459;460;503;504;674;675;676;677;678;679;680;746;749;750;751;752	281;299;307;417;422;458;503;676;746;750		10;11			234;245
CON__sp|P35908|K22E_HUMAN;CON__sp|Q3TTY5|K22E_MOUSE;CON__sp|Q9DCV7|K2C7_MOUSE;CON__sp|P07744|K2C4_MOUSE;CON__sp|Q8VED5|K2C79_MOUSE;CON__sp|Q6IFZ6|K2C1B_MOUSE;CON__sp|P12035|K2C3_HUMAN	CON__sp|P35908|K22E_HUMAN	14;3;1;1;1;1;1	13;2;0;0;0;0;0	13;2;0;0;0;0;0		65.432	639	639;707;457;525;531;572;628	0	207.18	+	7	14	13	13	38.8	36	36	125250000	5964200	35			23	24;36;39;40;41;43;56;59;60;108;157;165;187;191	False;True;True;True;True;True;True;True;True;True;True;True;True;True	25;38;41;42;43;45;61;64;65;127;177;185;209;213	37;83;88;89;90;91;94;114;117;118;119;223;288;300;346;384	114;285;290;291;292;293;294;295;296;297;298;304;305;346;347;350;351;352;353;354;355;356;357;358;711;863;890;891;892;893;894;895;896;1046;1258;1259	114;285;291;295;296;304;346;351;354;711;863;892;1046;1259
CON__sp|P02533|K1C14_HUMAN;CON__sp|P08727|K1C19_HUMAN;CON__sp|P19001|K1C19_MOUSE;CON__sp|P19012|K1C15_HUMAN;CON__tr|Q61782|Q61782_MOUSE;CON__sp|Q99456|K1C12_HUMAN	CON__sp|P02533|K1C14_HUMAN	18;4;3;3;2;1	13;1;0;0;2;0	5;0;0;0;2;0		51.561	472	472;400;403;456;93;494	0	206.12	+	6	18	13	5	51.1	37.7	17.4	89068000	3872500	30			12	6;18;26;27;50;70;77;83;84;94;103;107;115;122;141;171;174;181	False;True;True;True;True;True;True;False;False;True;True;True;True;False;True;True;True;False	6;18;27;28;53;54;79;80;87;93;94;107;119;126;134;141;160;192;195;202	8;21;39;40;41;42;105;106;142;143;144;145;146;155;156;165;166;167;189;209;222;233;234;243;267;268;312;317;328	12;13;14;34;116;117;118;119;120;121;122;322;323;324;423;424;425;426;427;428;429;453;454;455;456;457;473;474;475;476;477;478;479;480;528;673;710;737;738;748;792;793;935;943;968;969;970	12;34;119;120;323;426;453;476;478;528;673;710;737;748;793;935;943;968		2;3;4			14;272;287
CON__sp|P13647|K2C5_HUMAN;CON__sp|Q5XQN5|K2C5_BOVIN;CON__sp|Q922U2|K2C5_MOUSE;CON__sp|Q5XKE5|K2C79_HUMAN	CON__sp|P13647|K2C5_HUMAN;CON__sp|Q5XQN5|K2C5_BOVIN	14;7;6;2	8;5;4;0	8;5;4;0	;	62.378	590	590;601;580;535	0	78.647	+	4	14	8	8	29.8	16.9	16.9	69573000	3313000	19			21	24;31;52;74;110;113;127;128;131;142;148;163;168;182	False;False;False;True;True;True;False;False;True;False;True;True;True;True	25;32;56;84;129;132;146;147;150;161;168;183;189;203	37;46;108;151;226;230;248;249;253;269;279;297;298;308;329	114;128;326;327;442;443;444;721;722;723;733;756;757;758;763;794;832;833;834;886;887;923;971;972;973;974;975	114;128;326;443;723;733;756;758;763;794;833;886;923;972
CON__sp|Q86YZ3|HORN_HUMAN	CON__sp|Q86YZ3|HORN_HUMAN	8	8	8		282.39	2850	2850	0	84.296	+	1	8	8	8	10.2	10.2	10.2	10458000	135820	11			33	47;48;54;61;62;63;130;186	True;True;True;True;True;True;True;True	49;50;58;66;67;68;149;208	98;99;100;101;110;120;121;122;252;345	312;313;314;315;316;335;359;360;361;762;1045	312;316;335;359;360;361;762;1045
CON__sp|P09870|CLOS_CLOHI	CON__sp|P09870|CLOS_CLOHI	4	4	4		59.733	526	526	0	41.948	+	1	4	4	4	12.7	12.7	12.7	43759000	8751900	10			19	3;101;185;193	True;True;True;True	3;115;207;215	3;4;202;344;386;387	4;5;654;1042;1043;1044;1261;1262;1263;1264	4;654;1044;1264
CON__sp|Q04695|K1C17_HUMAN	CON__sp|Q04695|K1C17_HUMAN	13	6	2		48.105	432	432	0	91.174	+	1	13	6	2	35.2	20.6	4.2	23023000	1001000	8			28	7;18;21;26;27;51;70;76;83;84;100;121;181	True;False;True;False;False;True;False;True;False;False;True;True;False	7;18;21;27;28;55;79;80;86;93;94;114;140;202	9;21;33;39;40;41;42;107;142;143;144;145;146;153;154;165;166;167;201;242;328	15;34;86;116;117;118;119;120;121;122;325;423;424;425;426;427;428;429;450;451;452;473;474;475;476;477;478;479;480;653;747;968;969;970	15;34;86;119;120;325;426;450;476;478;653;747;968		3			256
A0A2H1W020;F6KX43;A0A2H1VZ98	A0A2H1W020;F6KX43;A0A2H1VZ98	1;1;1	1;1;1	1;1;1	tr|A0A2H1W020|A0A2H1W020_SPOFR SFRICE041990.2 (Fragment) OS=Spodoptera frugiperda OX=7108 GN=SFRICE041990.2 PE=4 SV=1;tr|F6KX43|F6KX43_SPOLT Glutathione S-transferase s2 protein OS=Spodoptera litura OX=69820 GN=GSTs2 PE=2 SV=1;tr|A0A2H1VZ98|A0A2H1VZ98_SPOF	19.243	166	166;204;204	0	7.07		3	1	1	1	8.4	8.4	8.4	20661000	10330000	7			10	95	TRUE	108	190;191	529;530;531;532;533;534;535	533
CON__sp|P02769|ALBU_BOVIN	CON__sp|P02769|ALBU_BOVIN	2	2	2		69.293	607	607	0	15.62	+	1	2	2	2	4.4	4.4	4.4	9347000	778920	7			15	82;138	True;True	92;157	164;263	471;472;784;785;786;787;788	471;786
CON__sp|P02535|K1C10_MOUSE;CON__sp|Q2M2I5|K1C24_HUMAN;CON__sp|P05784|K1C18_MOUSE;CON__sp|Q7Z3Y7|K1C28_HUMAN;CON__sp|Q148H6|K1C28_BOVIN	CON__sp|P02535|K1C10_MOUSE	5;2;1;1;1	1;0;0;0;0	1;0;0;0;0		57.769	570	570;525;423;464;464	0	7.3853	+	5	5	1	1	6.5	1.6	1.6	49180000	3073700	6			13	83;87;133;134;183	False;False;False;False;True	93;99;152;153;204;205	165;166;179;255;256;257;258;330;331;332	473;474;475;476;505;506;765;766;767;768;769;770;771;772;773;774;775;776;777;976;977;978;979;980;981	476;506;766;777;979		5			148
A0A2H1V860;A0A075X8Y1	A0A2H1V860;A0A075X8Y1	2;1	2;1	2;1	tr|A0A2H1V860|A0A2H1V860_SPOFR SFRICE041911.2 (Fragment) OS=Spodoptera frugiperda OX=7108 GN=SFRICE041911.2 PE=4 SV=1;tr|A0A075X8Y1|A0A075X8Y1_SPOLT Glutathione S-transferase sigma 4 OS=Spodoptera litura OX=69820 PE=2 SV=1	5.1619	44	44;204	0	25.821		2	2	2	2	70.5	70.5	70.5	37893000	12631000	5			4	97;116	True;True	110;135	193;235	538;539;540;541;739	538;739
A0A2H1VBW5	A0A2H1VBW5	1	1	1	tr|A0A2H1VBW5|A0A2H1VBW5_SPOFR SFRICE_002323 (Fragment) OS=Spodoptera frugiperda OX=7108 GN=SFRICE_002323 PE=3 SV=1	280.71	2524	2524	0	6.3037		1	1	1	1	0.3	0.3	0.3	105500000	1014400	5			5	156	TRUE	176	287	858;859;860;861;862	860
Q71MT9;I7FV58;Q9XXZ4;Q962S3;Q8IS65;D9ZFI2;A0A222AJG0;H9IWB8;P68203;A0A222AJG1;H9JP19;A0A222AJ01;H9IVY4	Q71MT9;I7FV58;Q9XXZ4;Q962S3;Q8IS65;D9ZFI2;A0A222AJG0;H9IWB8;P68203;A0A222AJG1;H9JP19;A0A222AJ01;H9IVY4	2;2;2;2;2;2;2;2;2;2;2;2;2	2;2;2;2;2;2;2;2;2;2;2;2;2	2;2;2;2;2;2;2;2;2;2;2;2;2	tr|Q71MT9|Q71MT9_SPOLT Ubiquitin (Fragment) OS=Spodoptera litura OX=69820 PE=2 SV=1;tr|I7FV58|I7FV58_SPOFR Ubiquitin OS=Spodoptera frugiperda OX=7108 PE=2 SV=1;tr|Q9XXZ4|Q9XXZ4_BOMMO Ribosomal protein L40 OS=Bombyx mori OX=7091 GN=UBI1 PE=2 SV=1;tr|Q962S3|	8.5647	76	76;76;129;129;129;129;130;153;156;156;200;448;913	0	15.039		13	2	2	2	39.5	39.5	39.5	10787000	5393500	4			1	90;176	True;True	103;197	183;319;320	514;515;516;950;951	515;950
H9J1Q5;A0A2H1WFD3;A0A2H1WBT4;A0A222AJH4;D9ZFI4;H9JHY5;A0A2H1WFD2;P41385;H9J1A9	H9J1Q5;A0A2H1WFD3;A0A2H1WBT4	3;3;2;1;1;1;1;1;1	1;1;1;1;1;1;1;1;1	0;0;0;0;0;0;0;0;0	tr|H9J1Q5|H9J1Q5_BOMMO Tubulin beta chain OS=Bombyx mori OX=7091 PE=3 SV=1;tr|A0A2H1WFD3|A0A2H1WFD3_SPOFR Tubulin beta chain OS=Spodoptera frugiperda OX=7108 GN=SFRICE_019068 PE=3 SV=1;tr|A0A2H1WBT4|A0A2H1WBT4_SPOFR Tubulin beta chain OS=Spodoptera frugipe	49.056	439	439;443;457;207;227;379;449;450;450	1	-2		9	3	1	0	7.5	3.2	0	4918000	351290	4	+		11	72;89;192	False;True;False	82;101;102;214	149;181;182;385	436;510;511;512;513;1260	436;510;1260		0;1			267;388
CON__sp|P02538|K2C6A_HUMAN;CON__sp|P50446|K2C6A_MOUSE;CON__sp|Q8BGZ7|K2C75_MOUSE;CON__sp|O95678|K2C75_HUMAN	CON__sp|P02538|K2C6A_HUMAN	17;6;4;4	2;0;0;0	2;0;0;0		60.044	564	564;553;551;551	0	19.896	+	4	17	2	2	39.9	5.3	5.3	23224000	1161200	4			14	0;1;4;9;13;24;46;52;53;73;114;127;128;142;150;159;162	False;False;False;False;False;False;True;False;False;False;False;False;False;False;True;False;False	0;1;4;9;13;25;48;56;57;83;133;146;147;161;170;179;182	0;1;5;6;12;16;37;97;108;109;150;231;232;248;249;269;281;291;295;296	0;1;2;6;7;8;9;10;19;26;27;28;114;311;326;327;328;329;330;331;332;333;334;437;438;439;440;441;734;735;736;756;757;758;794;840;841;842;869;870;871;872;873;874;883;884;885	1;2;7;19;27;114;311;326;329;439;736;756;758;794;841;870;883
H9JJX0;Q6R8F9;P84183;P07837;P07836;P04829;H9JWN1;G3CKA6;A0A2H1X0F8;A0A2H1WBG9;A0A1W6S692;A0A0G2YN85;A0A1S7D5J6;Q1HE32;Q11212;A0A2H1VDY8;H9J7T5;H9J7T4	H9JJX0;Q6R8F9;P84183;P07837;P07836;P04829;H9JWN1;G3CKA6;A0A2H1X0F8;A0A2H1WBG9;A0A1W6S692;A0A0G2YN85;A0A1S7D5J6;Q1HE32;Q11212;A0A2H1VDY8;H9J7T5;H9J7T4	2;2;2;2;2;2;2;2;2;2;2;2;1;1;1;1;1;1	2;2;2;2;2;2;2;2;2;2;2;2;1;1;1;1;1;1	2;2;2;2;2;2;2;2;2;2;2;2;1;1;1;1;1;1	tr|H9JJX0|H9JJX0_BOMMO Uncharacterized protein OS=Bombyx mori OX=7091 PE=3 SV=2;tr|Q6R8F9|Q6R8F9_SPOEX Actin OS=Spodoptera exigua OX=7107 PE=2 SV=1;sp|P84183|ACT4_BOMMO Actin, cytoplasmic A4 OS=Bombyx mori OX=7091 GN=A4 PE=2 SV=1;sp|P07837|ACT2_BOMMO Actin	39.049	350	350;375;376;376;376;376;376;376;376;376;376;376;90;106;164;219;267;344	0	13.522		18	2	2	2	5.4	5.4	5.4	2533000	281440	3			0	15;58	True;True	15;63	18;116	30;31;349	31;349
H9J513;A0A2H1VRL4;Q8ISR0;H9J4V2;H9IWQ1;A0A2H1VXQ4	H9J513;A0A2H1VRL4	3;3;1;1;1;1	3;3;1;1;1;1	0;0;0;0;0;0	tr|H9J513|H9J513_BOMMO Tubulin beta chain OS=Bombyx mori OX=7091 GN=101744975 PE=3 SV=1;tr|A0A2H1VRL4|A0A2H1VRL4_SPOFR Tubulin beta chain OS=Spodoptera frugiperda OX=7108 GN=SFRICE_028260 PE=3 SV=1	49.94	447	447;447;56;332;446;460	0	20.847		6	3	3	0	7.6	7.6	0	3868200	351660	3			8	5;72;192	True;True;True	5;82;214	7;149;385	11;436;1260	11;436;1260		0			388
CON__sp|Q02958|KRA61_SHEEP	CON__sp|Q02958|KRA61_SHEEP	1	1	1		8.4271	83	83	0	8.2522	+	1	1	1	1	16.9	16.9	16.9	1254500	418150	3			27	88	TRUE	100	180	507;508;509	508
CON__sp|Q5D862|FILA2_HUMAN	CON__sp|Q5D862|FILA2_HUMAN	3	3	3		248.07	2391	2391	0	23.775	+	1	3	3	3	1.8	1.8	1.8	2006600	32365	3			30	12;64;132	True;True;True	12;69;151	15;123;254	25;362;764	25;362;764
A0A2H1VCM4;W0G2G4;A0A088MGF5	A0A2H1VCM4;W0G2G4;A0A088MGF5	2;1;1	2;1;1	2;1;1	tr|A0A2H1VCM4|A0A2H1VCM4_SPOFR SFRICE_011143 OS=Spodoptera frugiperda OX=7108 GN=SFRICE_011143 PE=4 SV=1;tr|W0G2G4|W0G2G4_SPOLT Thioredoxin peroxidase OS=Spodoptera litura OX=69820 PE=2 SV=1;tr|A0A088MGF5|A0A088MGF5_SPOEX POX-C OS=Spodoptera exigua OX=7107	40.143	353	353;195;195	0	12.547		3	2	2	2	6.5	6.5	6.5	2133800	213380	2			6	45;125	True;True	47;144	96;246	310;754	310;754
A0A2H1VZ91;F6KX42;A0A2H1WRQ5	A0A2H1VZ91;F6KX42;A0A2H1WRQ5	1;1;1	1;1;1	1;1;1	tr|A0A2H1VZ91|A0A2H1VZ91_SPOFR SFRICE041989.2 (Fragment) OS=Spodoptera frugiperda OX=7108 GN=SFRICE041989.2 PE=4 SV=1;tr|F6KX42|F6KX42_SPOLT Glutathione S-transferase s1 protein OS=Spodoptera litura OX=69820 GN=GSTs1 PE=2 SV=1;tr|A0A2H1WRQ5|A0A2H1WRQ5_SPOF	11.381	100	100;201;239	0	6.6224		3	1	1	1	14	14	14	3116400	1038800	2			9	96	TRUE	109	192	536;537	536
CON__sp|P04259|K2C6B_HUMAN	CON__sp|P04259|K2C6B_HUMAN	14	2	2		60.066	564	564	0	26.476	+	1	14	2	2	39.2	6.2	6.2	4451700	222580	2			16	9;13;14;24;31;52;53;73;111;114;126;128;149;159	False;False;True;False;False;False;False;False;False;False;True;False;False;False	9;13;14;25;32;56;57;83;130;133;145;147;169;179	12;16;17;37;46;108;109;150;227;231;232;247;249;280;291	19;26;27;28;29;114;128;326;327;328;329;330;331;332;333;334;437;438;439;440;441;724;725;734;735;736;755;758;835;836;837;838;839;869;870;871;872;873;874	19;27;29;114;128;326;329;439;724;736;755;758;837;870
CON__sp|P61626|LYSC_HUMAN	CON__sp|P61626|LYSC_HUMAN	1	1	1		16.537	148	148	0	14.566	+	1	1	1	1	8.1	8.1	8.1	4760800	793460	2			25	164	TRUE	184	299	888;889	888
CON__sp|Q0VBK2|K2C80_MOUSE;CON__sp|Q6KB66|K2C80_HUMAN	CON__sp|Q0VBK2|K2C80_MOUSE;CON__sp|Q6KB66|K2C80_HUMAN	2;1	2;1	2;1	;	50.66	452	452;452	0	13.078	+	2	2	2	2	4.2	4.2	4.2	1446600	96438	2			29	154;160	True;True	174;180	285;292	853;875	853;875
Q962Q3	Q962Q3	1	1	1	tr|Q962Q3|Q962Q3_SPOFR 40S ribosomal protein S27 OS=Spodoptera frugiperda OX=7108 GN=SFRICE_007480 PE=2 SV=1	9.405	84	84	0	7.5468		1	1	1	1	19	19	19	4310200	1077600	2			37	118	TRUE	137	237;238	742;743	743
A0A222AJD2;H9J524;F8UN43;A0A2H1W9K6;E7D2J5;Q8N0P2;R4V6T6;E2F395;E0XN32;A0A2H1WFA2;C4P3P9;C0LRA8;A0A0K2CTM7;H9J523;H9JYJ8;A0A2H1X3S3;C6KHW1;A0A2H1V8A4	A0A222AJD2;H9J524;F8UN43;A0A2H1W9K6;E7D2J5;Q8N0P2;R4V6T6;E2F395;E0XN32;A0A2H1WFA2;C4P3P9;C0LRA8;A0A0K2CTM7;H9J523;H9JYJ8;A0A2H1X3S3;C6KHW1;A0A2H1V8A4	2;2;2;2;2;2;2;2;2;2;2;2;1;1;1;1;1;1	2;2;2;2;2;2;2;2;2;2;2;2;1;1;1;1;1;1	2;2;2;2;2;2;2;2;2;2;2;2;1;1;1;1;1;1	tr|A0A222AJD2|A0A222AJD2_SPOLI Major heat shock protein kDa 70 (Fragment) OS=Spodoptera littoralis OX=7109 PE=3 SV=1;tr|H9J524|H9J524_BOMMO Uncharacterized protein OS=Bombyx mori OX=7091 PE=3 SV=1;tr|F8UN43|F8UN43_BOMMO Heat shock protein 68 OS=Bombyx mori	38.215	344	344;555;628;629;643;649;653;653;653;653;667;667;178;253;386;470;513;627	0	12.752		18	2	2	2	6.7	6.7	6.7	2253400	140840	1			2	30;177	True;True	31;198	45;321	127;952	127;952
CON__sp|Q01546|K22O_HUMAN;CON__sp|P19013|K2C4_HUMAN	CON__sp|Q01546|K22O_HUMAN;CON__sp|P19013|K2C4_HUMAN	2;1	1;1	1;1	;	65.84	638	638;534	0	6.9618	+	2	2	1	1	4.2	1.4	1.4	2646000	120270	1			26	11;24	True;False	11;25	14;37	24;114	24;114
CON__sp|Q6E0U4|DMKN_HUMAN	CON__sp|Q6E0U4|DMKN_HUMAN	1	1	1		47.082	476	476	0	10.88	+	1	1	1	1	3.6	3.6	3.6	967100	120890	1			31	180	TRUE	201	327	967	967
CON__sp|Q6IFX2|K1C42_MOUSE	CON__sp|Q6IFX2|K1C42_MOUSE	10	1	1		50.133	452	452	0	6.6511	+	1	10	1	1	26.1	2.9	2.9	1282500	49329	1			32	6;18;28;50;70;77;83;103;174;181	False;False;True;False;False;False;False;False;False;False	6;18;29;53;54;79;80;87;93;119;195;202	8;21;43;105;106;142;143;144;145;146;155;156;165;166;209;317;328	12;13;14;34;123;322;323;324;423;424;425;426;427;428;429;453;454;455;456;457;473;474;475;476;673;943;968;969;970	12;34;123;323;426;453;476;673;943;968		2;3			251;266
CON__sp|Q8N1N4|K2C78_HUMAN	CON__sp|Q8N1N4|K2C78_HUMAN	2	2	2		56.865	520	520	0	12.617	+	1	2	2	2	6.2	6.2	6.2	2295800	143490	1			34	37;190	True;True	39;212	84;383	286;1257	286;1257
Q9BLC5	Q9BLC5	1	1	1	sp|Q9BLC5|HSP83_BOMMO Heat shock protein 83 OS=Bombyx mori OX=7091 GN=Hsp83 PE=1 SV=1	82.421	716	716	0	8.0586		1	1	1	1	2	2	2	1426200	75064	1			38	57	TRUE	62	115	348	348
A0A2H1V0R2	A0A2H1V0R2	1	1	1	tr|A0A2H1V0R2|A0A2H1V0R2_SPOFR SFRICE_020236 (Fragment) OS=Spodoptera frugiperda OX=7108 GN=SFRICE_020236 PE=4 SV=1	21.346	183	183	1	-2		1	1	1	1	5.5	5.5	5.5	0	0	0	+		3	139	TRUE	158	264	789	789	0			107
A0A2H1VPA0	A0A2H1VPA0	1	1	1	tr|A0A2H1VPA0|A0A2H1VPA0_SPOFR SFRICE_007377 OS=Spodoptera frugiperda OX=7108 GN=SFRICE_007377 PE=4 SV=1	42.57	392	392	1	-2		1	1	1	1	4.8	4.8	4.8	0	0	0	+		7	17	TRUE	17	20	33	33	1			374
H9JHS3	H9JHS3	1	1	1	tr|H9JHS3|H9JHS3_BOMMO Uncharacterized protein OS=Bombyx mori OX=7091 PE=4 SV=1	29.907	268	268	1	-2		1	1	1	1	5.6	5.6	5.6	0	0	0	+		35	80	TRUE	90	161	465;466	465			0			37

## Sheet: PKD sequence coverage
coverage: 60.4%
garQIQENVD ISTVYQIFPD EVLGSGQFGI VYGGKHRKTG
RDVAIKIIDK LRFPTKQESQ LRNEVAILQN LHHPGVVNLE
CMFETPERVF VVMEKLHGDM LEMILSSEKG Rlpehitkfl
itqilvalrh lhfknivhcd lkpenvllas adpfpqvklc
dfgfarIIGE KSFRRSVVGT PAYLAPEVLR nkgynrsldm
wsvgviiyvs lsgtfpfned edihdqiqna afmyppnpwk
eisheaidli nnllqvkmrk rYSVDKTLSH PWLQDYQTWL
DLRELECKIG ERYITHESDD LRWEKYAGEQ RLQYPTHLIN
PSASHS

## Sheet: Phospho (STY)Sites
passed manual validation	Proteins	Positions within proteins	Leading proteins	Protein	Fasta headers	Localization prob	Score diff	PEP	Score	Delta score	Score for localization	Diagnostic peak	Number of Phospho (STY)	Amino acid	Sequence window	Modification window	Peptide window coverage	Phospho (STY) Probabilities	Phospho (STY) Score diffs	Position in peptide	Charge	Mass error [ppm]	Intensity	Intensity___1	Intensity___2	Intensity___3	Ratio mod/base	Reverse	Potential contaminant	id	Protein group IDs	Positions	Position	Peptide IDs	Mod. peptide IDs	Evidence IDs	MS/MS IDs	Best localization evidence ID	Best localization MS/MS ID	Best localization raw file	Best localization scan number	Best score evidence ID	Best score MS/MS ID	Best score raw file	Best score scan number	Best PEP evidence ID	Best PEP MS/MS ID	Best PEP raw file	Best PEP scan number
	H9JHS3	37	H9JHS3	H9JHS3	tr|H9JHS3|H9JHS3_BOMMO Uncharacterized protein OS=Bombyx mori OX=7091 PE=4 SV=1	0.993863	23.485	0.0463765	42.317	11.246	42.317		1	S	YGRKRTLDEKGVTIPSQRRYVEYYGALLRSG	X;X;X;X;X;X;X;X;X;X;X;X;X;X;X;Phospho (STY);X;X;X;X;X;X;X;X;X;X;X;X;X;X;X	XXXPPPPPPPPPPPPPPPXXXXXXXXXXXXX	KRT(0.004)LDEKGVT(0.002)IPS(0.994)QR	KRT(-23.48)LDEKGVT(-27.71)IPS(23.48)QR	13	2	0.70654	2868400000	2868400000	0	0	NaN			0	35	37	37	80	90	161	465;466	161	465	20170927_QexHF4_RSLC4_Elsner_Leonard_MFPL_insol_PKDCAT12_ArgC_10p	10837	161	465	20170927_QexHF4_RSLC4_Elsner_Leonard_MFPL_insol_PKDCAT12_ArgC_10p	10837	161	465	20170927_QexHF4_RSLC4_Elsner_Leonard_MFPL_insol_PKDCAT12_ArgC_10p	10837
yes	PKD1_CAT_569-892	322	PKD1_CAT_569-892	PKD1_CAT_569-892	PKD1_CAT_569-892	0.987436	19.0537	2.5684e-05	140.84	136.6	140.84		1	S	AGEQRLQYPTHLINPSASHS___________	X;X;X;X;X;X;X;X;X;X;X;X;X;X;X;Phospho (STY);X;X;X;X;X;X;X;X;X;X;X;X;X;X;X	XXXXXPPPPPPPPPPPPPPPXXXXXXXXXXX	LQYPTHLINPS(0.987)AS(0.012)HS	LQY(-115.4)PT(-80.44)HLINPS(19.05)AS(-19.05)HS(-35.38)	11	2	0.29873	693210	693210	0	0	7.1851e-05			3	36	322	322	98	112	198	645	198	645	20170927_QexHF4_RSLC4_Elsner_Leonard_MFPL_insol_PKDCAT12_ArgC_10p	8759	198	645	20170927_QexHF4_RSLC4_Elsner_Leonard_MFPL_insol_PKDCAT12_ArgC_10p	8759	198	645	20170927_QexHF4_RSLC4_Elsner_Leonard_MFPL_insol_PKDCAT12_ArgC_10p	8759
yes	PKD1_CAT_569-892	324	PKD1_CAT_569-892	PKD1_CAT_569-892	PKD1_CAT_569-892	0.837647	8.44464	3.19659e-05	138.46	130.26	138.46		1	S	EQRLQYPTHLINPSASHS_____________	X;X;X;X;X;X;X;X;X;X;X;X;X;X;X;Phospho (STY);X;X;X;X;X;X;X;X;X;X;X;X;X;X;X	XXXPPPPPPPPPPPPPPPXXXXXXXXXXXXX	LQYPTHLINPS(0.043)AS(0.838)HS(0.12)	LQY(-121.79)PT(-98.8)HLINPS(-12.95)AS(8.44)HS(-8.44)	13	3	0.023236	7728300	7728300	0	0	0.00080104			4	36	324	324	98	112	199	646;647;648;649;650	199	649	20170927_QexHF4_RSLC4_Elsner_Leonard_MFPL_insol_PKDCAT12_ArgC_10p	8992	199	649	20170927_QexHF4_RSLC4_Elsner_Leonard_MFPL_insol_PKDCAT12_ArgC_10p	8992	199	649	20170927_QexHF4_RSLC4_Elsner_Leonard_MFPL_insol_PKDCAT12_ArgC_10p	8992
yes	PKD1_CAT_569-892;A0A222AJ05;H9IU61	176;180;510	PKD1_CAT_569-892	PKD1_CAT_569-892	PKD1_CAT_569-892;tr|A0A222AJ05|A0A222AJ05_SPOLI Kinase Serine/threonine-protein D1 (Fragment) OS=Spodoptera littoralis OX=7109 PE=3 SV=1;tr|H9IU61|H9IU61_BOMMO Uncharacterized protein OS=Bombyx mori OX=7091 PE=4 SV=1	1	84.2702	6.65225e-17	242.79	221.49	242.79		1;2	S	DFGFARIIGEKSFRRSVVGTPAYLAPEVLRN	X;X;X;X;X;X;X;X;X;X;X;Phospho (STY);X;X;X;Phospho (STY);X;X;X;Phospho (STY);X;X;X;X;X;X;X;X;X;X;X	XXXXXXPPPPPPPPPPPPPPPPPPPPPPPPX	S(1)VVGTPAYLAPEVLR	S(84.27)VVGT(-84.27)PAY(-210.29)LAPEVLR	1	2	-1.0067	3099000000	3087800000	11176000	0	13.881			2	36	176	176	67;143;166	74;75;163;187	131;132;133;271;272;273;274;303;304;305	402;403;404;405;406;407;408;409;796;797;798;799;800;801;802;803;804;805;806;807;808;809;810;811;812;813;814;815;816;817;818;819;820;906;907;908;909;910;911;912;913;914;915;916;917;918;919;920	303	906	20170927_QexHF4_RSLC4_Elsner_Leonard_MFPL_insol_PKDCAT12_ArgC_10p	13726	303	906	20170927_QexHF4_RSLC4_Elsner_Leonard_MFPL_insol_PKDCAT12_ArgC_10p	13726	303	906	20170927_QexHF4_RSLC4_Elsner_Leonard_MFPL_insol_PKDCAT12_ArgC_10p	13726
no	PKD1_CAT_569-892;A0A222AJ05;H9IU61	180;184;514	PKD1_CAT_569-892	PKD1_CAT_569-892	PKD1_CAT_569-892;tr|A0A222AJ05|A0A222AJ05_SPOLI Kinase Serine/threonine-protein D1 (Fragment) OS=Spodoptera littoralis OX=7109 PE=3 SV=1;tr|H9IU61|H9IU61_BOMMO Uncharacterized protein OS=Bombyx mori OX=7091 PE=4 SV=1	0.876277	7.88945	0.00740928	80.117	73.754	80.117		2	T	ARIIGEKSFRRSVVGTPAYLAPEVLRNKGYN	X;X;X;X;X;X;X;Phospho (STY);X;X;X;Phospho (STY);X;X;X;Phospho (STY);X;X;X;X;X;X;X;X;X;X;X;X;X;X;X	XXPPPPPPPPPPPPPPPPPPPPPPPPXXXXX	IIGEKS(0.245)FRRS(0.876)VVGT(0.876)PAY(0.002)LAPEVLR	IIGEKS(-7.89)FRRS(7.89)VVGT(7.89)PAY(-28.58)LAPEVLR	14	4	-0.9849	2641400	0	2641400	0	0.011832			5	36	180	180	67;143;166	74;75;163;187	133	408;409	133	408	20170927_QexHF4_RSLC4_Elsner_Leonard_MFPL_insol_PKDCAT12_ArgC_10p	10868	133	408	20170927_QexHF4_RSLC4_Elsner_Leonard_MFPL_insol_PKDCAT12_ArgC_10p	10868	133	408	20170927_QexHF4_RSLC4_Elsner_Leonard_MFPL_insol_PKDCAT12_ArgC_10p	10868
yes	PKD1_CAT_569-892;A0A222AJ05;H9IU61;A0A2H1W480	172;176;506;533	PKD1_CAT_569-892	PKD1_CAT_569-892	PKD1_CAT_569-892;tr|A0A222AJ05|A0A222AJ05_SPOLI Kinase Serine/threonine-protein D1 (Fragment) OS=Spodoptera littoralis OX=7109 PE=3 SV=1;tr|H9IU61|H9IU61_BOMMO Uncharacterized protein OS=Bombyx mori OX=7091 PE=4 SV=1;tr|A0A2H1W480|A0A2H1W480_SPOFR SFRICE_0	1	98.0402	6.42873e-10	173.33	168.17	98.04		1;2	S	VKLCDFGFARIIGEKSFRRSVVGTPAYLAPE	X;X;X;X;X;X;X;X;X;X;X;X;X;X;X;Phospho (STY);X;X;X;Phospho (STY);X;X;X;X;X;X;X;X;X;X;X	XXXXXXXXXXPPPPPPPPPPPPPPPPPPPPP	IIGEKS(1)FRR	IIGEKS(98.04)FRR	6	2	0.22463	1005400000	996820000	8535100	0	0.97445			1	36	172	172	65;66;67	71;73;74;75	125;126;128;129;130;132	376;377;378;379;380;381;382;383;384;385;386;387;388;389;390;391;392;393;395;396;397;398;399;400;401;405;406;407	129	398	20170927_QexHF4_RSLC4_Elsner_Leonard_MFPL_insol_PKDCAT12_ArgC_10p	4292	132	405	20170927_QexHF4_RSLC4_Elsner_Leonard_MFPL_insol_PKDCAT12_ArgC_10p	10845	132	405	20170927_QexHF4_RSLC4_Elsner_Leonard_MFPL_insol_PKDCAT12_ArgC_10p	10845

## Sheet: modificationSpecificPeptides
Sequence	Modifications	Mass	Mass Fractional Part	Protein Groups	Proteins	Unique (Groups)	Unique (Proteins)	Acetyl (Protein N-term)	Carbamidomethyl (C)	Oxidation (M)	Phospho (STY)	Missed cleavages	Retention time	Calibrated retention time	Charges	PEP	MS/MS scan number	Raw file	Score	Delta score	Intensity	Reverse	Potential contaminant	id	Protein group IDs	Peptide ID	Evidence IDs	MS/MS IDs	Best MS/MS	Carbamidomethyl (C) site IDs	Oxidation (M) site IDs	Phospho (STY) site IDs	MS/MS Count
AEAESWYQTKYEELQVTAGR	Unmodified	2358.11	0.112805	24;14	CON__sp|P02538|K2C6A_HUMAN;CON__sp|P50446|K2C6A_MOUSE;CON__sp|Q8BGZ7|K2C75_MOUSE;CON__sp|O95678|K2C75_HUMAN;CON__sp|P48668|K2C6C_HUMAN	no	no	0	0	0	0	0	47.217	47.217	3	5.8706e-21	10026	20170927_QexHF4_RSLC4_Elsner_Leonard_MFPL_insol_PKDCAT12_ArgC_10p	270.08	270.08	15391000		+	0	14;24	0	0	0;1	1				2
AEAESWYQTKYEELQVTAGRHGDDLR	Unmodified	3051.43	0.432241	24;14	CON__sp|P02538|K2C6A_HUMAN;CON__sp|P50446|K2C6A_MOUSE;CON__sp|Q8BGZ7|K2C75_MOUSE;CON__sp|O95678|K2C75_HUMAN;CON__sp|P48668|K2C6C_HUMAN	no	no	0	0	0	0	1	43.299	43.299	4	1.3711e-05	9004	20170927_QexHF4_RSLC4_Elsner_Leonard_MFPL_insol_PKDCAT12_ArgC_10p	113.9	105.36	1683300		+	1	14;24	1	1	2	2				1
AETECQNTEYQQLLDIKIR	Unmodified	2294.12	0.121261	20	CON__sp|P13645|K1C10_HUMAN	yes	yes	0	0	0	0	0	51.035	51.035	3	4.5733e-19	10928	20170927_QexHF4_RSLC4_Elsner_Leonard_MFPL_insol_PKDCAT12_ArgC_10p	249.69	235.37	7689100		+	2	20	2	2	3	3				1
AIDNLAVNLSNENKKSEIEKLR	Unmodified	2497.35	0.350015	19	CON__sp|P09870|CLOS_CLOHI	yes	yes	0	0	0	0	0	36.486	36.486	4;5	7.503e-05	7334	20170927_QexHF4_RSLC4_Elsner_Leonard_MFPL_insol_PKDCAT12_ArgC_10p	102.48	95.12	2029600		+	3	19	3	3;4	4;5	4				2
AIGGGLSSVGGGSSTIKYTTTSSSSR	Unmodified	2417.2	0.20341	24;14	CON__sp|P02538|K2C6A_HUMAN;CON__sp|P48668|K2C6C_HUMAN	no	no	0	0	0	0	0	35.223	35.223	2;3	3.5521e-14	7097	20170927_QexHF4_RSLC4_Elsner_Leonard_MFPL_insol_PKDCAT12_ArgC_10p	204.53	204.53	30240000		+	4	14;24	4	5;6	6;7;8;9;10	7				5
AILVDLEPGTMDSVR	Unmodified	1614.83	0.828708	8	H9J513;A0A2H1VRL4	no	no	0	0	0	0	0	54.119	54.119	2	0.010536	11741	20170927_QexHF4_RSLC4_Elsner_Leonard_MFPL_insol_PKDCAT12_ArgC_10p	86.463	67.717	658470			5	8	5	7	11	11				1
ALEEANADLEVKIR	Unmodified	1569.84	0.836236	18;12;32	CON__sp|P02533|K1C14_HUMAN;CON__sp|Q6IFX2|K1C42_MOUSE;CON__sp|P08779|K1C16_HUMAN	no	no	0	0	0	0	0	37.304	37.304	3	8.8952e-05	7552	20170927_QexHF4_RSLC4_Elsner_Leonard_MFPL_insol_PKDCAT12_ArgC_10p	128.9	111.1	10913000		+	6	12;32;18	6	8	12;13;14	12				3
ALEEANTELEVKIR	Unmodified	1613.86	0.86245	28	CON__sp|Q04695|K1C17_HUMAN	no	no	0	0	0	0	0	37.338	37.338	3	0.00045755	7576	20170927_QexHF4_RSLC4_Elsner_Leonard_MFPL_insol_PKDCAT12_ArgC_10p	115.12	92.581	5858000		+	7	28	7	9	15	15				1
ALEESNYELEGKIKEWYEKHGNSHQGEPR	Unmodified	3456.63	0.63346	20	CON__sp|P13645|K1C10_HUMAN	yes	yes	0	0	0	0	0	41.608	41.608	4;5	2.2107e-05	8627	20170927_QexHF4_RSLC4_Elsner_Leonard_MFPL_insol_PKDCAT12_ArgC_10p	102.57	91.152	2510700		+	8	20	8	10;11	16;17;18	17				3
ALYDAELSQMQTHISDTSVVLSMDNNR	Unmodified	3037.41	0.412099	24;14;16	CON__sp|P02538|K2C6A_HUMAN;CON__sp|P04259|K2C6B_HUMAN;CON__sp|P48668|K2C6C_HUMAN	no	no	0	0	0	0	0	59.327	59.327	3	1.1047e-18	13161	20170927_QexHF4_RSLC4_Elsner_Leonard_MFPL_insol_PKDCAT12_ArgC_10p	226.09	207.53	3087600		+	9	14;16;24	9	12	19	19				1
APSTYGGGLSVSSR	Unmodified	1337.66	0.657543	18	CON__sp|P08779|K1C16_HUMAN	yes	yes	0	0	0	0	0	31.292	31.292	2	5.4931e-13	6160	20170927_QexHF4_RSLC4_Elsner_Leonard_MFPL_insol_PKDCAT12_ArgC_10p	237.53	214.88	25379000		+	10	18	10	13	20;21;22;23	21				4
AQYEEIAQR	Unmodified	1106.54	0.535637	26	CON__sp|Q01546|K22O_HUMAN;CON__sp|P19013|K2C4_HUMAN	yes	no	0	0	0	0	0	26.406	26.406	2	0.001092	5057	20170927_QexHF4_RSLC4_Elsner_Leonard_MFPL_insol_PKDCAT12_ArgC_10p	122.18	100.43	2646000		+	11	26	11	14	24	24				1
ASHFQSHSSER	Unmodified	1271.56	0.564311	30	CON__sp|Q5D862|FILA2_HUMAN	yes	yes	0	0	0	0	0	9.3524	9.3524	3	0.0010605	1626	20170927_QexHF4_RSLC4_Elsner_Leonard_MFPL_insol_PKDCAT12_ArgC_10p	107.85	88.085	472940		+	12	30	12	15	25	25				1
ASTSTTIR	Acetyl (Protein N-term)	877.451	0.45051	24;14;16	CON__sp|P02538|K2C6A_HUMAN;CON__sp|P04259|K2C6B_HUMAN;CON__sp|P48668|K2C6C_HUMAN	no	no	1	0	0	0	0	26.591	26.591	2	0.0016143	5134	20170927_QexHF4_RSLC4_Elsner_Leonard_MFPL_insol_PKDCAT12_ArgC_10p	104.37	91.377	11899000		+	13	14;16;24	13	16	26;27;28	27				3
ATGGGLSSVGGGSSTIKYTTTSSSSR	Unmodified	2405.17	0.167025	16	CON__sp|P04259|K2C6B_HUMAN	yes	yes	0	0	0	0	0	31.006	31.006	3	1.0401e-17	6060	20170927_QexHF4_RSLC4_Elsner_Leonard_MFPL_insol_PKDCAT12_ArgC_10p	216.8	216.8	3220000		+	14	16	14	17	29	29				1
AVFPSIVGR	Unmodified	944.544	0.544351	0	H9JJX0;Q6R8F9;P84183;P07837;P07836;P04829;H9JWN1;G3CKA6;A0A2H1X0F8;A0A2H1WBG9;A0A1W6S692;A0A0G2YN85;Q11212;H9J7T5;H9J7T4	yes	no	0	0	0	0	0	44.821	44.821	2	0.0024716	9411	20170927_QexHF4_RSLC4_Elsner_Leonard_MFPL_insol_PKDCAT12_ArgC_10p	100.45	70.878	1830700			15	0	15	18	30;31	31				2
DAETWFLSKTEELNKEVASNSELVQSSR	Unmodified	3196.55	0.552416	18	CON__sp|P08779|K1C16_HUMAN	yes	yes	0	0	0	0	0	62.746	62.746	4	1.0165e-18	14168	20170927_QexHF4_RSLC4_Elsner_Leonard_MFPL_insol_PKDCAT12_ArgC_10p	222.47	209.22	3974600		+	16	18	16	19	32	32				1
DLSFNGKWVFAGCRDSTVR	Carbamidomethyl (C)	2214.06	0.0640206	7	A0A2H1VPA0	yes	yes	0	1	0	0	1	60.384	60.384	2	0.045571	13480	20170927_QexHF4_RSLC4_Elsner_Leonard_MFPL_insol_PKDCAT12_ArgC_10p	41.401	8.4752	939600			17	7	17	20	33	33	1			1
DQYEKMAEKNR	Unmodified	1410.66	0.656163	12;28;32	CON__sp|P02533|K1C14_HUMAN;CON__sp|Q04695|K1C17_HUMAN;CON__sp|Q6IFX2|K1C42_MOUSE	no	no	0	0	0	0	0	17.964	17.964	3	0.006302	3133	20170927_QexHF4_RSLC4_Elsner_Leonard_MFPL_insol_PKDCAT12_ArgC_10p	85.288	65.548	1822500		+	18	12;28;32	18	21	34	34				1
DQYEQMAEKNR	Unmodified	1410.62	0.619777	18	CON__sp|P08779|K1C16_HUMAN;CON__sp|Q9Z2K1|K1C16_MOUSE;CON__tr|Q3ZAW8|Q3ZAW8_MOUSE	yes	no	0	0	0	0	0	23.53	23.53	2;3	1.4661e-07	4425	20170927_QexHF4_RSLC4_Elsner_Leonard_MFPL_insol_PKDCAT12_ArgC_10p	193.52	175.7	2431600		+	19	18	19	22;23	35;36	36				2
DVAIKIIDKLR	Unmodified	1282.8	0.797271	36	PKD1_CAT_569-892	yes	yes	0	0	0	0	0	46.459	46.459	2;3	7.5624e-06	8573	20170927_QexHF4_RSLC4_Elsner_Leonard_MFPL_insol_PKDCAT12_ArgC_10p	177.57	156.11	3289400000			20	36	20	24;25;26;27;28;29;30;31;32	37;38;39;40;41;42;43;44;45;46;47;48;49;50;51;52;53;54;55;56;57;58;59;60;61;62;63;64;65;66;67;68;69;70;71;72;73;74;75;76;77;78;79;80;81;82;83;84;85	71				45
DYSQYYR	Unmodified	993.419	0.41921	28	CON__sp|Q04695|K1C17_HUMAN	yes	yes	0	0	0	0	0	34.634	34.634	2	0.015507	6916	20170927_QexHF4_RSLC4_Elsner_Leonard_MFPL_insol_PKDCAT12_ArgC_10p	110.23	79.513	719370		+	21	28	21	33	86	86				1
ELECKIGER	Carbamidomethyl (C)	1132.55	0.554658	36	PKD1_CAT_569-892	yes	yes	0	1	0	0	0	21.164	21.164	2	7.6261e-06	3940	20170927_QexHF4_RSLC4_Elsner_Leonard_MFPL_insol_PKDCAT12_ArgC_10p	207.68	155.2	402680000			22	36	22	34	87;88;89;90;91;92;93;94;95;96;97	90	5			11
ELECKIGER	Unmodified	1075.53	0.533194	36	PKD1_CAT_569-892	yes	yes	0	0	0	0	0	25.601	25.601	2	4.7884e-06	4913	20170927_QexHF4_RSLC4_Elsner_Leonard_MFPL_insol_PKDCAT12_ArgC_10p	203.29	131.15	139440000			23	36	22	35	98;99;100;101;102;103;104;105;106;107;108;109;110;111;112	99				15
EQIKSLNNQFASFIDKVR	Unmodified	2136.13	0.132752	17	CON__sp|P04264|K2C1_HUMAN;CON__tr|G3N0V2|G3N0V2_BOVIN	yes	no	0	0	0	0	0	50.064	50.064	4	0.039598	10691	20170927_QexHF4_RSLC4_Elsner_Leonard_MFPL_insol_PKDCAT12_ArgC_10p	48.288	48.288	11304000		+	24	17	23	36	113	113				0
EQIKTLNNKFASFIDKVR	Unmodified	2150.18	0.184788	24;14;23;21;16;26	CON__sp|P35908|K22E_HUMAN;CON__sp|Q3TTY5|K22E_MOUSE;CON__sp|Q9DCV7|K2C7_MOUSE;CON__sp|P07744|K2C4_MOUSE;CON__sp|Q8VED5|K2C79_MOUSE;CON__sp|Q6IFZ6|K2C1B_MOUSE;CON__sp|P12035|K2C3_HUMAN;CON__sp|P13647|K2C5_HUMAN;CON__sp|Q5XQN5|K2C5_BOVIN;CON__sp|Q922U2|K2C5_MOUSE;CON__sp|Q5XKE5|K2C79_HUMAN;CON__sp|P02538|K2C6A_HUMAN;CON__sp|P50446|K2C6A_MOUSE;CON__sp|Q8BGZ7|K2C75_MOUSE;CON__sp|O95678|K2C75_HUMAN;CO…	no	no	0	0	0	0	0	42.883	42.883	3	1.5018e-06	8905	20170927_QexHF4_RSLC4_Elsner_Leonard_MFPL_insol_PKDCAT12_ArgC_10p	148.56	142.05	857020		+	25	23;21;14;16;24;26	24	37	114	114				1
EREQIKSLNNQFASFIDKVR	Unmodified	2421.28	0.276456	17	CON__sp|P04264|K2C1_HUMAN;CON__tr|G3N0V2|G3N0V2_BOVIN	yes	no	0	0	0	0	1	47.123	47.123	4	1.314e-08	9974	20170927_QexHF4_RSLC4_Elsner_Leonard_MFPL_insol_PKDCAT12_ArgC_10p	158.52	146.77	2574200		+	26	17	25	38	115	115				1
EVATNSELVQSGKSEISELR	Unmodified	2175.1	0.101905	12;28	CON__sp|P02533|K1C14_HUMAN;CON__sp|Q04695|K1C17_HUMAN	no	no	0	0	0	0	0	41.464	41.464	2;3	1.055e-30	8563	20170927_QexHF4_RSLC4_Elsner_Leonard_MFPL_insol_PKDCAT12_ArgC_10p	363.2	363.2	19929000		+	27	12;28	26	39;40	116;117;118;119	119				4
EVATNSELVQSGKSEISELRR	Unmodified	2331.2	0.203016	12;28	CON__sp|P02533|K1C14_HUMAN;CON__sp|Q04695|K1C17_HUMAN	no	no	0	0	0	0	1	38.196	38.196	3;4	4.1114e-09	7809	20170927_QexHF4_RSLC4_Elsner_Leonard_MFPL_insol_PKDCAT12_ArgC_10p	170.5	164.52	4288300		+	28	12;28	27	41;42	120;121;122	120				3
EVATNTEALQSSR	Unmodified	1404.68	0.684486	32	CON__sp|Q6IFX2|K1C42_MOUSE	yes	yes	0	0	0	0	0	25.749	25.749	2	0.002233	4918	20170927_QexHF4_RSLC4_Elsner_Leonard_MFPL_insol_PKDCAT12_ArgC_10p	100.02	85.35	1282500		+	29	32	28	43	123	123				1
EVFTSSSSSSSR	Unmodified	1259.56	0.562974	18	CON__sp|P08779|K1C16_HUMAN	yes	yes	0	0	0	0	0	20.793	20.793	2	7.3517e-05	3839	20170927_QexHF4_RSLC4_Elsner_Leonard_MFPL_insol_PKDCAT12_ArgC_10p	147.75	115.82	17406000		+	30	18	29	44	124;125;126	126				3
FEELNADLFR	Unmodified	1252.61	0.608802	2	A0A222AJD2;H9J524;F8UN43;A0A2H1W9K6;E7D2J5;Q8N0P2;R4V6T6;E2F395;E0XN32;A0A2H1WFA2;C4P3P9;C0LRA8;A0A2H1X3S3;C6KHW1	yes	no	0	0	0	0	0	53.499	53.499	2	0.001748	11582	20170927_QexHF4_RSLC4_Elsner_Leonard_MFPL_insol_PKDCAT12_ArgC_10p	107.15	102.54	1154000			31	2	30	45	127	127				0
FLEQQNKVLDTKWTLLQEQGTKTVR	Unmodified	3002.62	0.61892	24;21;16	CON__sp|P13647|K2C5_HUMAN;CON__sp|P04259|K2C6B_HUMAN;CON__sp|P48668|K2C6C_HUMAN	no	no	0	0	0	0	0	44.012	44.012	4	0.047136	9270	20170927_QexHF4_RSLC4_Elsner_Leonard_MFPL_insol_PKDCAT12_ArgC_10p	6.0656	0.035528	2123600		+	32	21;16;24	31	46	128	128				0
FLEQQNQVLQTKWELLQQVDTSTR	Unmodified	2931.51	0.509035	17	CON__sp|P04264|K2C1_HUMAN	yes	yes	0	0	0	0	0	56.687	56.687	3;4	2.1984e-40	12379	20170927_QexHF4_RSLC4_Elsner_Leonard_MFPL_insol_PKDCAT12_ArgC_10p	348.93	348.93	111010000		+	33	17	32	47;48	129;130;131;132;133;134;135	129				7
FPTKQESQLR	Unmodified	1232.65	0.651335	36	PKD1_CAT_569-892	yes	yes	0	0	0	0	0	36.148	36.148	1;2;3	1.0003e-07	3933	20170927_QexHF4_RSLC4_Elsner_Leonard_MFPL_insol_PKDCAT12_ArgC_10p	208.25	190.43	1279700000			34	36	33	49;50;51;52;53;54;55;56;57;58;59;60;61;62;63;64;65;66;67;68;69;70;71;72;73;74;75	136;137;138;139;140;141;142;143;144;145;146;147;148;149;150;151;152;153;154;155;156;157;158;159;160;161;162;163;164;165;166;167;168;169;170;171;172;173;174;175;176;177;178;179;180;181;182;183;184;185;186;187;188;189;190;191;192;193;194;195;196;197;198;199;200;201;202;203;204;205;206;207;208;209;210;211;212;213;214;215;216;217;218;219;220;221;222;223;224;225;226;227;228;229;230;231;232;233;234;235…	183				123
FSSCGGGGGSFGAGGGFGSR	Carbamidomethyl (C)	1764.73	0.72743	17	CON__sp|P04264|K2C1_HUMAN	yes	yes	0	1	0	0	0	37.754	37.754	2	7.5519e-24	7693	20170927_QexHF4_RSLC4_Elsner_Leonard_MFPL_insol_PKDCAT12_ArgC_10p	275.42	225.7	3170500		+	35	17	34	76	262;263	262	2			2
FSSCGGGGGSFGAGGGFGSR	Unmodified	1707.71	0.705967	17	CON__sp|P04264|K2C1_HUMAN	yes	yes	0	0	0	0	0	44.408	44.408	2;3	2.8208e-24	8110	20170927_QexHF4_RSLC4_Elsner_Leonard_MFPL_insol_PKDCAT12_ArgC_10p	272.74	255.3	51791000		+	36	17	34	77;78;79;80;81	264;265;266;267;268;269;270;271;272;273;274;275;276;277;278;279;280	264				15
FSSSSGYGGGSSR	Unmodified	1234.52	0.521444	22	CON__sp|P35527|K1C9_HUMAN	yes	yes	0	0	0	0	0	20.331	20.331	2	4.2311e-05	3614	20170927_QexHF4_RSLC4_Elsner_Leonard_MFPL_insol_PKDCAT12_ArgC_10p	149.96	144.4	66635000		+	37	22	35	82	281;282;283;284	281				4
GEHALKDAR	Unmodified	995.515	0.514842	23	CON__sp|P35908|K22E_HUMAN	yes	yes	0	0	0	0	0	9.7668	9.7668	2	0.00082265	1695	20170927_QexHF4_RSLC4_Elsner_Leonard_MFPL_insol_PKDCAT12_ArgC_10p	128.36	0	604410		+	38	23	36	83	285	285				1
GELALKDAQAKVDELEAALR	Unmodified	2139.15	0.153547	34	CON__sp|Q8N1N4|K2C78_HUMAN	yes	yes	0	0	0	0	0	55.516	55.516	3	0.00066853	12128	20170927_QexHF4_RSLC4_Elsner_Leonard_MFPL_insol_PKDCAT12_ArgC_10p	95.206	87.251	570840		+	39	34	37	84	286	286				1
GENALKDAKNKLNDLEDALQQAKEDLAR	Unmodified	3109.6	0.600369	17	CON__sp|P04264|K2C1_HUMAN	yes	yes	0	0	0	0	0	58.226	58.226	4;5	1.4754e-23	12726	20170927_QexHF4_RSLC4_Elsner_Leonard_MFPL_insol_PKDCAT12_ArgC_10p	246.32	234.9	8102800		+	40	17	38	85;86;87	287;288;289	287				3
GFSSGSAVVSGGSR	Unmodified	1253.6	0.600028	23	CON__sp|P35908|K22E_HUMAN;CON__sp|Q3TTY5|K22E_MOUSE	yes	no	0	0	0	0	0	27.035	27.035	2	9.0242e-09	5242	20170927_QexHF4_RSLC4_Elsner_Leonard_MFPL_insol_PKDCAT12_ArgC_10p	188.6	174.15	45104000		+	41	23	39	88	290;291;292;293;294	291				5
GFSSGSAVVSGGSRR	Unmodified	1409.7	0.701139	23	CON__sp|P35908|K22E_HUMAN;CON__sp|Q3TTY5|K22E_MOUSE	yes	no	0	0	0	0	1	22.163	22.163	3	0.043403	4097	20170927_QexHF4_RSLC4_Elsner_Leonard_MFPL_insol_PKDCAT12_ArgC_10p	45.79	21.499	842190		+	42	23	40	89	295	295				1
GGGFGGGSSFGGGSGFSGGGFGGGGFGGGR	Unmodified	2398.01	0.0111334	23	CON__sp|P35908|K22E_HUMAN	yes	yes	0	0	0	0	0	53.15	53.15	2;3	3.8367e-43	11479	20170927_QexHF4_RSLC4_Elsner_Leonard_MFPL_insol_PKDCAT12_ArgC_10p	338.5	322.96	15685000		+	43	23	41	90;91	296;297;298	296				3
GGGGSFGYSYGGGSGGGFSASSLGGGFGGGSR	Unmodified	2704.15	0.153834	22	CON__sp|P35527|K1C9_HUMAN	yes	yes	0	0	0	0	0	53.048	53.048	2;3	2.3745e-63	11456	20170927_QexHF4_RSLC4_Elsner_Leonard_MFPL_insol_PKDCAT12_ArgC_10p	530.64	460.4	19758000		+	44	22	42	92;93	299;300;301;302;303	299				5
GGSGGGGSISGGGYGSGGGSGGR	Unmodified	1740.74	0.741166	23	CON__sp|P35908|K22E_HUMAN	yes	yes	0	0	0	0	0	20.97	20.97	2	2.1496e-26	3763	20170927_QexHF4_RSLC4_Elsner_Leonard_MFPL_insol_PKDCAT12_ArgC_10p	276.63	255.85	6396500		+	45	23	43	94	304;305	304				2
GGSGGSYGGGGSGGGYGGGSGSR	Unmodified	1790.72	0.720431	22	CON__sp|P35527|K1C9_HUMAN	yes	yes	0	0	0	0	0	19.49	19.49	2	6.7074e-57	3468	20170927_QexHF4_RSLC4_Elsner_Leonard_MFPL_insol_PKDCAT12_ArgC_10p	400.72	147.66	28526000		+	46	22	44	95	306;307;308;309	307				4
GLFVIDDKQNLR	Unmodified	1416.77	0.772513	6	A0A2H1VCM4	yes	yes	0	0	0	0	0	41.419	41.419	3	0.020656	8565	20170927_QexHF4_RSLC4_Elsner_Leonard_MFPL_insol_PKDCAT12_ArgC_10p	63.727	60.53	502780			47	6	45	96	310	310				1
GMQDLVEDFKNKYEDEINKR	Unmodified	2470.18	0.179838	14	CON__sp|P02538|K2C6A_HUMAN	yes	yes	0	0	0	0	0	53.05	53.05	4	1.0464e-08	11458	20170927_QexHF4_RSLC4_Elsner_Leonard_MFPL_insol_PKDCAT12_ArgC_10p	163.66	163.66	4413400		+	48	14	46	97	311	311				1
GPYESGSGHSSGLGHQESR	Unmodified	1927.84	0.84088	33	CON__sp|Q86YZ3|HORN_HUMAN	yes	yes	0	0	0	0	0	16.312	16.312	3	1.5974e-08	2838	20170927_QexHF4_RSLC4_Elsner_Leonard_MFPL_insol_PKDCAT12_ArgC_10p	161.65	161.65	731830		+	49	33	47	98	312	312				1
GPYESGSGHSSGLGHR	Unmodified	1583.71	0.707681	33	CON__sp|Q86YZ3|HORN_HUMAN	yes	no	0	0	0	0	0	15.475	15.475	2;3;4	1.7505e-07	2696	20170927_QexHF4_RSLC4_Elsner_Leonard_MFPL_insol_PKDCAT12_ArgC_10p	196.38	182.03	4462300		+	50	33	48	99;100;101	313;314;315;316	316				4
GQTGGDVNVEMDAAPGVDLSR	Oxidation (M)	2102.95	0.953861	18	CON__sp|P08779|K1C16_HUMAN;CON__sp|Q9Z2K1|K1C16_MOUSE;CON__tr|Q3ZAW8|Q3ZAW8_MOUSE	yes	no	0	0	1	0	0	40.081	40.081	2	1.933e-16	8240	20170927_QexHF4_RSLC4_Elsner_Leonard_MFPL_insol_PKDCAT12_ArgC_10p	240.63	223.05	783620		+	51	18	49	102	317	317		9		1
GQTGGDVNVEMDAAPGVDLSR	Unmodified	2086.96	0.958946	18	CON__sp|P08779|K1C16_HUMAN;CON__sp|Q9Z2K1|K1C16_MOUSE;CON__tr|Q3ZAW8|Q3ZAW8_MOUSE	yes	no	0	0	0	0	0	45.746	45.746	2;3	1.0554e-45	9686	20170927_QexHF4_RSLC4_Elsner_Leonard_MFPL_insol_PKDCAT12_ArgC_10p	358.2	336.65	27947000		+	52	18	49	103;104	318;319;320;321	319				4
GQVGGDVNVEMDAAPGVDLSR	Oxidation (M)	2100.97	0.974596	12;32	CON__sp|P02533|K1C14_HUMAN;CON__sp|Q6IFX2|K1C42_MOUSE	no	no	0	0	1	0	0	42.437	42.437	2	2.4359e-09	8803	20170927_QexHF4_RSLC4_Elsner_Leonard_MFPL_insol_PKDCAT12_ArgC_10p	177.58	155.35	763880		+	53	12;32	50	105	322	322		2		1
GQVGGDVNVEMDAAPGVDLSR	Unmodified	2084.98	0.979682	12;32	CON__sp|P02533|K1C14_HUMAN;CON__sp|Q6IFX2|K1C42_MOUSE	no	no	0	0	0	0	0	47.951	47.951	2	1.1952e-30	10148	20170927_QexHF4_RSLC4_Elsner_Leonard_MFPL_insol_PKDCAT12_ArgC_10p	299.65	278.8	5042400		+	54	12;32	50	106	323;324	323				2
GQVGGEINVEMDAAPGVDLSR	Unmodified	2113.01	0.010982	28	CON__sp|Q04695|K1C17_HUMAN	no	no	0	0	0	0	0	50.934	50.934	2	5.6548e-31	10919	20170927_QexHF4_RSLC4_Elsner_Leonard_MFPL_insol_PKDCAT12_ArgC_10p	314.85	278.53	1737700		+	55	28	51	107	325	325				1
GRLDSELR	Unmodified	944.504	0.503943	24;14;21;16	CON__sp|P13647|K2C5_HUMAN;CON__sp|Q5XQN5|K2C5_BOVIN;CON__sp|Q922U2|K2C5_MOUSE;CON__sp|Q5XKE5|K2C79_HUMAN;CON__sp|P02538|K2C6A_HUMAN;CON__sp|P50446|K2C6A_MOUSE;CON__sp|P04259|K2C6B_HUMAN;CON__sp|P48668|K2C6C_HUMAN	no	no	0	0	0	0	1	21.969	21.969	2	0.002887	4039	20170927_QexHF4_RSLC4_Elsner_Leonard_MFPL_insol_PKDCAT12_ArgC_10p	110.41	47.944	3803200		+	56	21;14;16;24	52	108	326;327	326				2
GSGGLGGACGGAGFGSR	Unmodified	1366.6	0.604796	24;14;16	CON__sp|P02538|K2C6A_HUMAN;CON__sp|P04259|K2C6B_HUMAN;CON__sp|P48668|K2C6C_HUMAN	no	no	0	0	0	0	0	34.391	34.391	2	4.281e-10	6887	20170927_QexHF4_RSLC4_Elsner_Leonard_MFPL_insol_PKDCAT12_ArgC_10p	198.74	198.74	17523000		+	57	14;16;24	53	109	328;329;330;331;332;333;334	329				7
GSGSGQSPSSGQHGTGFGR	Unmodified	1746.77	0.766987	33	CON__sp|Q86YZ3|HORN_HUMAN	yes	yes	0	0	0	0	0	17.181	17.181	3	0.00019064	2984	20170927_QexHF4_RSLC4_Elsner_Leonard_MFPL_insol_PKDCAT12_ArgC_10p	104.88	84.833	828540		+	58	33	54	110	335	335				1
GSSGGGCFGGSSGGYGGLGGFGGGSFR	Carbamidomethyl (C)	2341.98	0.977056	20	CON__sp|P13645|K1C10_HUMAN	yes	yes	0	1	0	0	0	51.016	51.016	2	1.1119e-10	10952	20170927_QexHF4_RSLC4_Elsner_Leonard_MFPL_insol_PKDCAT12_ArgC_10p	166.76	145.51	823750		+	59	20	55	111	336	336	4			1
GSSGGGCFGGSSGGYGGLGGFGGGSFR	Unmodified	2284.96	0.955592	20	CON__sp|P13645|K1C10_HUMAN	yes	yes	0	0	0	0	0	53.157	53.157	2;3	2.5706e-92	11530	20170927_QexHF4_RSLC4_Elsner_Leonard_MFPL_insol_PKDCAT12_ArgC_10p	486.53	471.27	44960000		+	60	20	55	112;113	337;338;339;340;341;342;343;344;345	338				9
GSSSGGGYSSGSSSYGSGGR	Unmodified	1739.7	0.698298	23	CON__sp|P35908|K22E_HUMAN	yes	yes	0	0	0	0	0	19.945	19.945	2	2.7103e-32	3522	20170927_QexHF4_RSLC4_Elsner_Leonard_MFPL_insol_PKDCAT12_ArgC_10p	328.14	314.02	9672800		+	61	23	56	114	346;347	346				2
GVVDSEDLPLNISR	Unmodified	1512.78	0.778386	38	Q9BLC5	yes	yes	0	0	0	0	0	49.418	49.418	2	8.7369e-05	10522	20170927_QexHF4_RSLC4_Elsner_Leonard_MFPL_insol_PKDCAT12_ArgC_10p	140.78	126.62	1426200			62	38	57	115	348	348				1
GYSFTTTAER	Unmodified	1131.52	0.519653	0	H9JJX0;Q6R8F9;P84183;P07837;P07836;P04829;H9JWN1;G3CKA6;A0A2H1X0F8;A0A2H1WBG9;A0A1W6S692;A0A0G2YN85;A0A1S7D5J6;Q1HE32;A0A2H1VDY8	yes	no	0	0	0	0	0	32.066	32.066	2	0.0012176	6298	20170927_QexHF4_RSLC4_Elsner_Leonard_MFPL_insol_PKDCAT12_ArgC_10p	110.87	93.486	702260			63	0	58	116	349	349				1
HGDSLKEIKIEISELNR	Unmodified	1980.06	0.0640038	23	CON__sp|P35908|K22E_HUMAN	yes	yes	0	0	0	0	0	42.419	42.419	3;4	6.6788e-08	8779	20170927_QexHF4_RSLC4_Elsner_Leonard_MFPL_insol_PKDCAT12_ArgC_10p	171.26	146.48	3776200		+	64	23	59	117;118	350;351;352	351				3
HGGGGGGFGGGGFGSR	Unmodified	1319.58	0.575545	23	CON__sp|P35908|K22E_HUMAN	yes	yes	0	0	0	0	0	24.521	24.521	3	0.0025234	4690	20170927_QexHF4_RSLC4_Elsner_Leonard_MFPL_insol_PKDCAT12_ArgC_10p	92.102	80.499	20950000		+	65	23	60	119	353;354;355;356;357;358	354				6
HGSGSGQSSSYGPYGSGSGWSSSR	Unmodified	2317.96	0.958429	33	CON__sp|Q86YZ3|HORN_HUMAN	yes	yes	0	0	0	0	0	29.995	29.995	3	2.8371e-07	5846	20170927_QexHF4_RSLC4_Elsner_Leonard_MFPL_insol_PKDCAT12_ArgC_10p	130.3	117.41	871370		+	66	33	61	120	359	359				1
HGSGSGQSSSYSPYGSGSGWSSSR	Unmodified	2347.97	0.968994	33	CON__sp|Q86YZ3|HORN_HUMAN	yes	no	0	0	0	0	0	29.717	29.717	3	1.4296e-07	5777	20170927_QexHF4_RSLC4_Elsner_Leonard_MFPL_insol_PKDCAT12_ArgC_10p	142.32	128.9	1372300		+	67	33	62	121	360	360				1
HGSSSGSSSSYGQHGSGSR	Unmodified	1807.75	0.74698	33	CON__sp|Q86YZ3|HORN_HUMAN	yes	no	0	0	0	0	0	8.7924	8.7924	3	9.4826e-12	1518	20170927_QexHF4_RSLC4_Elsner_Leonard_MFPL_insol_PKDCAT12_ArgC_10p	204.23	204.23	984080		+	68	33	63	122	361	361				1
HGSSSVELR	Unmodified	970.483	0.483208	30	CON__sp|Q5D862|FILA2_HUMAN	yes	yes	0	0	0	0	0	15.075	15.075	2	0.00071984	2623	20170927_QexHF4_RSLC4_Elsner_Leonard_MFPL_insol_PKDCAT12_ArgC_10p	133.12	100.65	541210		+	69	30	64	123	362	362				1
IIGEKSFR	Unmodified	948.539	0.539266	36	PKD1_CAT_569-892;A0A222AJ05;H9IU61;A0A2H1W480	yes	no	0	0	0	0	0	23.873	23.873	2	0.0046139	4722	20170927_QexHF4_RSLC4_Elsner_Leonard_MFPL_insol_PKDCAT12_ArgC_10p	126.67	61.891	1029900000			70	36	65	124	363;364;365;366;367;368;369;370;371;372;373;374;375	367				13
IIGEKSFR	Phospho (STY)	1028.51	0.505596	36	PKD1_CAT_569-892;A0A222AJ05;H9IU61;A0A2H1W480	yes	no	0	0	0	1	0	28.319	28.319	1;2	0.00083817	5635	20170927_QexHF4_RSLC4_Elsner_Leonard_MFPL_insol_PKDCAT12_ArgC_10p	159.09	91.07	969460000			71	36	65	125;126	376;377;378;379;380;381;382;383;384;385;386;387;388;389;390;391;392;393	379			1	18
IIGEKSFRR	Unmodified	1104.64	0.640377	36	PKD1_CAT_569-892;A0A222AJ05;H9IU61;A0A2H1W480	yes	no	0	0	0	0	1	20.231	20.231	2	0.0062386	3627	20170927_QexHF4_RSLC4_Elsner_Leonard_MFPL_insol_PKDCAT12_ArgC_10p	101.33	34.645	1861400			72	36	66	127	394	394				1
IIGEKSFRR	Phospho (STY)	1184.61	0.606707	36	PKD1_CAT_569-892;A0A222AJ05;H9IU61;A0A2H1W480	yes	no	0	0	0	1	1	22.881	22.881	2;3	0.0010359	4328	20170927_QexHF4_RSLC4_Elsner_Leonard_MFPL_insol_PKDCAT12_ArgC_10p	103.34	86.399	5045000			73	36	66	128;129	395;396;397;398	396			1	4
IIGEKSFRRSVVGTPAYLAPEVLR	Phospho (STY)	2737.47	0.468036	36	PKD1_CAT_569-892;A0A222AJ05;H9IU61	yes	no	0	0	0	1	2	46.39	46.39	3;4	3.8433e-13	9828	20170927_QexHF4_RSLC4_Elsner_Leonard_MFPL_insol_PKDCAT12_ArgC_10p	201.8	195.97	34528000			74	36	67	130;131	399;400;401;402;403;404	403			1;2;5	6
IIGEKSFRRSVVGTPAYLAPEVLR	2 Phospho (STY)	2817.43	0.434366	36	PKD1_CAT_569-892;A0A222AJ05;H9IU61	yes	no	0	0	0	2	2	50.706	50.706	3;4	6.4287e-10	10845	20170927_QexHF4_RSLC4_Elsner_Leonard_MFPL_insol_PKDCAT12_ArgC_10p	173.33	168.17	11176000			75	36	67	132;133	405;406;407;408;409	405			1;2;5	5
IKFEMEQNLR	Oxidation (M)	1322.67	0.665271	22	CON__sp|P35527|K1C9_HUMAN	yes	yes	0	0	1	0	0	29.574	29.574	2;3	0.00010049	7233	20170927_QexHF4_RSLC4_Elsner_Leonard_MFPL_insol_PKDCAT12_ArgC_10p	127.4	104.68	9811700		+	76	22	68	134;135;136;137;138	410;411;412;413;414;415	415		10		6
IKFEMEQNLR	Unmodified	1306.67	0.670356	22	CON__sp|P35527|K1C9_HUMAN	yes	yes	0	0	0	0	0	35.997	35.997	2;3	1.6901e-06	7271	20170927_QexHF4_RSLC4_Elsner_Leonard_MFPL_insol_PKDCAT12_ArgC_10p	177.57	123.31	35290000		+	77	22	68	139;140	416;417;418;419;420;421	417				6
IKFEMEQNLRQGVDADINGLR	Unmodified	2445.24	0.243442	22	CON__sp|P35527|K1C9_HUMAN	yes	yes	0	0	0	0	1	47.253	47.253	3	0.0021851	10017	20170927_QexHF4_RSLC4_Elsner_Leonard_MFPL_insol_PKDCAT12_ArgC_10p	90.968	66.074	974920		+	78	22	69	141	422	422				1
ILNEMRDQYEKMAEKNR	Unmodified	2167.05	0.051407	12;28;32	CON__sp|P02533|K1C14_HUMAN;CON__sp|Q04695|K1C17_HUMAN;CON__sp|Q6IFX2|K1C42_MOUSE	no	no	0	0	0	0	1	34.937	34.937	3;4;5	1.408e-10	6947	20170927_QexHF4_RSLC4_Elsner_Leonard_MFPL_insol_PKDCAT12_ArgC_10p	204.43	169.08	12098000		+	79	12;28;32	70	142;143;144;145	423;424;425;426;427;428	426				5
ILNEMRDQYEKMAEKNR	Oxidation (M)	2183.05	0.0463216	12;28;32	CON__sp|P02533|K1C14_HUMAN;CON__sp|Q04695|K1C17_HUMAN;CON__sp|Q6IFX2|K1C42_MOUSE	no	no	0	0	1	0	1	34.811	34.811	4	0.013556	6957	20170927_QexHF4_RSLC4_Elsner_Leonard_MFPL_insol_PKDCAT12_ArgC_10p	75.574	67.582	1224300		+	80	12;28;32	70	146	429	429		3		1
ILNEMRDQYEQMAEKNR	Unmodified	2167.01	0.0150215	18	CON__sp|P08779|K1C16_HUMAN;CON__sp|Q9Z2K1|K1C16_MOUSE;CON__tr|Q3ZAW8|Q3ZAW8_MOUSE	yes	no	0	0	0	0	1	37.288	37.288	3;4	1.7974e-13	7542	20170927_QexHF4_RSLC4_Elsner_Leonard_MFPL_insol_PKDCAT12_ArgC_10p	219.79	136.38	19570000		+	81	18	71	147;148	430;431;432;433;434;435	435				6
ISEQFTAMFR	Oxidation (M)	1244.59	0.585958	8;11	H9J513;A0A2H1VRL4;Q8ISR0;H9IWQ1;A0A2H1VXQ4;H9J1Q5;A0A2H1WFD3;A0A2H1WBT4	no	no	0	0	1	0	0	41.916	41.916	2	5.586e-05	8666	20170927_QexHF4_RSLC4_Elsner_Leonard_MFPL_insol_PKDCAT12_ArgC_10p	143.7	109.61	838330			82	8;11	72	149	436	436		0		1
ISIGGGSCAISGGYGSR	Unmodified	1540.73	0.73039	24;14;16	CON__sp|P02538|K2C6A_HUMAN;CON__sp|P04259|K2C6B_HUMAN;CON__sp|P48668|K2C6C_HUMAN	no	no	0	0	0	0	0	41.083	41.083	2	8.2176e-10	8552	20170927_QexHF4_RSLC4_Elsner_Leonard_MFPL_insol_PKDCAT12_ArgC_10p	186.13	165.26	14282000		+	83	14;16;24	73	150	437;438;439;440;441	439				5
ISISTSGGSFR	Unmodified	1110.57	0.566937	21	CON__sp|P13647|K2C5_HUMAN	yes	yes	0	0	0	0	0	35.618	35.618	2	7.9102e-06	7183	20170927_QexHF4_RSLC4_Elsner_Leonard_MFPL_insol_PKDCAT12_ArgC_10p	155.42	117.86	25237000		+	84	21	74	151	442;443;444	443				3
ISSSKGSLGGGFSSGGFSGGSFSR	Unmodified	2209.04	0.0399739	20	CON__sp|P13645|K1C10_HUMAN	yes	yes	0	0	0	0	0	39.921	39.921	3	1.7796e-13	8235	20170927_QexHF4_RSLC4_Elsner_Leonard_MFPL_insol_PKDCAT12_ArgC_10p	207.42	180.61	73765000		+	85	20	75	152	445;446;447;448;449	446				5
KDAEDWFFSKTEELNR	Unmodified	2013.94	0.94322	28	CON__sp|Q04695|K1C17_HUMAN	no	no	0	0	0	0	0	47.283	47.283	3;4	2.9386e-23	9996	20170927_QexHF4_RSLC4_Elsner_Leonard_MFPL_insol_PKDCAT12_ArgC_10p	288.42	262.06	13162000		+	86	28	76	153;154	450;451;452	450				3
KDAEEWFFTKTEELNR	Unmodified	2041.97	0.97452	12;32	CON__sp|P02533|K1C14_HUMAN;CON__sp|Q6IFX2|K1C42_MOUSE	no	no	0	0	0	0	0	46.602	46.602	3;4	5.0289e-29	9820	20170927_QexHF4_RSLC4_Elsner_Leonard_MFPL_insol_PKDCAT12_ArgC_10p	306.53	283.05	28951000		+	87	12;32	77	155;156	453;454;455;456;457	453				5
KDIENQYETQITQIEHEVSSSGQEVQSSAKEVTQLR	Unmodified	4118	0.00398893	22	CON__sp|P35527|K1C9_HUMAN	yes	yes	0	0	0	0	0	57.993	57.993	4;5	9.327e-56	12746	20170927_QexHF4_RSLC4_Elsner_Leonard_MFPL_insol_PKDCAT12_ArgC_10p	381.85	372.99	19753000		+	88	22	78	157;158	458;459;460	458				3
KNHEEEMLALR	Unmodified	1368.68	0.681984	18	CON__sp|P08779|K1C16_HUMAN	yes	yes	0	0	0	0	0	27.1	27.1	2;3	1.8352e-06	5254	20170927_QexHF4_RSLC4_Elsner_Leonard_MFPL_insol_PKDCAT12_ArgC_10p	172.21	156.33	13722000		+	89	18	79	159;160	461;462;463;464	462				4
KRTLDEKGVTIPSQR	Phospho (STY)	1806.94	0.935312	35	H9JHS3	yes	yes	0	0	0	1	1	50.35	50.35	2	0.046377	10837	20170927_QexHF4_RSLC4_Elsner_Leonard_MFPL_insol_PKDCAT12_ArgC_10p	42.317	11.246	2868400000			90	35	80	161	465;466	465			0	2
KTGRDVAIKIIDKLR	Unmodified	1725.06	0.0624877	36	PKD1_CAT_569-892	yes	yes	0	0	0	0	1	35.004	35.004	3;4	3.9225e-05	6712	20170927_QexHF4_RSLC4_Elsner_Leonard_MFPL_insol_PKDCAT12_ArgC_10p	134.44	128.01	5932900			91	36	81	162;163	467;468;469;470	467				3
KVPQVSTPTLVEVSR	Unmodified	1638.93	0.93047	15	CON__sp|P02769|ALBU_BOVIN	yes	yes	0	0	0	0	0	37.357	37.357	3	2.6524e-05	7563	20170927_QexHF4_RSLC4_Elsner_Leonard_MFPL_insol_PKDCAT12_ArgC_10p	140.96	122.59	6456000		+	92	15	82	164	471;472	471				2
LAADDFR	Unmodified	806.392	0.392267	18;12;20;28;32;13	CON__sp|P02535|K1C10_MOUSE;CON__sp|Q2M2I5|K1C24_HUMAN;CON__sp|P05784|K1C18_MOUSE;CON__sp|Q7Z3Y7|K1C28_HUMAN;CON__sp|Q148H6|K1C28_BOVIN;CON__sp|P02533|K1C14_HUMAN;CON__sp|P08727|K1C19_HUMAN;CON__sp|P19001|K1C19_MOUSE;CON__sp|P19012|K1C15_HUMAN;CON__sp|Q04695|K1C17_HUMAN;CON__sp|Q6IFX2|K1C42_MOUSE;CON__sp|P08779|K1C16_HUMAN;CON__sp|Q9Z2K1|K1C16_MOUSE;CON__tr|Q3ZAW8|Q3ZAW8_MOUSE;CON__sp|P13645|K1C10…	no	no	0	0	0	0	0	30.614	30.614	1;2	0.0047739	6035	20170927_QexHF4_RSLC4_Elsner_Leonard_MFPL_insol_PKDCAT12_ArgC_10p	97.071	42.546	88232000		+	93	13;12;28;32;18;20	83	165;166	473;474;475;476	476				4
LASYLDKVR	Unmodified	1063.6	0.602594	18;12;20;28	CON__sp|P02533|K1C14_HUMAN;CON__sp|P08727|K1C19_HUMAN;CON__sp|P19001|K1C19_MOUSE;CON__sp|P19012|K1C15_HUMAN;CON__sp|Q99456|K1C12_HUMAN;CON__sp|Q04695|K1C17_HUMAN;CON__sp|P08779|K1C16_HUMAN;CON__sp|P13645|K1C10_HUMAN;CON__sp|P08730|K1C13_MOUSE	no	no	0	0	0	0	0	29.914	29.914	2	9.2653e-06	5865	20170927_QexHF4_RSLC4_Elsner_Leonard_MFPL_insol_PKDCAT12_ArgC_10p	194.44	133.66	33331000		+	94	12;28;18;20	84	167	477;478;479;480	478				4
LDSELKNMQDMVEDYR	2 Oxidation (M)	2016.88	0.876856	17	CON__sp|P04264|K2C1_HUMAN	yes	yes	0	0	2	0	0	32.39	32.39	2;3	4.6144e-10	6363	20170927_QexHF4_RSLC4_Elsner_Leonard_MFPL_insol_PKDCAT12_ArgC_10p	200.16	200.16	9155500		+	95	17	85	168;169	481;482;483;484	484		6;7		4
LDSELKNMQDMVEDYR	Oxidation (M)	2000.88	0.881942	17	CON__sp|P04264|K2C1_HUMAN	yes	yes	0	0	1	0	0	46.092	46.092	2;3	1.3703e-17	9347	20170927_QexHF4_RSLC4_Elsner_Leonard_MFPL_insol_PKDCAT12_ArgC_10p	251.84	229.3	27607000		+	96	17	85	170;171;172;173;174	485;486;487;488;489;490;491;492;493	490		6;7		9
LDSELKNMQDMVEDYR	Unmodified	1984.89	0.887027	17	CON__sp|P04264|K2C1_HUMAN	yes	yes	0	0	0	0	0	51.863	51.863	2;3	2.4577e-49	11126	20170927_QexHF4_RSLC4_Elsner_Leonard_MFPL_insol_PKDCAT12_ArgC_10p	472.14	440.96	201790000		+	97	17	85	175;176	494;495;496;497;498;499;500;501;502	500				9
LEKEIETYHNLLEGGQEDFESSGAGKIGLGGR	Unmodified	3432.68	0.679742	22	CON__sp|P35527|K1C9_HUMAN	yes	yes	0	0	0	0	0	49.584	49.584	4;5	1.0637e-38	10556	20170927_QexHF4_RSLC4_Elsner_Leonard_MFPL_insol_PKDCAT12_ArgC_10p	309.13	292.73	7750000		+	98	22	86	177;178	503;504	503				2
LENEIQTYR	Unmodified	1164.58	0.577502	20;13	CON__sp|P02535|K1C10_MOUSE;CON__sp|P13645|K1C10_HUMAN	no	no	0	0	0	0	0	30.381	30.381	2	5.0732e-05	5971	20170927_QexHF4_RSLC4_Elsner_Leonard_MFPL_insol_PKDCAT12_ArgC_10p	179.17	112.14	9145300		+	99	13;20	87	179	505;506	506				2
LGCGYGCGYGYGSR	Unmodified	1411.56	0.564905	27	CON__sp|Q02958|KRA61_SHEEP	yes	yes	0	0	0	0	0	39.119	39.119	2	5.5947e-05	8047	20170927_QexHF4_RSLC4_Elsner_Leonard_MFPL_insol_PKDCAT12_ArgC_10p	145.91	118.05	1254500		+	100	27	88	180	507;508;509	508				3
LHFFMPGFAPLTSR	Oxidation (M)	1635.82	0.823169	11	H9J1Q5;A0A2H1WFD3;A0A2H1WBT4;A0A222AJH4;D9ZFI4;H9JHY5;A0A2H1WFD2;P41385;H9J1A9	no	no	0	0	1	0	0	51.661	51.661	3	0.011778	11107	20170927_QexHF4_RSLC4_Elsner_Leonard_MFPL_insol_PKDCAT12_ArgC_10p	77.527	72.812	2472300			101	11	89	181	510;511	510		1		2
LHFFMPGFAPLTSR	Unmodified	1619.83	0.828254	11	H9J1Q5;A0A2H1WFD3;A0A2H1WBT4;A0A222AJH4;D9ZFI4;H9JHY5;A0A2H1WFD2;P41385;H9J1A9	no	no	0	0	0	0	0	58.521	58.521	3	0.016368	12944	20170927_QexHF4_RSLC4_Elsner_Leonard_MFPL_insol_PKDCAT12_ArgC_10p	68.809	58.342	2445700			102	11	89	182	512;513	513				2
LIFAGKQLEDGR	Unmodified	1345.74	0.735399	1	Q71MT9;I7FV58;Q9XXZ4;Q962S3;Q8IS65;D9ZFI2;A0A222AJG0;H9IWB8;P68203;A0A222AJG1;H9JP19;A0A222AJ01;H9IVY4	yes	no	0	0	0	0	0	35.595	35.595	3	0.00065835	7176	20170927_QexHF4_RSLC4_Elsner_Leonard_MFPL_insol_PKDCAT12_ArgC_10p	116.01	108.47	7947900			103	1	90	183	514;515;516	515				3
LKYENEVALR	Unmodified	1233.67	0.671737	20	CON__sp|P13645|K1C10_HUMAN	yes	yes	0	0	0	0	0	29.786	29.786	2;3	4.7187e-07	5839	20170927_QexHF4_RSLC4_Elsner_Leonard_MFPL_insol_PKDCAT12_ArgC_10p	215.06	151.5	98160000		+	104	20	91	184;185	517;518;519;520;521;522;523;524	522				8
LKYENEVALRQSVEADINGLR	Unmodified	2416.27	0.271036	20	CON__sp|P13645|K1C10_HUMAN	yes	yes	0	0	0	0	1	47.825	47.825	3;4	0.00014933	10140	20170927_QexHF4_RSLC4_Elsner_Leonard_MFPL_insol_PKDCAT12_ArgC_10p	96.591	89.492	1835400		+	105	20	92	186;187	525;526	525				2
LLEGEDAHLSSQQASGQSYSSR	Unmodified	2349.08	0.0832953	18	CON__sp|P08779|K1C16_HUMAN	yes	yes	0	0	0	0	0	31.035	31.035	3	2.5838e-16	6064	20170927_QexHF4_RSLC4_Elsner_Leonard_MFPL_insol_PKDCAT12_ArgC_10p	234.98	234.98	1871200		+	106	18	93	188	527	527				1
LLEGEDAHLSSSQFSSGSQSSR	Unmodified	2308.06	0.0567462	12	CON__sp|P02533|K1C14_HUMAN;CON__tr|Q61782|Q61782_MOUSE	yes	no	0	0	0	0	0	34.949	34.949	3	2.2848e-09	6980	20170927_QexHF4_RSLC4_Elsner_Leonard_MFPL_insol_PKDCAT12_ArgC_10p	165.66	165.66	2321400		+	107	12	94	189	528	528				1
LLLAFGDEGFEDHR	Unmodified	1617.78	0.778721	10	A0A2H1W020;F6KX43;A0A2H1VZ98	yes	no	0	0	0	0	0	52.086	52.086	2;3	0.00085112	11207	20170927_QexHF4_RSLC4_Elsner_Leonard_MFPL_insol_PKDCAT12_ArgC_10p	103.76	97.093	20661000			108	10	95	190;191	529;530;531;532;533;534;535	533				7
LLLAYGGEGFEDHR	Unmodified	1575.77	0.768156	9	A0A2H1VZ91;F6KX42;A0A2H1WRQ5	yes	no	0	0	0	0	0	44.424	44.424	3	0.0023855	9282	20170927_QexHF4_RSLC4_Elsner_Leonard_MFPL_insol_PKDCAT12_ArgC_10p	94.09	89.375	3116400			109	9	96	192	536;537	536				2
LLLAYGGQEFDDR	Unmodified	1495.73	0.730708	4	A0A2H1V860;A0A075X8Y1	yes	no	0	0	0	0	0	50.711	50.711	2	1.9407e-11	10840	20170927_QexHF4_RSLC4_Elsner_Leonard_MFPL_insol_PKDCAT12_ArgC_10p	221.52	206.37	35319000			110	4	97	193	538;539;540;541	538				4
LQYPTHLINPSASHS	Unmodified	1663.83	0.831819	36	PKD1_CAT_569-892	yes	yes	0	0	0	0	0	47.359	47.359	2;3	1.2626e-25	8065	20170927_QexHF4_RSLC4_Elsner_Leonard_MFPL_insol_PKDCAT12_ArgC_10p	373.94	365.69	9647900000			111	36	98	194;195;196;197	542;543;544;545;546;547;548;549;550;551;552;553;554;555;556;557;558;559;560;561;562;563;564;565;566;567;568;569;570;571;572;573;574;575;576;577;578;579;580;581;582;583;584;585;586;587;588;589;590;591;592;593;594;595;596;597;598;599;600;601;602;603;604;605;606;607;608;609;610;611;612;613;614;615;616;617;618;619;620;621;622;623;624;625;626;627;628;629;630;631;632;633;634;635;636;637;638;639;640;641…	631				102
LQYPTHLINPSASHS	Phospho (STY)	1743.8	0.798149	36	PKD1_CAT_569-892	yes	yes	0	0	0	1	0	42.762	42.762	2;3	2.5684e-05	8759	20170927_QexHF4_RSLC4_Elsner_Leonard_MFPL_insol_PKDCAT12_ArgC_10p	140.84	136.6	8421600			112	36	98	198;199	645;646;647;648;649;650	645			3;4	6
LRSEIDNVKKQISNLQQSISDAEQR	Unmodified	2898.52	0.515911	17	CON__sp|P04264|K2C1_HUMAN	yes	yes	0	0	0	0	1	50.969	50.969	4	4.2164e-10	10956	20170927_QexHF4_RSLC4_Elsner_Leonard_MFPL_insol_PKDCAT12_ArgC_10p	166.91	164.69	2488400		+	113	17	99	200	651;652	651				2
LSGGLGAGSCR	Unmodified	976.476	0.476014	28	CON__sp|Q04695|K1C17_HUMAN	yes	yes	0	0	0	0	0	24.64	24.64	2	0.023405	4687	20170927_QexHF4_RSLC4_Elsner_Leonard_MFPL_insol_PKDCAT12_ArgC_10p	69.276	35.187	595150		+	114	28	100	201	653	653				1
LYKIEHNKANR	Unmodified	1384.76	0.757532	19	CON__sp|P09870|CLOS_CLOHI	yes	yes	0	0	0	0	0	13.304	13.304	3	0.00092999	2321	20170927_QexHF4_RSLC4_Elsner_Leonard_MFPL_insol_PKDCAT12_ArgC_10p	110.39	92.578	828290		+	115	19	101	202	654	654				1
MSGECAPNVSVSVSTSHTTISGGGSR	Oxidation (M)	2523.13	0.132964	17	CON__sp|P04264|K2C1_HUMAN	yes	yes	0	0	1	0	0	34.263	34.263	3	1.6778e-22	6540	20170927_QexHF4_RSLC4_Elsner_Leonard_MFPL_insol_PKDCAT12_ArgC_10p	253.44	247.14	15408000		+	116	17	102	203;204;205	655;656;657;658;659;660;661	656		8		7
MSGECAPNVSVSVSTSHTTISGGGSR	Carbamidomethyl (C)	2564.16	0.159513	17	CON__sp|P04264|K2C1_HUMAN	yes	yes	0	1	0	0	0	33.869	33.869	3	5.1949e-08	6703	20170927_QexHF4_RSLC4_Elsner_Leonard_MFPL_insol_PKDCAT12_ArgC_10p	133.15	121.02	1958100		+	117	17	102	206	662	662	3			1
MSGECAPNVSVSVSTSHTTISGGGSR	Unmodified	2507.14	0.13805	17	CON__sp|P04264|K2C1_HUMAN	yes	yes	0	0	0	0	0	35.2	35.2	2;3	7.1435e-49	7044	20170927_QexHF4_RSLC4_Elsner_Leonard_MFPL_insol_PKDCAT12_ArgC_10p	420.45	392.17	115700000		+	118	17	102	207;208	663;664;665;666;667;668;669;670;671;672	672				10
MSVEADINGLR	Unmodified	1203.59	0.591772	12;32	CON__sp|P02533|K1C14_HUMAN;CON__sp|P08727|K1C19_HUMAN;CON__sp|Q6IFX2|K1C42_MOUSE	no	no	0	0	0	0	0	42.715	42.715	2	0.00021099	8845	20170927_QexHF4_RSLC4_Elsner_Leonard_MFPL_insol_PKDCAT12_ArgC_10p	133.13	82.527	1783000		+	119	12;32	103	209	673	673				1
MTLDDFR	Oxidation (M)	912.401	0.401117	22	CON__sp|P35527|K1C9_HUMAN	yes	yes	0	0	1	0	0	33.279	33.279	2	0.00016486	6653	20170927_QexHF4_RSLC4_Elsner_Leonard_MFPL_insol_PKDCAT12_ArgC_10p	138.25	38.862	4850200		+	120	22	104	210;211;212	674;675;676;677	676		11		4
MTLDDFR	Unmodified	896.406	0.406203	22	CON__sp|P35527|K1C9_HUMAN	yes	yes	0	0	0	0	0	43.263	43.263	2	0.013883	8980	20170927_QexHF4_RSLC4_Elsner_Leonard_MFPL_insol_PKDCAT12_ArgC_10p	124.89	84.439	31895000		+	121	22	104	213	678;679;680	678				3
NEVAILQNLHHPGVVNLECMFETPER	Carbamidomethyl (C);Oxidation (M)	3061.47	0.474974	36	PKD1_CAT_569-892	yes	yes	0	1	1	0	0	51.283	51.283	3;4	3.3511e-15	10983	20170927_QexHF4_RSLC4_Elsner_Leonard_MFPL_insol_PKDCAT12_ArgC_10p	211.92	198.35	12815000			122	36	105	214;215	681;682;683	681	6	12		3
NEVAILQNLHHPGVVNLECMFETPER	Carbamidomethyl (C)	3045.48	0.48006	36	PKD1_CAT_569-892	yes	yes	0	1	0	0	0	57.852	57.852	3;4	6.5912e-41	12872	20170927_QexHF4_RSLC4_Elsner_Leonard_MFPL_insol_PKDCAT12_ArgC_10p	332.95	326.58	336000000			123	36	105	216;217	684;685;686;687;688;689;690;691;692;693;694;695;696	693	6			13
NEVAILQNLHHPGVVNLECMFETPER	Unmodified	2988.46	0.458596	36	PKD1_CAT_569-892	yes	yes	0	0	0	0	0	58.906	58.906	3;4	4.6875e-28	12997	20170927_QexHF4_RSLC4_Elsner_Leonard_MFPL_insol_PKDCAT12_ArgC_10p	286.96	279.93	55620000			124	36	105	218;219	697;698;699;700;701;702;703;704;705	702				9
NKIIAATIENAQPILQIDNAR	Unmodified	2305.28	0.275394	18	CON__sp|P08779|K1C16_HUMAN	yes	yes	0	0	0	0	0	51.027	51.027	2;3	6.5295e-31	10951	20170927_QexHF4_RSLC4_Elsner_Leonard_MFPL_insol_PKDCAT12_ArgC_10p	379.35	353.8	24874000		+	125	18	106	220;221	706;707;708;709	709				4
NKILTATVDNANVLLQIDNAR	Unmodified	2295.25	0.254658	12	CON__sp|P02533|K1C14_HUMAN	yes	yes	0	0	0	0	0	53.701	53.701	3	6.5696e-12	11622	20170927_QexHF4_RSLC4_Elsner_Leonard_MFPL_insol_PKDCAT12_ArgC_10p	198.24	184.54	3192000		+	126	12	107	222	710	710				1
NKLNDLEEALQQAKEDLAR	Unmodified	2197.13	0.133874	23	CON__sp|P35908|K22E_HUMAN	yes	yes	0	0	0	0	0	57.819	57.819	3	4.3116e-15	12724	20170927_QexHF4_RSLC4_Elsner_Leonard_MFPL_insol_PKDCAT12_ArgC_10p	232.54	217.6	3362900		+	127	23	108	223	711	711				1
NKYEDEINKR	Unmodified	1307.65	0.646978	17	CON__sp|P04264|K2C1_HUMAN	yes	yes	0	0	0	0	0	19.379	19.379	3	1.3473e-07	3623	20170927_QexHF4_RSLC4_Elsner_Leonard_MFPL_insol_PKDCAT12_ArgC_10p	201.84	184.04	92526000		+	128	17	109	224;225	712;713;714;715;716;717;718;719;720	716				9
NMQDLVEDFKNKYEDEINKR	Unmodified	2527.2	0.201302	21	CON__sp|P13647|K2C5_HUMAN;CON__sp|Q5XQN5|K2C5_BOVIN	yes	no	0	0	0	0	0	54.013	54.013	4	2.2241e-06	11736	20170927_QexHF4_RSLC4_Elsner_Leonard_MFPL_insol_PKDCAT12_ArgC_10p	133.47	124.39	3789600		+	129	21	110	226	721;722;723	723				3
NMQDLVEDLKNKYEDEINKR	Unmodified	2493.22	0.216952	24;16	CON__sp|P04259|K2C6B_HUMAN;CON__sp|P48668|K2C6C_HUMAN	no	no	0	0	0	0	0	55.371	55.371	4	0.00019235	12050	20170927_QexHF4_RSLC4_Elsner_Leonard_MFPL_insol_PKDCAT12_ArgC_10p	98.816	90.167	3116500		+	130	16;24	111	227	724;725	724				2
NSKIEISELNR	Unmodified	1301.69	0.693929	17	CON__sp|P04264|K2C1_HUMAN	yes	yes	0	0	0	0	0	29.538	29.538	2;3	1.2929e-09	5724	20170927_QexHF4_RSLC4_Elsner_Leonard_MFPL_insol_PKDCAT12_ArgC_10p	253.29	186.78	42724000		+	131	17	112	228;229	726;727;728;729;730;731;732	730				7
NTKHEISEMNR	Unmodified	1357.64	0.640847	21	CON__sp|P13647|K2C5_HUMAN;CON__sp|Q5XQN5|K2C5_BOVIN;CON__sp|Q922U2|K2C5_MOUSE	yes	no	0	0	0	0	0	14.706	14.706	3	0.0011979	2557	20170927_QexHF4_RSLC4_Elsner_Leonard_MFPL_insol_PKDCAT12_ArgC_10p	105.17	96.216	1114500		+	132	21	113	230	733	733				1
NTKQEIAEINR	Unmodified	1314.69	0.689178	24;14;16	CON__sp|P02538|K2C6A_HUMAN;CON__sp|P50446|K2C6A_MOUSE;CON__sp|P04259|K2C6B_HUMAN;CON__sp|P48668|K2C6C_HUMAN	no	no	0	0	0	0	0	22.354	22.354	2;3	1.6534e-09	4161	20170927_QexHF4_RSLC4_Elsner_Leonard_MFPL_insol_PKDCAT12_ArgC_10p	247.31	210.93	7542700		+	133	14;16;24	114	231;232	734;735;736	736				3
PAEIKDYSPYFKTIEDLR	Unmodified	2184.11	0.110285	12	CON__sp|P02533|K1C14_HUMAN	yes	yes	0	0	0	0	0	50.743	50.743	3;4	2.2679e-10	10865	20170927_QexHF4_RSLC4_Elsner_Leonard_MFPL_insol_PKDCAT12_ArgC_10p	186.05	154.23	3426000		+	134	12	115	233;234	737;738	737				2
PEVVFYYFPVKALGESIR	Unmodified	2113.12	0.124813	4	A0A2H1V860	yes	yes	0	0	0	0	0	62.977	62.977	3	7.7764e-08	14229	20170927_QexHF4_RSLC4_Elsner_Leonard_MFPL_insol_PKDCAT12_ArgC_10p	156.11	152.45	2574000			135	4	116	235	739	739				1
PILKEQSSSSFSQGQSS	Unmodified	1795.86	0.858822	18	CON__sp|P08779|K1C16_HUMAN	yes	yes	0	0	0	0	0	30.647	30.647	2	4.9433e-42	5978	20170927_QexHF4_RSLC4_Elsner_Leonard_MFPL_insol_PKDCAT12_ArgC_10p	371.5	364.46	3486500		+	136	18	117	236	740;741	740				2
PLAIDLLHPSPASEKR	Unmodified	1742.97	0.967919	37	Q962Q3	yes	yes	0	0	0	0	0	38.996	38.996	3;4	0.0002839	7990	20170927_QexHF4_RSLC4_Elsner_Leonard_MFPL_insol_PKDCAT12_ArgC_10p	109.79	109.79	4310200			137	37	118	237;238	742;743	743				2
PSEIKDYSPYFKTIEDLR	Unmodified	2200.11	0.1052	18	CON__sp|P08779|K1C16_HUMAN	yes	yes	0	0	0	0	0	50.231	50.231	3;4	5.1156e-18	10698	20170927_QexHF4_RSLC4_Elsner_Leonard_MFPL_insol_PKDCAT12_ArgC_10p	241.8	222.51	10412000		+	138	18	119	239;240	744;745	745				2
QFSSSYLSR	Unmodified	1073.51	0.514173	22	CON__sp|P35527|K1C9_HUMAN	yes	yes	0	0	0	0	0	33.75	33.75	2	0.0074447	6632	20170927_QexHF4_RSLC4_Elsner_Leonard_MFPL_insol_PKDCAT12_ArgC_10p	90.709	61.547	28228000		+	139	22	120	241	746	746				1
QFTSSSSIKGSSGLGGGSSR	Unmodified	1885.91	0.912982	28	CON__sp|Q04695|K1C17_HUMAN	no	no	0	0	0	0	0	25.598	25.598	2	2.4271e-08	4894	20170927_QexHF4_RSLC4_Elsner_Leonard_MFPL_insol_PKDCAT12_ArgC_10p	157.58	124.97	950070		+	140	28	121	242	747	747				1
QFTSSSSMKGSCGIGGGIGGGSSR	Oxidation (M)	2219.99	0.989929	18;12	CON__sp|P02533|K1C14_HUMAN;CON__sp|P08779|K1C16_HUMAN	no	no	0	0	1	0	0	28.21	28.21	3	0.00036869	5462	20170927_QexHF4_RSLC4_Elsner_Leonard_MFPL_insol_PKDCAT12_ArgC_10p	94.542	78.724	0		+	141	12;18	122	243	748	748		4		1
QGVDADINGLR	Unmodified	1156.58	0.58365	22	CON__sp|P35527|K1C9_HUMAN	yes	yes	0	0	0	0	0	35.891	35.891	2	1.7184e-09	7244	20170927_QexHF4_RSLC4_Elsner_Leonard_MFPL_insol_PKDCAT12_ArgC_10p	218.55	167.48	26285000		+	142	22	123	244	749;750;751;752	750				4
QIQENVDISTVYQIFPDEVLGSGQFGIVYGGKHR	Unmodified	3792.91	0.911139	36	PKD1_CAT_569-892	yes	yes	0	0	0	0	0	64.289	64.289	4	1.0268e-17	14657	20170927_QexHF4_RSLC4_Elsner_Leonard_MFPL_insol_PKDCAT12_ArgC_10p	207.2	197.74	6696600			143	36	124	245	753	753				1
QITVNDLPVGR	Unmodified	1210.67	0.666986	6	A0A2H1VCM4;W0G2G4;A0A088MGF5	yes	no	0	0	0	0	0	41.536	41.536	2	0.0013745	8575	20170927_QexHF4_RSLC4_Elsner_Leonard_MFPL_insol_PKDCAT12_ArgC_10p	113.62	102.46	1631000			144	6	125	246	754	754				1
QLDNIVGER	Unmodified	1042.54	0.540722	16	CON__sp|P04259|K2C6B_HUMAN	yes	yes	0	0	0	0	0	32.255	32.255	2	0.032164	6333	20170927_QexHF4_RSLC4_Elsner_Leonard_MFPL_insol_PKDCAT12_ArgC_10p	65.305	50.632	1231700		+	145	16	126	247	755	755				1
QLDSIVGER	Unmodified	1015.53	0.529823	24;14;21	CON__sp|P13647|K2C5_HUMAN;CON__sp|P02538|K2C6A_HUMAN;CON__sp|P48668|K2C6C_HUMAN	no	no	0	0	0	0	0	32.919	32.919	2	0.012492	6460	20170927_QexHF4_RSLC4_Elsner_Leonard_MFPL_insol_PKDCAT12_ArgC_10p	84.615	52.26	5250400		+	146	21;14;24	127	248	756;757	756				2
QNLEPLFEQYINNLR	Unmodified	1889.96	0.963561	24;14;21;16	CON__sp|P13647|K2C5_HUMAN;CON__sp|P02538|K2C6A_HUMAN;CON__sp|P04259|K2C6B_HUMAN;CON__sp|P48668|K2C6C_HUMAN	no	no	0	0	0	0	0	64.444	64.444	2	1.2906e-12	14707	20170927_QexHF4_RSLC4_Elsner_Leonard_MFPL_insol_PKDCAT12_ArgC_10p	225.15	196.44	3696200		+	147	21;14;16;24	128	249	758	758				1
QRPSEIKDYSPYFKTIEDLR	Unmodified	2484.26	0.264888	18	CON__sp|P08779|K1C16_HUMAN	yes	yes	0	0	0	0	1	46.042	46.042	4;5	2.0702e-12	9687	20170927_QexHF4_RSLC4_Elsner_Leonard_MFPL_insol_PKDCAT12_ArgC_10p	209.9	194.97	4759700		+	148	18	129	250;251	759;760;761	759				2
QSSSYGPHGYGSGR	Unmodified	1438.62	0.622555	33	CON__sp|Q86YZ3|HORN_HUMAN	yes	yes	0	0	0	0	0	19.016	19.016	3	0.022907	3336	20170927_QexHF4_RSLC4_Elsner_Leonard_MFPL_insol_PKDCAT12_ArgC_10p	63.037	60.251	609830		+	149	33	130	252	762	762				1
QSSVSFR	Unmodified	809.403	0.403166	21	CON__sp|P13647|K2C5_HUMAN;CON__sp|Q922U2|K2C5_MOUSE	yes	no	0	0	0	0	0	22.859	22.859	2	0.014138	4321	20170927_QexHF4_RSLC4_Elsner_Leonard_MFPL_insol_PKDCAT12_ArgC_10p	99.139	40.893	5685900		+	150	21	131	253	763	763				1
QSSYGQHGSGSSQSSGYGQYGSR	Unmodified	2350.98	0.979893	30	CON__sp|Q5D862|FILA2_HUMAN	yes	yes	0	0	0	0	0	21.606	21.606	3	2.1972e-06	3973	20170927_QexHF4_RSLC4_Elsner_Leonard_MFPL_insol_PKDCAT12_ArgC_10p	124.7	114.19	992480		+	151	30	132	254	764	764				1
QSVEADINGLR	Unmodified	1200.61	0.609865	20;13	CON__sp|P02535|K1C10_MOUSE;CON__sp|Q2M2I5|K1C24_HUMAN;CON__sp|P13645|K1C10_HUMAN;CON__sp|P08730|K1C13_MOUSE	no	no	0	0	0	0	0	44.812	44.812	2	4.895e-12	7806	20170927_QexHF4_RSLC4_Elsner_Leonard_MFPL_insol_PKDCAT12_ArgC_10p	241.61	206.31	80180000		+	152	13;20	133	255;256	765;766;767;768;769;770;771;772;773;774	766				10
QSVEADINGLRR	Unmodified	1356.71	0.710976	20;13	CON__sp|P02535|K1C10_MOUSE;CON__sp|P13645|K1C10_HUMAN;CON__sp|P08730|K1C13_MOUSE	no	no	0	0	0	0	1	32.737	32.737	2;3	1.4435e-05	6432	20170927_QexHF4_RSLC4_Elsner_Leonard_MFPL_insol_PKDCAT12_ArgC_10p	166.19	58.613	3984400		+	153	13;20	134	257;258	775;776;777	777				3
QTVEADVNGLR	Unmodified	1200.61	0.609865	18	CON__sp|P08779|K1C16_HUMAN	yes	yes	0	0	0	0	0	32.856	32.856	2	6.4928e-06	6490	20170927_QexHF4_RSLC4_Elsner_Leonard_MFPL_insol_PKDCAT12_ArgC_10p	160.59	127.32	11483000		+	154	18	135	259	778;779;780	779				3
QTVEADVNGLRR	Unmodified	1356.71	0.710976	18	CON__sp|P08779|K1C16_HUMAN	yes	yes	0	0	0	0	1	27.981	27.981	3	0.034553	5408	20170927_QexHF4_RSLC4_Elsner_Leonard_MFPL_insol_PKDCAT12_ArgC_10p	53.252	38.994	721000		+	155	18	136	260	781	781				1
RDAETWFLSKTEELNKEVASNSELVQSSR	Unmodified	3352.65	0.653527	18	CON__sp|P08779|K1C16_HUMAN	yes	yes	0	0	0	0	1	54.129	54.129	4;5	8.4451e-30	11730	20170927_QexHF4_RSLC4_Elsner_Leonard_MFPL_insol_PKDCAT12_ArgC_10p	285.22	261.78	6296900		+	156	18	137	261;262	782;783	782				2
RHPEYAVSVLLR	Unmodified	1438.8	0.804482	15	CON__sp|P02769|ALBU_BOVIN	yes	yes	0	0	0	0	1	35.879	35.879	3	0.00090481	7222	20170927_QexHF4_RSLC4_Elsner_Leonard_MFPL_insol_PKDCAT12_ArgC_10p	111.12	111.12	2891000		+	157	15	138	263	784;785;786;787;788	786				5
RKRTCNSTVR	Carbamidomethyl (C)	1276.68	0.678236	3	A0A2H1V0R2	yes	yes	0	1	0	0	2	41.574	41.574	2	0.038118	8586	20170927_QexHF4_RSLC4_Elsner_Leonard_MFPL_insol_PKDCAT12_ArgC_10p	43.246	13.437	940040			158	3	139	264	789	789	0			1
RLLEGEDAHLSSQQASGQSYSSR	Unmodified	2505.18	0.184406	18	CON__sp|P08779|K1C16_HUMAN	yes	yes	0	0	0	0	1	28.231	28.231	3;4	5.8909e-10	5456	20170927_QexHF4_RSLC4_Elsner_Leonard_MFPL_insol_PKDCAT12_ArgC_10p	174.47	152.87	3069900		+	159	18	140	265;266	790;791	790				2
RLLEGEDAHLSSSQFSSGSQSSR	Unmodified	2464.16	0.157857	12	CON__sp|P02533|K1C14_HUMAN;CON__tr|Q61782|Q61782_MOUSE	yes	no	0	0	0	0	1	31.581	31.581	3;4	1.6445e-07	6185	20170927_QexHF4_RSLC4_Elsner_Leonard_MFPL_insol_PKDCAT12_ArgC_10p	144.56	136.07	2368500		+	160	12	141	267;268	792;793	793				2
RQLDSIVGER	Unmodified	1171.63	0.630934	24;14;21	CON__sp|P13647|K2C5_HUMAN;CON__sp|P02538|K2C6A_HUMAN;CON__sp|P48668|K2C6C_HUMAN	no	no	0	0	0	0	1	27.091	27.091	3	0.037036	5225	20170927_QexHF4_RSLC4_Elsner_Leonard_MFPL_insol_PKDCAT12_ArgC_10p	47.894	35.317	801900		+	161	21;14;24	142	269	794	794				1
RSVVGTPAYLAPEVLR	Unmodified	1726.97	0.973004	36	PKD1_CAT_569-892;A0A222AJ05;H9IU61	yes	no	0	0	0	0	1	44.47	44.47	3	0.012747	9310	20170927_QexHF4_RSLC4_Elsner_Leonard_MFPL_insol_PKDCAT12_ArgC_10p	69.935	58.99	1172900			162	36	143	270	795	795				1
RSVVGTPAYLAPEVLR	Phospho (STY)	1806.94	0.939334	36	PKD1_CAT_569-892;A0A222AJ05;H9IU61	yes	no	0	0	0	1	1	58.922	58.922	2;3	7.7475e-06	11047	20170927_QexHF4_RSLC4_Elsner_Leonard_MFPL_insol_PKDCAT12_ArgC_10p	134.83	121.99	2213400000			163	36	143	271;272;273;274	796;797;798;799;800;801;802;803;804;805;806;807;808;809;810;811;812;813;814;815;816;817;818;819;820	802			2;5	25
RVDQLKSDQSR	Unmodified	1330.7	0.695326	17	CON__sp|P04264|K2C1_HUMAN	yes	yes	0	0	0	0	1	12.298	12.298	3	5.0997e-05	2166	20170927_QexHF4_RSLC4_Elsner_Leonard_MFPL_insol_PKDCAT12_ArgC_10p	129.71	121.93	47756000		+	164	17	144	275	821;822;823;824;825;826;827;828	824				8
SEIDNVKKQISNLQQSISDAEQR	Unmodified	2629.33	0.330736	17	CON__sp|P04264|K2C1_HUMAN	yes	yes	0	0	0	0	0	56.272	56.272	3	1.7454e-09	12314	20170927_QexHF4_RSLC4_Elsner_Leonard_MFPL_insol_PKDCAT12_ArgC_10p	157.07	145.76	1018000		+	165	17	145	276	829	829				1
SEVTELR	Unmodified	832.429	0.429047	18	CON__sp|P08779|K1C16_HUMAN	yes	yes	0	0	0	0	0	23.794	23.794	2	0.013949	4464	20170927_QexHF4_RSLC4_Elsner_Leonard_MFPL_insol_PKDCAT12_ArgC_10p	97.602	23.187	10206000		+	166	18	146	277	830	830				1
SEVTELRR	Unmodified	988.53	0.530158	18	CON__sp|P08779|K1C16_HUMAN	yes	yes	0	0	0	0	1	19.132	19.132	2	0.012961	3362	20170927_QexHF4_RSLC4_Elsner_Leonard_MFPL_insol_PKDCAT12_ArgC_10p	114.6	35.005	767940		+	167	18	147	278	831	831				1
SFSTASAITPSVSR	Unmodified	1409.72	0.715058	21	CON__sp|P13647|K2C5_HUMAN;CON__sp|Q5XQN5|K2C5_BOVIN	yes	no	0	0	0	0	0	37.233	37.233	2	1.7904e-06	7584	20170927_QexHF4_RSLC4_Elsner_Leonard_MFPL_insol_PKDCAT12_ArgC_10p	170.02	154.14	14005000		+	168	21	148	279	832;833;834	833				3
SGFSSISVSR	Unmodified	1025.51	0.514173	24;16	CON__sp|P04259|K2C6B_HUMAN;CON__sp|P48668|K2C6C_HUMAN	no	no	0	0	0	0	0	33.96	33.96	2	9.9624e-06	6804	20170927_QexHF4_RSLC4_Elsner_Leonard_MFPL_insol_PKDCAT12_ArgC_10p	160.59	128.23	36908000		+	169	16;24	149	280	835;836;837;838;839	837				5
SGFSSVSVSR	Unmodified	1011.5	0.498523	14	CON__sp|P02538|K2C6A_HUMAN	yes	yes	0	0	0	0	0	29.528	29.528	2	0.00012137	5774	20170927_QexHF4_RSLC4_Elsner_Leonard_MFPL_insol_PKDCAT12_ArgC_10p	136.57	119.33	18810000		+	170	14	150	281	840;841;842	841				3
SGGGFSSGSAGIINYQR	Unmodified	1656.79	0.785597	17	CON__sp|P04264|K2C1_HUMAN	yes	yes	0	0	0	0	0	40.28	40.28	2	3.6775e-30	8311	20170927_QexHF4_RSLC4_Elsner_Leonard_MFPL_insol_PKDCAT12_ArgC_10p	327.1	303.73	64038000		+	171	17	151	282	843;844;845;846;847	844				5
SGGGFSSGSAGIINYQRR	Unmodified	1812.89	0.886708	17	CON__sp|P04264|K2C1_HUMAN	yes	yes	0	0	0	0	1	34.272	34.272	3	5.0535e-11	6822	20170927_QexHF4_RSLC4_Elsner_Leonard_MFPL_insol_PKDCAT12_ArgC_10p	206.43	198.65	4045100		+	172	17	152	283	848;849;850	850				3
SGGGGGGGGCGGGGGVSSLR	Unmodified	1491.65	0.648452	20	CON__sp|P13645|K1C10_HUMAN	yes	yes	0	0	0	0	0	23.81	23.81	2	2.4147e-24	4461	20170927_QexHF4_RSLC4_Elsner_Leonard_MFPL_insol_PKDCAT12_ArgC_10p	276.59	259.75	3633500		+	173	20	153	284	851;852	851				2
SLEEAEAYSR	Unmodified	1153.53	0.525132	29	CON__sp|Q0VBK2|K2C80_MOUSE;CON__sp|Q6KB66|K2C80_HUMAN	yes	no	0	0	0	0	0	29.479	29.479	2	0.00056378	5735	20170927_QexHF4_RSLC4_Elsner_Leonard_MFPL_insol_PKDCAT12_ArgC_10p	120.12	75.672	448850		+	174	29	154	285	853	853				1
SLLEGEGSSGGGGR	Unmodified	1261.59	0.589857	20	CON__sp|P13645|K1C10_HUMAN	yes	yes	0	0	0	0	0	26.835	26.835	2	2.176e-06	5202	20170927_QexHF4_RSLC4_Elsner_Leonard_MFPL_insol_PKDCAT12_ArgC_10p	167.12	95.892	28367000		+	175	20	155	286	854;855;856;857	855				4
SLSLSGLR	Unmodified	831.481	0.481417	5	A0A2H1VBW5	yes	yes	0	0	0	0	0	31.782	31.782	2	0.0049689	6319	20170927_QexHF4_RSLC4_Elsner_Leonard_MFPL_insol_PKDCAT12_ArgC_10p	116.54	43.503	105500000			176	5	156	287	858;859;860;861;862	860				5
SLVGLGGTKSISISVAGGGGGFGAAGGFGGR	Unmodified	2650.38	0.382712	23	CON__sp|P35908|K22E_HUMAN	yes	yes	0	0	0	0	0	53.106	53.106	3	7.8942e-09	11490	20170927_QexHF4_RSLC4_Elsner_Leonard_MFPL_insol_PKDCAT12_ArgC_10p	138.36	126.9	1576200		+	177	23	157	288	863	863				1
SLVNLGGSKSISISVAR	Unmodified	1686.96	0.962833	17	CON__sp|P04264|K2C1_HUMAN	yes	yes	0	0	0	0	0	42.651	42.651	2;3	4.2704e-11	8830	20170927_QexHF4_RSLC4_Elsner_Leonard_MFPL_insol_PKDCAT12_ArgC_10p	254.18	223.84	37950000		+	178	17	158	289;290	864;865;866;867;868	867				5
SLYGLGGSKR	Unmodified	1036.57	0.566543	24;14;16	CON__sp|P02538|K2C6A_HUMAN;CON__sp|P04259|K2C6B_HUMAN;CON__sp|P48668|K2C6C_HUMAN	no	no	0	0	0	0	0	25.354	25.354	2	0.00014229	4812	20170927_QexHF4_RSLC4_Elsner_Leonard_MFPL_insol_PKDCAT12_ArgC_10p	133.13	87.416	20512000		+	179	14;16;24	159	291	869;870;871;872;873;874	870				6
SQLEERAAR	Unmodified	1058.55	0.54687	29	CON__sp|Q0VBK2|K2C80_MOUSE	yes	yes	0	0	0	0	1	22.613	22.613	2	0.014825	4230	20170927_QexHF4_RSLC4_Elsner_Leonard_MFPL_insol_PKDCAT12_ArgC_10p	67.903	41.519	997710		+	180	29	160	292	875	875				1
SQYEQLAEQNR	Unmodified	1364.63	0.632057	20	CON__sp|P13645|K1C10_HUMAN	yes	yes	0	0	0	0	0	28.333	28.333	2;3	2.1926e-28	5577	20170927_QexHF4_RSLC4_Elsner_Leonard_MFPL_insol_PKDCAT12_ArgC_10p	354.33	345	153610000		+	181	20	161	293;294	876;877;878;879;880;881;882	878				7
SRAEAESWYQTKYEELQVTAGR	Unmodified	2601.25	0.245944	24;14	CON__sp|P02538|K2C6A_HUMAN;CON__sp|P50446|K2C6A_MOUSE;CON__sp|Q8BGZ7|K2C75_MOUSE;CON__sp|O95678|K2C75_HUMAN;CON__sp|P48668|K2C6C_HUMAN	no	no	0	0	0	0	1	42.874	42.874	3;4	6.6363e-07	8885	20170927_QexHF4_RSLC4_Elsner_Leonard_MFPL_insol_PKDCAT12_ArgC_10p	132.1	115.6	3538100		+	182	14;24	162	295;296	883;884;885	883				3
SRTEAESWYQTKYEELQQTAGR	Unmodified	2660.25	0.246672	21	CON__sp|P13647|K2C5_HUMAN;CON__sp|Q5XQN5|K2C5_BOVIN;CON__sp|Q922U2|K2C5_MOUSE	yes	no	0	0	0	0	1	42.663	42.663	3;4	6.1177e-08	8833	20170927_QexHF4_RSLC4_Elsner_Leonard_MFPL_insol_PKDCAT12_ArgC_10p	152.48	152.48	4498400		+	183	21	163	297;298	886;887	886				2
STDYGIFQINSR	Unmodified	1399.67	0.673193	25	CON__sp|P61626|LYSC_HUMAN	yes	yes	0	0	0	0	0	49.586	49.586	2	2.7171e-11	10554	20170927_QexHF4_RSLC4_Elsner_Leonard_MFPL_insol_PKDCAT12_ArgC_10p	230.61	223.23	4760800		+	184	25	164	299	888;889	888				2
STSSFSCLSR	Unmodified	1073.48	0.481159	23	CON__sp|P35908|K22E_HUMAN	yes	yes	0	0	0	0	0	33.91	33.91	2	0.0014508	6840	20170927_QexHF4_RSLC4_Elsner_Leonard_MFPL_insol_PKDCAT12_ArgC_10p	107.57	94.785	13926000		+	185	23	165	300	890;891;892;893;894;895;896	892				7
SVVGTPAYLAPEVLR	Unmodified	1570.87	0.871893	36	PKD1_CAT_569-892;A0A222AJ05;H9IU61	yes	no	0	0	0	0	0	52.455	52.455	2;3	9.9066e-07	11268	20170927_QexHF4_RSLC4_Elsner_Leonard_MFPL_insol_PKDCAT12_ArgC_10p	169.65	145.27	222070000			186	36	166	301;302	897;898;899;900;901;902;903;904;905	897				9
SVVGTPAYLAPEVLR	Phospho (STY)	1650.84	0.838223	36	PKD1_CAT_569-892;A0A222AJ05;H9IU61	yes	no	0	0	0	1	0	62.439	62.439	2;3	6.6523e-17	13726	20170927_QexHF4_RSLC4_Elsner_Leonard_MFPL_insol_PKDCAT12_ArgC_10p	242.79	221.49	862230000			187	36	166	303;304;305	906;907;908;909;910;911;912;913;914;915;916;917;918;919;920	906			2;5	15
TDLEMQIEGLKEELAYLR	Unmodified	2150.09	0.0929207	18	CON__sp|P08779|K1C16_HUMAN	yes	yes	0	0	0	0	0	64.421	64.421	2;3	6.2106e-11	14716	20170927_QexHF4_RSLC4_Elsner_Leonard_MFPL_insol_PKDCAT12_ArgC_10p	208.39	150.12	5947400		+	188	18	167	306;307	921;922	922				2
TEAESWYQTKYEELQQTAGR	Unmodified	2417.11	0.113533	21	CON__sp|P13647|K2C5_HUMAN;CON__sp|Q5XQN5|K2C5_BOVIN;CON__sp|Q922U2|K2C5_MOUSE	yes	no	0	0	0	0	0	46.838	46.838	3	3.3353e-12	9887	20170927_QexHF4_RSLC4_Elsner_Leonard_MFPL_insol_PKDCAT12_ArgC_10p	208.28	187.92	5749300		+	189	21	168	308	923	923				1
THNLEPYFESFINNLR	Unmodified	1992.97	0.969375	17	CON__sp|P04264|K2C1_HUMAN	yes	yes	0	0	0	0	0	62.674	62.674	2;3	2.1631e-35	14159	20170927_QexHF4_RSLC4_Elsner_Leonard_MFPL_insol_PKDCAT12_ArgC_10p	350.18	323.91	47563000		+	190	17	169	309;310	924;925;926;927;928;929;930;931;932;933	932				10
THNLEPYFESFINNLRR	Unmodified	2149.07	0.0704862	17	CON__sp|P04264|K2C1_HUMAN	yes	yes	0	0	0	0	1	57.858	57.858	3	8.222e-08	12743	20170927_QexHF4_RSLC4_Elsner_Leonard_MFPL_insol_PKDCAT12_ArgC_10p	168.07	153.3	2766100		+	191	17	170	311	934	934				1
TKVMDVHDGKVVSTHEQVLR	Unmodified	2277.19	0.189949	12	CON__sp|P02533|K1C14_HUMAN	yes	yes	0	0	0	0	0	28.894	28.894	4	0.042128	5636	20170927_QexHF4_RSLC4_Elsner_Leonard_MFPL_insol_PKDCAT12_ArgC_10p	42.639	34.452	629450		+	192	12	171	312	935	935				0
TKYEHELALR	Unmodified	1258.67	0.666986	18	CON__sp|P08779|K1C16_HUMAN	yes	yes	0	0	0	0	0	23.869	23.869	2;3	4.4922e-05	4424	20170927_QexHF4_RSLC4_Elsner_Leonard_MFPL_insol_PKDCAT12_ArgC_10p	136.27	118.83	10564000		+	193	18	172	313;314;315	936;937;938;939;940;941	937				5
TKYEHELALRQTVEADVNGLR	Unmodified	2441.27	0.266285	18	CON__sp|P08779|K1C16_HUMAN	yes	yes	0	0	0	0	1	39.89	39.89	4	1.6651e-07	8175	20170927_QexHF4_RSLC4_Elsner_Leonard_MFPL_insol_PKDCAT12_ArgC_10p	152.06	145.63	1187300		+	194	18	173	316	942	942				1
TKYETELNLR	Unmodified	1265.66	0.661566	12;32	CON__sp|P02533|K1C14_HUMAN;CON__sp|Q6IFX2|K1C42_MOUSE	no	no	0	0	0	0	0	30.02	30.02	2	6.5533e-05	5845	20170927_QexHF4_RSLC4_Elsner_Leonard_MFPL_insol_PKDCAT12_ArgC_10p	145.72	117.98	1229400		+	195	12;32	174	317	943	943				1
TLLEGEESR	Unmodified	1032.51	0.508754	17	CON__sp|P04264|K2C1_HUMAN;CON__tr|G3N0V2|G3N0V2_BOVIN	yes	no	0	0	0	0	0	27.505	27.505	2	0.00020476	5283	20170927_QexHF4_RSLC4_Elsner_Leonard_MFPL_insol_PKDCAT12_ArgC_10p	160.88	123.32	50516000		+	196	17	175	318	944;945;946;947;948;949	944				6
TLSDYNIQKESTLHLVLR	Unmodified	2129.15	0.148068	1	Q71MT9;I7FV58;Q9XXZ4;Q962S3;Q8IS65;D9ZFI2;A0A222AJG0;H9IWB8;P68203;A0A222AJG1;H9JP19;A0A222AJ01;H9IVY4	yes	no	0	0	0	0	0	44.182	44.182	3;4	0.000139	9229	20170927_QexHF4_RSLC4_Elsner_Leonard_MFPL_insol_PKDCAT12_ArgC_10p	114.23	101.04	2839100			197	1	176	319;320	950;951	950				1
TTPSYVAFTDTER	Unmodified	1486.69	0.693988	2	A0A222AJD2;H9J524;F8UN43;A0A2H1W9K6;E7D2J5;Q8N0P2;R4V6T6;E2F395;E0XN32;A0A2H1WFA2;C4P3P9;C0LRA8;A0A0K2CTM7;H9J523;H9JYJ8;A0A2H1V8A4	yes	no	0	0	0	0	0	41.419	41.419	2	0.010132	8554	20170927_QexHF4_RSLC4_Elsner_Leonard_MFPL_insol_PKDCAT12_ArgC_10p	88.596	70.732	1099400			198	2	177	321	952	952				1
VDQLKSDQSR	Unmodified	1174.59	0.594215	17	CON__sp|P04264|K2C1_HUMAN	yes	yes	0	0	0	0	0	13.123	13.123	2;3	2.7408e-05	2312	20170927_QexHF4_RSLC4_Elsner_Leonard_MFPL_insol_PKDCAT12_ArgC_10p	156.48	141.81	16696000		+	199	17	178	322;323	953;954;955;956;957;958	954				6
VFVVMEKLHGDMLEMILSSEKGR	Unmodified	2647.35	0.353586	36	PKD1_CAT_569-892	yes	yes	0	0	0	0	0	59.483	59.483	3;4;5	1.1168e-16	13195	20170927_QexHF4_RSLC4_Elsner_Leonard_MFPL_insol_PKDCAT12_ArgC_10p	218.87	202.25	25655000			200	36	179	324;325;326	959;960;961;962;963;964;965;966	965				8
VGEAAHALGNTGHEIGR	Unmodified	1687.84	0.83903	31	CON__sp|Q6E0U4|DMKN_HUMAN	yes	yes	0	0	0	0	0	23.954	23.954	3	1.3187e-07	4536	20170927_QexHF4_RSLC4_Elsner_Leonard_MFPL_insol_PKDCAT12_ArgC_10p	158.98	137.73	967100		+	201	31	180	327	967	967				1
VLDELTLAR	Unmodified	1028.59	0.58661	18;12;28;32	CON__sp|P02533|K1C14_HUMAN;CON__sp|P08727|K1C19_HUMAN;CON__sp|P19001|K1C19_MOUSE;CON__sp|P19012|K1C15_HUMAN;CON__sp|Q04695|K1C17_HUMAN;CON__sp|Q6IFX2|K1C42_MOUSE;CON__sp|P08779|K1C16_HUMAN	no	no	0	0	0	0	0	43.877	43.877	2	0.0014184	9127	20170927_QexHF4_RSLC4_Elsner_Leonard_MFPL_insol_PKDCAT12_ArgC_10p	117.04	107.05	14377000		+	202	12;28;32;18	181	328	968;969;970	968				3
VSLAGACGVGGYGSR	Unmodified	1352.65	0.650684	21	CON__sp|P13647|K2C5_HUMAN	yes	yes	0	0	0	0	0	40.849	40.849	2	2.0686e-07	8391	20170927_QexHF4_RSLC4_Elsner_Leonard_MFPL_insol_PKDCAT12_ArgC_10p	180.62	180.62	9493400		+	203	21	182	329	971;972;973;974;975	972				5
VTMQNLNDR	Oxidation (M)	1105.52	0.518607	13	CON__sp|P02535|K1C10_MOUSE	yes	yes	0	0	1	0	0	22.127	22.127	2	0.00071318	5147	20170927_QexHF4_RSLC4_Elsner_Leonard_MFPL_insol_PKDCAT12_ArgC_10p	123.72	98.798	2300500		+	204	13	183	330;331	976;977	977		5		2
VTMQNLNDR	Unmodified	1089.52	0.523692	13	CON__sp|P02535|K1C10_MOUSE	yes	yes	0	0	0	0	0	26.792	26.792	2	0.00041181	5187	20170927_QexHF4_RSLC4_Elsner_Leonard_MFPL_insol_PKDCAT12_ArgC_10p	147.36	86.564	46879000		+	205	13	183	332	978;979;980;981	979				4
WEKYAGEQR	Unmodified	1165.55	0.551621	36	PKD1_CAT_569-892	yes	yes	0	0	0	0	0	29.516	29.516	1;2;3	1.1667e-05	3734	20170927_QexHF4_RSLC4_Elsner_Leonard_MFPL_insol_PKDCAT12_ArgC_10p	189.7	169.08	2792700000			206	36	184	333;334;335;336;337;338;339;340;341;342;343	982;983;984;985;986;987;988;989;990;991;992;993;994;995;996;997;998;999;1000;1001;1002;1003;1004;1005;1006;1007;1008;1009;1010;1011;1012;1013;1014;1015;1016;1017;1018;1019;1020;1021;1022;1023;1024;1025;1026;1027;1028;1029;1030;1031;1032;1033;1034;1035;1036;1037;1038;1039;1040;1041	986				60
YDQHLSFYDLKKAESVKR	Unmodified	2226.14	0.143317	19	CON__sp|P09870|CLOS_CLOHI	yes	yes	0	0	0	0	0	32.884	32.884	5	0.0079046	6469	20170927_QexHF4_RSLC4_Elsner_Leonard_MFPL_insol_PKDCAT12_ArgC_10p	78.661	74.499	2740500		+	207	19	185	344	1042;1043;1044	1044				3
YGQQGSGSGQSPSR	Unmodified	1394.62	0.617469	33	CON__sp|Q86YZ3|HORN_HUMAN	yes	yes	0	0	0	0	0	14.058	14.058	2	1.077e-08	2448	20170927_QexHF4_RSLC4_Elsner_Leonard_MFPL_insol_PKDCAT12_ArgC_10p	183.99	170.63	597840		+	208	33	186	345	1045	1045				1
YGSGGGSKGGSISGGGYGSGGGKHSSGGGSR	Unmodified	2615.17	0.170882	23	CON__sp|P35908|K22E_HUMAN	yes	yes	0	0	0	0	0	14.43	14.43	4	1.0337e-05	2521	20170927_QexHF4_RSLC4_Elsner_Leonard_MFPL_insol_PKDCAT12_ArgC_10p	114.03	100.3	528880		+	209	23	187	346	1046	1046				1
YITHESDDLR	Unmodified	1247.58	0.57823	36	PKD1_CAT_569-892	yes	yes	0	0	0	0	0	34.468	34.468	1;2;3	3.1682e-08	4121	20170927_QexHF4_RSLC4_Elsner_Leonard_MFPL_insol_PKDCAT12_ArgC_10p	237.61	154.35	3951100000			210	36	188	347;348;349;350;351;352;353;354;355;356;357;358;359;360;361;362;363	1047;1048;1049;1050;1051;1052;1053;1054;1055;1056;1057;1058;1059;1060;1061;1062;1063;1064;1065;1066;1067;1068;1069;1070;1071;1072;1073;1074;1075;1076;1077;1078;1079;1080;1081;1082;1083;1084;1085;1086;1087;1088;1089;1090;1091;1092;1093;1094;1095;1096;1097;1098;1099;1100;1101;1102;1103;1104;1105;1106;1107;1108;1109;1110;1111;1112;1113;1114;1115;1116;1117;1118;1119;1120;1121;1122;1123;1124;1125;1126…	1111				97
YITHESDDLRWEKYAGEQR	Unmodified	2395.12	0.119287	36	PKD1_CAT_569-892	yes	yes	0	0	0	0	1	43.394	43.394	2;3;4;5	1.4568e-30	6697	20170927_QexHF4_RSLC4_Elsner_Leonard_MFPL_insol_PKDCAT12_ArgC_10p	305.33	281.8	1461400000			211	36	189	364;365;366;367;368;369;370;371;372;373;374;375;376;377;378;379;380;381;382	1147;1148;1149;1150;1151;1152;1153;1154;1155;1156;1157;1158;1159;1160;1161;1162;1163;1164;1165;1166;1167;1168;1169;1170;1171;1172;1173;1174;1175;1176;1177;1178;1179;1180;1181;1182;1183;1184;1185;1186;1187;1188;1189;1190;1191;1192;1193;1194;1195;1196;1197;1198;1199;1200;1201;1202;1203;1204;1205;1206;1207;1208;1209;1210;1211;1212;1213;1214;1215;1216;1217;1218;1219;1220;1221;1222;1223;1224;1225;1226…	1148				110
YLDFSSIITEVR	Unmodified	1441.75	0.745295	34	CON__sp|Q8N1N4|K2C78_HUMAN	yes	yes	0	0	0	0	0	64.382	64.382	2	0.036171	14712	20170927_QexHF4_RSLC4_Elsner_Leonard_MFPL_insol_PKDCAT12_ArgC_10p	56.359	36.229	1725000		+	212	34	190	383	1257	1257				0
YLDGLTAER	Unmodified	1036.52	0.518924	23	CON__sp|P35908|K22E_HUMAN	yes	yes	0	0	0	0	0	37.041	37.041	2	0.0010704	7488	20170927_QexHF4_RSLC4_Elsner_Leonard_MFPL_insol_PKDCAT12_ArgC_10p	122.52	71.55	2823000		+	213	23	191	384	1258;1259	1259				2
YLTVAAVFR	Unmodified	1038.59	0.586216	8;11	H9J513;A0A2H1VRL4;H9J4V2;H9J1Q5;A0A2H1WFD3	no	no	0	0	0	0	0	51.294	51.294	2	0.0024187	11022	20170927_QexHF4_RSLC4_Elsner_Leonard_MFPL_insol_PKDCAT12_ArgC_10p	101.28	50.318	2371400			214	8;11	192	385	1260	1260				1
YSSDEKVLGEDFSDTR	Unmodified	1846.82	0.822102	19	CON__sp|P09870|CLOS_CLOHI	yes	yes	0	0	0	0	0	37.658	37.658	2;3	2.0447e-17	7662	20170927_QexHF4_RSLC4_Elsner_Leonard_MFPL_insol_PKDCAT12_ArgC_10p	250.52	234.14	38161000		+	215	19	193	386;387	1261;1262;1263;1264	1264				4
YSVDKTLSHPWLQDYQTWLDLR	Unmodified	2763.37	0.365665	36	PKD1_CAT_569-892	yes	yes	0	0	0	0	0	62.425	62.425	3;4	5.2954e-47	13896	20170927_QexHF4_RSLC4_Elsner_Leonard_MFPL_insol_PKDCAT12_ArgC_10p	374.33	353.23	177850000			216	36	194	388;389;390;391	1265;1266;1267;1268;1269;1270;1271;1272;1273;1274;1275;1276;1277;1278;1279	1271				15
YSVDKTLSHPWLQDYQTWLDLRELECKIGER	Carbamidomethyl (C)	3877.91	0.909758	36	PKD1_CAT_569-892	yes	yes	0	1	0	0	1	60.809	60.809	4;5	2.3642e-31	13642	20170927_QexHF4_RSLC4_Elsner_Leonard_MFPL_insol_PKDCAT12_ArgC_10p	277.38	263	20891000			217	36	195	392;393	1280;1281;1282;1283	1281	5			4
YSVDKTLSHPWLQDYQTWLDLRELECKIGER	Unmodified	3820.89	0.888295	36	PKD1_CAT_569-892	yes	yes	0	0	0	0	1	61.25	61.25	4;5	9.195e-21	13711	20170927_QexHF4_RSLC4_Elsner_Leonard_MFPL_insol_PKDCAT12_ArgC_10p	217.57	207.52	7668100			218	36	195	394;395	1284;1285;1286	1284				3

## Sheet: peptides
Sequence	N-term cleavage window	C-term cleavage window	Amino acid before	First amino acid	Second amino acid	Second last amino acid	Last amino acid	Amino acid after	A Count	R Count	N Count	D Count	C Count	Q Count	E Count	G Count	H Count	I Count	L Count	K Count	M Count	F Count	P Count	S Count	T Count	W Count	Y Count	V Count	U Count	O Count	Length	Missed cleavages	Mass	Proteins	Leading razor protein	Start position	End position	Unique (Groups)	Unique (Proteins)	Charges	PEP	Score	Intensity	Reverse	Potential contaminant	id	Protein group IDs	Mod. peptide IDs	Evidence IDs
AEAESWYQTKYEELQVTAGR	AEVKAQYEEIAQRSRAEAESWYQTKYEELQ	WYQTKYEELQVTAGRHGDDLRNTKQEIAEI	R	A	E	G	R	H	3	1	0	0	0	2	4	1	0	0	1	1	0	0	0	1	2	1	2	1	0	0	20	0	2358.11	CON__sp|P02538|K2C6A_HUMAN;CON__sp|P50446|K2C6A_MOUSE;CON__sp|Q8BGZ7|K2C75_MOUSE;CON__sp|O95678|K2C75_HUMAN;CON__sp|P48668|K2C6C_HUMAN	CON__sp|P48668|K2C6C_HUMAN	350	369	no	no	3	5.8706e-21	270.08	15391000		+	0	24;14	0	0
AEAESWYQTKYEELQVTAGRHGDDLR	AEVKAQYEEIAQRSRAEAESWYQTKYEELQ	EELQVTAGRHGDDLRNTKQEIAEINRMIQR	R	A	E	L	R	N	3	2	0	2	0	2	4	2	1	0	2	1	0	0	0	1	2	1	2	1	0	0	26	1	3051.43	CON__sp|P02538|K2C6A_HUMAN;CON__sp|P50446|K2C6A_MOUSE;CON__sp|Q8BGZ7|K2C75_MOUSE;CON__sp|O95678|K2C75_HUMAN;CON__sp|P48668|K2C6C_HUMAN	CON__sp|P48668|K2C6C_HUMAN	350	375	no	no	4	1.3711e-05	113.9	1683300		+	1	24;14	1	1
AETECQNTEYQQLLDIKIR	QAQISALEEQLQQIRAETECQNTEYQQLLD	CQNTEYQQLLDIKIRLENEIQTYRSLLEGE	R	A	E	I	R	L	1	1	1	1	1	3	3	0	0	2	2	1	0	0	0	0	2	0	1	0	0	0	19	0	2294.12	CON__sp|P13645|K1C10_HUMAN	CON__sp|P13645|K1C10_HUMAN	423	441	yes	yes	3	4.5733e-19	249.69	7689100		+	2	20	2	2
AIDNLAVNLSNENKKSEIEKLR	HLSFYDLKKAESVKRAIDNLAVNLSNENKK	NLSNENKKSEIEKLRGSGIHTDLMHYFDEY	R	A	I	L	R	G	2	1	4	1	0	0	3	0	0	2	3	3	0	0	0	2	0	0	0	1	0	0	22	0	2497.35	CON__sp|P09870|CLOS_CLOHI	CON__sp|P09870|CLOS_CLOHI	342	363	yes	yes	4;5	7.503e-05	102.48	2029600		+	3	19	3	3;4
AIGGGLSSVGGGSSTIKYTTTSSSSR	SGLGIGGGFSSSSGRAIGGGLSSVGGGSST	GSSTIKYTTTSSSSRKSYKH__________	R	A	I	S	R	K	1	1	0	0	0	0	0	6	0	2	1	1	0	0	0	8	4	0	1	1	0	0	26	0	2417.2	CON__sp|P02538|K2C6A_HUMAN;CON__sp|P48668|K2C6C_HUMAN	CON__sp|P48668|K2C6C_HUMAN	534	559	no	no	2;3	3.5521e-14	204.53	30240000		+	4	24;14	4	5;6
AILVDLEPGTMDSVR	NVYYNEATGGKYVPRAILVDLEPGTMDSVR	AILVDLEPGTMDSVRSGPFGQIFRPDNFVF	R	A	I	V	R	S	1	1	0	2	0	0	1	1	0	1	2	0	1	0	1	1	1	0	0	2	0	0	15	0	1614.83	H9J513;A0A2H1VRL4	H9J513	63	77	no	no	2	0.010536	86.463	658470			5	8	5	7
ALEEANADLEVKIR	QNLNDRLASYLDKVRALEEANADLEVKIRD	RALEEANADLEVKIRDWYQRQRPSEIKDYS	R	A	L	I	R	D	3	1	1	1	0	0	3	0	0	1	2	1	0	0	0	0	0	0	0	1	0	0	14	0	1569.84	CON__sp|P02533|K1C14_HUMAN;CON__sp|Q6IFX2|K1C42_MOUSE;CON__sp|P08779|K1C16_HUMAN	CON__sp|P08779|K1C16_HUMAN	137	150	no	no	3	8.8952e-05	128.9	10913000		+	6	18;12;32	6	8
ALEEANTELEVKIR	QNLNDRLASYLDKVRALEEANTELEVKIRD	RALEEANTELEVKIRDWYQRQAPGPARDYS	R	A	L	I	R	D	2	1	1	0	0	0	4	0	0	1	2	1	0	0	0	0	1	0	0	1	0	0	14	0	1613.86	CON__sp|Q04695|K1C17_HUMAN	CON__sp|Q04695|K1C17_HUMAN	104	117	no	no	3	0.00045755	115.12	5858000		+	7	28	7	9
ALEESNYELEGKIKEWYEKHGNSHQGEPR	QNLNDRLASYLDKVRALEESNYELEGKIKE	EWYEKHGNSHQGEPRDYSKYYKTIDDLKNQ	R	A	L	P	R	D	1	1	2	0	0	1	7	3	2	1	2	3	0	0	1	2	0	1	2	0	0	0	29	0	3456.63	CON__sp|P13645|K1C10_HUMAN	CON__sp|P13645|K1C10_HUMAN	166	194	yes	yes	4;5	2.2107e-05	102.57	2510700		+	8	20	8	10;11
ALYDAELSQMQTHISDTSVVLSMDNNR	QAKADTLTDEINFLRALYDAELSQMQTHIS	HISDTSVVLSMDNNRNLDLDSIIAEVKAQY	R	A	L	N	R	N	2	1	2	3	0	2	1	0	1	1	3	0	2	0	0	4	2	0	1	2	0	0	27	0	3037.41	CON__sp|P02538|K2C6A_HUMAN;CON__sp|P04259|K2C6B_HUMAN;CON__sp|P48668|K2C6C_HUMAN	CON__sp|P48668|K2C6C_HUMAN	300	326	no	no	3	1.1047e-18	226.09	3087600		+	9	24;14;16	9	12
APSTYGGGLSVSSR	GSSRISSVLAGGSCRAPSTYGGGLSVSSRF	RAPSTYGGGLSVSSRFSSGGACGLGGGYGG	R	A	P	S	R	F	1	1	0	0	0	0	0	3	0	0	1	0	0	0	1	4	1	0	1	1	0	0	14	0	1337.66	CON__sp|P08779|K1C16_HUMAN	CON__sp|P08779|K1C16_HUMAN	42	55	yes	yes	2	5.4931e-13	237.53	25379000		+	10	18	10	13
AQYEEIAQR	NNRCLDLGSIIAEVRAQYEEIAQRSKSEAE	IIAEVRAQYEEIAQRSKSEAEALYQTKLGE	R	A	Q	Q	R	S	2	1	0	0	0	2	2	0	0	1	0	0	0	0	0	0	0	0	1	0	0	0	9	0	1106.54	CON__sp|Q01546|K22O_HUMAN;CON__sp|P19013|K2C4_HUMAN	CON__sp|Q01546|K22O_HUMAN	359	367	yes	no	2	0.001092	122.18	2646000		+	11	26	11	14
ASHFQSHSSER	SGYGQSTQTGSRSSRASHFQSHSSERQRHG	RSSRASHFQSHSSERQRHGSSQVWKHGSYG	R	A	S	E	R	Q	1	1	0	0	0	1	1	0	2	0	0	0	0	1	0	4	0	0	0	0	0	0	11	0	1271.56	CON__sp|Q5D862|FILA2_HUMAN	CON__sp|Q5D862|FILA2_HUMAN	2325	2335	yes	yes	3	0.0010605	107.85	472940		+	12	30	12	15
ASTSTTIR	______________________________	______________________________	M	A	S	I	R	S	1	1	0	0	0	0	0	0	0	1	0	0	0	0	0	2	3	0	0	0	0	0	8	0	835.44	CON__sp|P02538|K2C6A_HUMAN;CON__sp|P04259|K2C6B_HUMAN;CON__sp|P48668|K2C6C_HUMAN	CON__sp|P48668|K2C6C_HUMAN	2	9	no	no	2	0.0016143	104.37	11899000		+	13	24;14;16	13	16
ATGGGLSSVGGGSSTIKYTTTSSSSR	SGLGVGGGFSSSSGRATGGGLSSVGGGSST	GSSTIKYTTTSSSSRKSYKH__________	R	A	T	S	R	K	1	1	0	0	0	0	0	6	0	1	1	1	0	0	0	8	5	0	1	1	0	0	26	0	2405.17	CON__sp|P04259|K2C6B_HUMAN	CON__sp|P04259|K2C6B_HUMAN	534	559	yes	yes	3	1.0401e-17	216.8	3220000		+	14	16	14	17
AVFPSIVGR	SGMCKAGFAGDDAPRAVFPSIVGRPRHPKY	GDDAPRAVFPSIVGRPRHPKYPIEHGIITN	R	A	V	G	R	P	1	1	0	0	0	0	0	1	0	1	0	0	0	1	1	1	0	0	0	2	0	0	9	0	944.544	H9JJX0;Q6R8F9;P84183;P07837;P07836;P04829;H9JWN1;G3CKA6;A0A2H1X0F8;A0A2H1WBG9;A0A1W6S692;A0A0G2YN85;Q11212;H9J7T5;H9J7T4	H9JJX0	30	38	yes	no	2	0.0024716	100.45	1830700			15	0	15	18
DAETWFLSKTEELNKEVASNSELVQSSR	EMRDQYEQMAEKNRRDAETWFLSKTEELNK	NKEVASNSELVQSSRSEVTELRRVLQGLEI	R	D	A	S	R	S	2	1	2	1	0	1	5	0	0	0	3	2	0	1	0	5	2	1	0	2	0	0	28	0	3196.55	CON__sp|P08779|K1C16_HUMAN	CON__sp|P08779|K1C16_HUMAN	303	330	yes	yes	4	1.0165e-18	222.47	3974600		+	16	18	16	19
DLSFNGKWVFAGCRDSTVR	KIRVQLTGADCDGIRDLSFNGKWVFAGCRD	NGKWVFAGCRDSTVRKYDFNQINVHFK___	R	D	L	V	R	K	1	2	1	2	1	0	0	2	0	0	1	1	0	2	0	2	1	1	0	2	0	0	19	1	2157.04	A0A2H1VPA0	A0A2H1VPA0	362	380	yes	yes	2	0.045571	41.401	0			17	7	17	20
DQYEKMAEKNR	AAPGVDLSRILNEMRDQYEKMAEKNRKDAE	NEMRDQYEKMAEKNRKDAEEWFFTKTEELN	R	D	Q	N	R	K	1	1	1	1	0	1	2	0	0	0	0	2	1	0	0	0	0	0	1	0	0	0	11	0	1410.66	CON__sp|P02533|K1C14_HUMAN;CON__sp|Q04695|K1C17_HUMAN;CON__sp|Q6IFX2|K1C42_MOUSE	CON__sp|P02533|K1C14_HUMAN	289	299	no	no	3	0.006302	85.288	1822500		+	18	12;28;32	18	21
DQYEQMAEKNR	AAPGVDLSRILNEMRDQYEQMAEKNRRDAE	NEMRDQYEQMAEKNRRDAETWFLSKTEELN	R	D	Q	N	R	R	1	1	1	1	0	2	2	0	0	0	0	1	1	0	0	0	0	0	1	0	0	0	11	0	1410.62	CON__sp|P08779|K1C16_HUMAN;CON__sp|Q9Z2K1|K1C16_MOUSE;CON__tr|Q3ZAW8|Q3ZAW8_MOUSE	CON__sp|P08779|K1C16_HUMAN	291	301	yes	no	2;3	1.4661e-07	193.52	2431600		+	19	18	19	22;23
DVAIKIIDKLR	QFGIVYGGKHRKTGRDVAIKIIDKLRFPTK	KTGRDVAIKIIDKLRFPTKQESQLRNEVAI	R	D	V	L	R	F	1	1	0	2	0	0	0	0	0	3	1	2	0	0	0	0	0	0	0	1	0	0	11	0	1282.8	PKD1_CAT_569-892	PKD1_CAT_569-892	42	52	yes	yes	2;3	7.5624e-06	177.57	3289400000			20	36	20	24;25;26;27;28;29;30;31;32
DYSQYYR	KIRDWYQRQAPGPARDYSQYYRTIEELQNK	RQAPGPARDYSQYYRTIEELQNKILTATVD	R	D	Y	Y	R	T	0	1	0	1	0	1	0	0	0	0	0	0	0	0	0	1	0	0	3	0	0	0	7	0	993.419	CON__sp|Q04695|K1C17_HUMAN	CON__sp|Q04695|K1C17_HUMAN	130	136	yes	yes	2	0.015507	110.23	719370		+	21	28	21	33
ELECKIGER	SHPWLQDYQTWLDLRELECKIGERYITHES	TWLDLRELECKIGERYITHESDDLRWEKYA	R	E	L	E	R	Y	0	1	0	0	1	0	3	1	0	1	1	1	0	0	0	0	0	0	0	0	0	0	9	0	1075.53	PKD1_CAT_569-892	PKD1_CAT_569-892	284	292	yes	yes	2	4.7884e-06	207.68	139440000			22	36	22;23	34;35
EQIKSLNNQFASFIDKVR	VEIDPEIQKVKSREREQIKSLNNQFASFID	KSLNNQFASFIDKVRFLEQQNQVLQTKWEL	R	E	Q	V	R	F	1	1	2	1	0	2	1	0	0	2	1	2	0	2	0	2	0	0	0	1	0	0	18	0	2136.13	CON__sp|P04264|K2C1_HUMAN;CON__tr|G3N0V2|G3N0V2_BOVIN	CON__sp|P04264|K2C1_HUMAN	182	199	yes	no	4	0.039598	48.288	11304000		+	23	17	24	36
EQIKTLNNKFASFIDKVR	LQIDPAIQRVRAEEREQIKTLNNKFASFID	KTLNNKFASFIDKVRFLEQQNKVLDTKWTL	R	E	Q	V	R	F	1	1	2	1	0	1	1	0	0	2	1	3	0	2	0	1	1	0	0	1	0	0	18	0	2150.18	CON__sp|P35908|K22E_HUMAN;CON__sp|Q3TTY5|K22E_MOUSE;CON__sp|Q9DCV7|K2C7_MOUSE;CON__sp|P07744|K2C4_MOUSE;CON__sp|Q8VED5|K2C79_MOUSE;CON__sp|Q6IFZ6|K2C1B_MOUSE;CON__sp|P12035|K2C3_HUMAN;CON__sp|P13647|K2C5_HUMAN;CON__sp|Q5XQN5|K2C5_BOVIN;CON__sp|Q922U2|K2C5_MOUSE;CON__sp|Q5XKE5|K2C79_HUMAN;CON__sp|P02538|K2C6A_HUMAN;CON__sp|P50446|K2C6A_MOUSE;CON__sp|Q8BGZ7|K2C75_MOUSE;CON__sp|O95678|K2C75_HUMAN;CO…	CON__sp|P48668|K2C6C_HUMAN	165	182	no	no	3	1.5018e-06	148.56	857020		+	24	24;14;23;21;16;26	25	37
EREQIKSLNNQFASFIDKVR	LNVEIDPEIQKVKSREREQIKSLNNQFASF	KSLNNQFASFIDKVRFLEQQNQVLQTKWEL	R	E	R	V	R	F	1	2	2	1	0	2	2	0	0	2	1	2	0	2	0	2	0	0	0	1	0	0	20	1	2421.28	CON__sp|P04264|K2C1_HUMAN;CON__tr|G3N0V2|G3N0V2_BOVIN	CON__sp|P04264|K2C1_HUMAN	180	199	yes	no	4	1.314e-08	158.52	2574200		+	25	17	26	38
EVATNSELVQSGKSEISELR	DAEEWFFTKTEELNREVATNSELVQSGKSE	SELVQSGKSEISELRRTMQNLEIELQSQLS	R	E	V	L	R	R	1	1	1	0	0	1	4	1	0	1	2	1	0	0	0	4	1	0	0	2	0	0	20	0	2175.1	CON__sp|P02533|K1C14_HUMAN;CON__sp|Q04695|K1C17_HUMAN	CON__sp|P02533|K1C14_HUMAN	316	335	no	no	2;3	1.055e-30	363.2	19929000		+	26	12;28	27	39;40
EVATNSELVQSGKSEISELRR	DAEEWFFTKTEELNREVATNSELVQSGKSE	ELVQSGKSEISELRRTMQNLEIELQSQLSM	R	E	V	R	R	T	1	2	1	0	0	1	4	1	0	1	2	1	0	0	0	4	1	0	0	2	0	0	21	1	2331.2	CON__sp|P02533|K1C14_HUMAN;CON__sp|Q04695|K1C17_HUMAN	CON__sp|P02533|K1C14_HUMAN	316	336	no	no	3;4	4.1114e-09	170.5	4288300		+	27	12;28	28	41;42
EVATNTEALQSSR	DAEEWFFTKTEELNREVATNTEALQSSRTE	NREVATNTEALQSSRTEITELRRSVQNLEI	R	E	V	S	R	T	2	1	1	0	0	1	2	0	0	0	1	0	0	0	0	2	2	0	0	1	0	0	13	0	1404.68	CON__sp|Q6IFX2|K1C42_MOUSE	CON__sp|Q6IFX2|K1C42_MOUSE	295	307	yes	yes	2	0.002233	100.02	1282500		+	28	32	29	43
EVFTSSSSSSSR	HLSSQQASGQSYSSREVFTSSSSSSSRQTR	SSREVFTSSSSSSSRQTRPILKEQSSSSFS	R	E	V	S	R	Q	0	1	0	0	0	0	1	0	0	0	0	0	0	1	0	7	1	0	0	1	0	0	12	0	1259.56	CON__sp|P08779|K1C16_HUMAN	CON__sp|P08779|K1C16_HUMAN	442	453	yes	yes	2	7.3517e-05	147.75	17406000		+	29	18	30	44
FEELNADLFR	LYEGIDFYTRVSRARFEELNADLFRGTLEP	VSRARFEELNADLFRGTLEPVEKALKDAKM	R	F	E	F	R	G	1	1	1	1	0	0	2	0	0	0	2	0	0	2	0	0	0	0	0	0	0	0	10	0	1252.61	A0A222AJD2;H9J524;F8UN43;A0A2H1W9K6;E7D2J5;Q8N0P2;R4V6T6;E2F395;E0XN32;A0A2H1WFA2;C4P3P9;C0LRA8;A0A2H1X3S3;C6KHW1	A0A222AJD2	274	283	yes	no	2	0.001748	107.15	1154000			30	2	31	45
FLEQQNKVLDTKWTLLQEQGTKTVR	KTLNNKFASFIDKVRFLEQQNKVLDTKWTL	TKWTLLQEQGTKTVRQNLEPLFEQYINNLR	R	F	L	V	R	Q	0	1	1	1	0	4	2	1	0	0	4	3	0	1	0	0	4	1	0	2	0	0	25	0	3002.62	CON__sp|P13647|K2C5_HUMAN;CON__sp|P04259|K2C6B_HUMAN;CON__sp|P48668|K2C6C_HUMAN	CON__sp|P48668|K2C6C_HUMAN	183	207	no	no	4	0.047136	6.0656	2123600		+	31	24;21;16	32	46
FLEQQNQVLQTKWELLQQVDTSTR	KSLNNQFASFIDKVRFLEQQNQVLQTKWEL	QTKWELLQQVDTSTRTHNLEPYFESFINNL	R	F	L	T	R	T	0	1	1	1	0	6	2	0	0	0	4	1	0	1	0	1	3	1	0	2	0	0	24	0	2931.51	CON__sp|P04264|K2C1_HUMAN	CON__sp|P04264|K2C1_HUMAN	200	223	yes	yes	3;4	2.1984e-40	348.93	111010000		+	32	17	33	47;48
FPTKQESQLR	KTGRDVAIKIIDKLRFPTKQESQLRNEVAI	IDKLRFPTKQESQLRNEVAILQNLHHPGVV	R	F	P	L	R	N	0	1	0	0	0	2	1	0	0	0	1	1	0	1	1	1	1	0	0	0	0	0	10	0	1232.65	PKD1_CAT_569-892	PKD1_CAT_569-892	53	62	yes	yes	1;2;3	1.0003e-07	208.25	1279700000			33	36	34	49;50;51;52;53;54;55;56;57;58;59;60;61;62;63;64;65;66;67;68;69;70;71;72;73;74;75
FSSCGGGGGSFGAGGGFGSR	TTSSSTRRSGGGGGRFSSCGGGGGSFGAGG	GGGGSFGAGGGFGSRSLVNLGGSKSISISV	R	F	S	S	R	S	1	1	0	0	1	0	0	10	0	0	0	0	0	3	0	4	0	0	0	0	0	0	20	0	1707.71	CON__sp|P04264|K2C1_HUMAN	CON__sp|P04264|K2C1_HUMAN	46	65	yes	yes	2;3	2.8208e-24	275.42	51791000		+	34	17	35;36	76;77;78;79;80;81
FSSSSGYGGGSSR	YSRFSSSGGGGGGGRFSSSSGYGGGSSRVC	GRFSSSSGYGGGSSRVCGRGGGGSFGYSYG	R	F	S	S	R	V	0	1	0	0	0	0	0	4	0	0	0	0	0	1	0	6	0	0	1	0	0	0	13	0	1234.52	CON__sp|P35527|K1C9_HUMAN	CON__sp|P35527|K1C9_HUMAN	47	59	yes	yes	2	4.2311e-05	149.96	66635000		+	35	22	37	82
GEHALKDAR	QCKNVQDAIADAEQRGEHALKDARNKLNDL	ADAEQRGEHALKDARNKLNDLEEALQQAKE	R	G	E	A	R	N	2	1	0	1	0	0	1	1	1	0	1	1	0	0	0	0	0	0	0	0	0	0	9	0	995.515	CON__sp|P35908|K22E_HUMAN	CON__sp|P35908|K22E_HUMAN	431	439	yes	yes	2	0.00082265	128.36	604410		+	36	23	38	83
GELALKDAQAKVDELEAALR	QNASLQAAITDAEQRGELALKDAQAKVDEL	KDAQAKVDELEAALRMAKQNLARLLCEYQE	R	G	E	L	R	M	5	1	0	2	0	1	3	1	0	0	4	2	0	0	0	0	0	0	0	1	0	0	20	0	2139.15	CON__sp|Q8N1N4|K2C78_HUMAN	CON__sp|Q8N1N4|K2C78_HUMAN	364	383	yes	yes	3	0.00066853	95.206	570840		+	37	34	39	84
GENALKDAKNKLNDLEDALQQAKEDLAR	QISNLQQSISDAEQRGENALKDAKNKLNDL	DLEDALQQAKEDLARLLRDYQELMNTKLAL	R	G	E	A	R	L	5	1	3	4	0	2	3	1	0	0	5	4	0	0	0	0	0	0	0	0	0	0	28	0	3109.6	CON__sp|P04264|K2C1_HUMAN	CON__sp|P04264|K2C1_HUMAN	433	460	yes	yes	4;5	1.4754e-23	246.32	8102800		+	38	17	40	85;86;87
GFSSGSAVVSGGSR	SCKSRGRGGGGGGFRGFSSGSAVVSGGSRR	RGFSSGSAVVSGGSRRSTSSFSCLSRHGGG	R	G	F	S	R	R	1	1	0	0	0	0	0	4	0	0	0	0	0	1	0	5	0	0	0	2	0	0	14	0	1253.6	CON__sp|P35908|K22E_HUMAN;CON__sp|Q3TTY5|K22E_MOUSE	CON__sp|P35908|K22E_HUMAN	21	34	yes	no	2	9.0242e-09	188.6	45104000		+	39	23	41	88
GFSSGSAVVSGGSRR	SCKSRGRGGGGGGFRGFSSGSAVVSGGSRR	GFSSGSAVVSGGSRRSTSSFSCLSRHGGGG	R	G	F	R	R	S	1	2	0	0	0	0	0	4	0	0	0	0	0	1	0	5	0	0	0	2	0	0	15	1	1409.7	CON__sp|P35908|K22E_HUMAN;CON__sp|Q3TTY5|K22E_MOUSE	CON__sp|P35908|K22E_HUMAN	21	35	yes	no	3	0.043403	45.79	842190		+	40	23	42	89
GGGFGGGSSFGGGSGFSGGGFGGGGFGGGR	GGGGGFGAAGGFGGRGGGFGGGSSFGGGSG	FSGGGFGGGGFGGGRFGGFGGPGGVGGLGG	R	G	G	G	R	F	0	1	0	0	0	0	0	20	0	0	0	0	0	5	0	4	0	0	0	0	0	0	30	0	2398.01	CON__sp|P35908|K22E_HUMAN	CON__sp|P35908|K22E_HUMAN	93	122	yes	yes	2;3	3.8367e-43	338.5	15685000		+	41	23	43	90;91
GGGGSFGYSYGGGSGGGFSASSLGGGFGGGSR	SSSGYGGGSSRVCGRGGGGSFGYSYGGGSG	FSASSLGGGFGGGSRGFGGASGGGYSSSGG	R	G	G	S	R	G	1	1	0	0	0	0	0	17	0	0	1	0	0	3	0	7	0	0	2	0	0	0	32	0	2704.15	CON__sp|P35527|K1C9_HUMAN	CON__sp|P35527|K1C9_HUMAN	64	95	yes	yes	2;3	2.3745e-63	530.64	19758000		+	42	22	44	92;93
GGSGGGGSISGGGYGSGGGSGGR	GSSSYGSGGRQSGSRGGSGGGGSISGGGYG	ISGGGYGSGGGSGGRYGSGGGSKGGSISGG	R	G	G	G	R	Y	0	1	0	0	0	0	0	15	0	1	0	0	0	0	0	5	0	0	1	0	0	0	23	0	1740.74	CON__sp|P35908|K22E_HUMAN	CON__sp|P35908|K22E_HUMAN	550	572	yes	yes	2	2.1496e-26	276.63	6396500		+	43	23	45	94
GGSGGSYGGGGSGGGYGGGSGSR	GGRGGSGGSYGRGSRGGSGGSYGGGGSGGG	GGGSGGGYGGGSGSRGGSGGSYGGGSGSGG	R	G	G	S	R	G	0	1	0	0	0	0	0	15	0	0	0	0	0	0	0	5	0	0	2	0	0	0	23	0	1790.72	CON__sp|P35527|K1C9_HUMAN	CON__sp|P35527|K1C9_HUMAN	491	513	yes	yes	2	6.7074e-57	400.72	28526000		+	44	22	46	95
GLFVIDDKQNLR	RDYGVLNEETGIPFRGLFVIDDKQNLRQIT	PFRGLFVIDDKQNLRQITVNDLPVGRSVEE	R	G	L	L	R	Q	0	1	1	2	0	1	0	1	0	1	2	1	0	1	0	0	0	0	0	1	0	0	12	0	1416.77	A0A2H1VCM4	A0A2H1VCM4	283	294	yes	yes	3	0.020656	63.727	502780			45	6	47	96
GMQDLVEDFKNKYEDEINKR	DSIVGERGRLDSELRGMQDLVEDFKNKYED	VEDFKNKYEDEINKRTAAENEFVTLKKDVD	R	G	M	K	R	T	0	1	2	3	0	1	3	1	0	1	1	3	1	1	0	0	0	0	1	1	0	0	20	0	2470.18	CON__sp|P02538|K2C6A_HUMAN	CON__sp|P02538|K2C6A_HUMAN	241	260	yes	yes	4	1.0464e-08	163.66	4413400		+	46	14	48	97
GPYESGSGHSSGLGHQESR	SYGPHGYGSGRSSSRGPYESGSGHSSGLGH	SGSGHSSGLGHQESRSGQSSGYGQHGSSSG	R	G	P	S	R	S	0	1	0	0	0	1	2	5	2	0	1	0	0	0	1	5	0	0	1	0	0	0	19	0	1927.84	CON__sp|Q86YZ3|HORN_HUMAN	CON__sp|Q86YZ3|HORN_HUMAN	572	590	yes	yes	3	1.5974e-08	161.65	731830		+	47	33	49	98
GPYESGSGHSSGLGHR	SYGPYRSGSGWSSSRGPYESGSGHSSGLGH	PYESGSGHSSGLGHRESRSGQSSGYGQHGS	R	G	P	H	R	E	0	1	0	0	0	0	1	5	2	0	1	0	0	0	1	4	0	0	1	0	0	0	16	0	1583.71	CON__sp|Q86YZ3|HORN_HUMAN	CON__sp|Q86YZ3|HORN_HUMAN	1038	1053	yes	no	2;3;4	1.7505e-07	196.38	4462300		+	48	33	50	99;100;101
GQTGGDVNVEMDAAPGVDLSR	AYLRKNHEEEMLALRGQTGGDVNVEMDAAP	VNVEMDAAPGVDLSRILNEMRDQYEQMAEK	R	G	Q	S	R	I	2	1	1	3	0	1	1	4	0	0	1	0	1	0	1	1	1	0	0	3	0	0	21	0	2086.96	CON__sp|P08779|K1C16_HUMAN;CON__sp|Q9Z2K1|K1C16_MOUSE;CON__tr|Q3ZAW8|Q3ZAW8_MOUSE	CON__sp|P08779|K1C16_HUMAN	264	284	yes	no	2;3	1.0554e-45	358.2	28731000		+	49	18	51;52	102;103;104
GQVGGDVNVEMDAAPGVDLSR	AYLKKNHEEEMNALRGQVGGDVNVEMDAAP	VNVEMDAAPGVDLSRILNEMRDQYEKMAEK	R	G	Q	S	R	I	2	1	1	3	0	1	1	4	0	0	1	0	1	0	1	1	0	0	0	4	0	0	21	0	2084.98	CON__sp|P02533|K1C14_HUMAN;CON__sp|Q6IFX2|K1C42_MOUSE	CON__sp|P02533|K1C14_HUMAN	262	282	no	no	2	1.1952e-30	299.65	5806300		+	50	12;32	53;54	105;106
GQVGGEINVEMDAAPGVDLSR	AYLKKNHEEEMNALRGQVGGEINVEMDAAP	INVEMDAAPGVDLSRILNEMRDQYEKMAEK	R	G	Q	S	R	I	2	1	1	2	0	1	2	4	0	1	1	0	1	0	1	1	0	0	0	3	0	0	21	0	2113.01	CON__sp|Q04695|K1C17_HUMAN	CON__sp|Q04695|K1C17_HUMAN	231	251	no	no	2	5.6548e-31	314.85	1737700		+	51	28	55	107
GRLDSELR	INNLRRQLDSIVGERGRLDSELRNMQDLVE	DSIVGERGRLDSELRNMQDLVEDLKNKYED	R	G	R	L	R	N	0	2	0	1	0	0	1	1	0	0	2	0	0	0	0	1	0	0	0	0	0	0	8	1	944.504	CON__sp|P13647|K2C5_HUMAN;CON__sp|Q5XQN5|K2C5_BOVIN;CON__sp|Q922U2|K2C5_MOUSE;CON__sp|Q5XKE5|K2C79_HUMAN;CON__sp|P02538|K2C6A_HUMAN;CON__sp|P50446|K2C6A_MOUSE;CON__sp|P04259|K2C6B_HUMAN;CON__sp|P48668|K2C6C_HUMAN	CON__sp|P48668|K2C6C_HUMAN	233	240	no	no	2	0.002887	110.41	3803200		+	52	24;14;21;16	56	108
GSGGLGGACGGAGFGSR	VSRSGFSSISVSRSRGSGGLGGACGGAGFG	GGLGGACGGAGFGSRSLYGLGGSKRISIGG	R	G	S	S	R	S	2	1	0	0	1	0	0	9	0	0	1	0	0	1	0	2	0	0	0	0	0	0	17	0	1366.6	CON__sp|P02538|K2C6A_HUMAN;CON__sp|P04259|K2C6B_HUMAN;CON__sp|P48668|K2C6C_HUMAN	CON__sp|P48668|K2C6C_HUMAN	43	59	no	no	2	4.281e-10	198.74	17523000		+	53	24;14;16	57	109
GSGSGQSPSSGQHGTGFGR	QHSSGSGQSPGHGQRGSGSGQSPSSGQHGT	GQSPSSGQHGTGFGRSSSSGPYVSGSGYSS	R	G	S	G	R	S	0	1	0	0	0	2	0	7	1	0	0	0	0	1	1	5	1	0	0	0	0	0	19	0	1746.77	CON__sp|Q86YZ3|HORN_HUMAN	CON__sp|Q86YZ3|HORN_HUMAN	430	448	yes	yes	3	0.00019064	104.88	828540		+	54	33	58	110
GSSGGGCFGGSSGGYGGLGGFGGGSFR	GGFSSGGFSGGSFSRGSSGGGCFGGSSGGY	GGYGGLGGFGGGSFRGSYGSSSFGGSYGGI	R	G	S	F	R	G	0	1	0	0	1	0	0	15	0	0	1	0	0	3	0	5	0	0	1	0	0	0	27	0	2284.96	CON__sp|P13645|K1C10_HUMAN	CON__sp|P13645|K1C10_HUMAN	60	86	yes	yes	2;3	2.5706e-92	486.53	44960000		+	55	20	59;60	111;112;113
GSSSGGGYSSGSSSYGSGGR	SNVASKAAFGGSGGRGSSSGGGYSSGSSSY	GGYSSGSSSYGSGGRQSGSRGGSGGGGSIS	R	G	S	G	R	Q	0	1	0	0	0	0	0	8	0	0	0	0	0	0	0	9	0	0	2	0	0	0	20	0	1739.7	CON__sp|P35908|K22E_HUMAN	CON__sp|P35908|K22E_HUMAN	525	544	yes	yes	2	2.7103e-32	328.14	9672800		+	56	23	61	114
GVVDSEDLPLNISR	DNCEDLIPEYLNFIRGVVDSEDLPLNISRE	RGVVDSEDLPLNISREMLQQNKILKVIRKN	R	G	V	S	R	E	0	1	1	2	0	0	1	1	0	1	2	0	0	0	1	2	0	0	0	2	0	0	14	0	1512.78	Q9BLC5	Q9BLC5	372	385	yes	yes	2	8.7369e-05	140.78	1426200			57	38	62	115
GYSFTTTAER	GRDLTDYLMKILTERGYSFTTTAEREIVRD	ILTERGYSFTTTAEREIVRDIKEKLCYVAL	R	G	Y	E	R	E	1	1	0	0	0	0	1	1	0	0	0	0	0	1	0	1	3	0	1	0	0	0	10	0	1131.52	H9JJX0;Q6R8F9;P84183;P07837;P07836;P04829;H9JWN1;G3CKA6;A0A2H1X0F8;A0A2H1WBG9;A0A1W6S692;A0A0G2YN85;A0A1S7D5J6;Q1HE32;A0A2H1VDY8	H9JJX0	172	181	yes	no	2	0.0012176	110.87	702260			58	0	63	116
HGDSLKEIKIEISELNR	LYHSKYEELQVTVGRHGDSLKEIKIEISEL	DSLKEIKIEISELNRVIQRLQGEIAHVKKQ	R	H	G	N	R	V	0	1	1	1	0	0	3	1	1	3	2	2	0	0	0	2	0	0	0	0	0	0	17	0	1980.06	CON__sp|P35908|K22E_HUMAN	CON__sp|P35908|K22E_HUMAN	385	401	yes	yes	3;4	6.6788e-08	171.26	3776200		+	59	23	64	117;118
HGGGGGGFGGGGFGSR	GGSRRSTSSFSCLSRHGGGGGGFGGGGFGS	GGGGGGFGGGGFGSRSLVGLGGTKSISISV	R	H	G	S	R	S	0	1	0	0	0	0	0	11	1	0	0	0	0	2	0	1	0	0	0	0	0	0	16	0	1319.58	CON__sp|P35908|K22E_HUMAN	CON__sp|P35908|K22E_HUMAN	46	61	yes	yes	3	0.0025234	92.102	20950000		+	60	23	65	119
HGSGSGQSSSYGPYGSGSGWSSSR	HGSGSGQSPSPSRGRHGSGSGQSSSYGPYG	SYGPYGSGSGWSSSRGPYESGSGHSSGLGH	R	H	G	S	R	G	0	1	0	0	0	1	0	7	1	0	0	0	0	0	1	10	0	1	2	0	0	0	24	0	2317.96	CON__sp|Q86YZ3|HORN_HUMAN	CON__sp|Q86YZ3|HORN_HUMAN	1954	1977	yes	yes	3	2.8371e-07	130.3	871370		+	61	33	66	120
HGSGSGQSSSYSPYGSGSGWSSSR	HGSGSGQSPSPSRGRHGSGSGQSSSYSPYG	SYSPYGSGSGWSSSRGPYESGSSHSSGLGH	R	H	G	S	R	G	0	1	0	0	0	1	0	6	1	0	0	0	0	0	1	11	0	1	2	0	0	0	24	0	2347.97	CON__sp|Q86YZ3|HORN_HUMAN	CON__sp|Q86YZ3|HORN_HUMAN	1484	1507	yes	no	3	1.4296e-07	142.32	1372300		+	62	33	67	121
HGSSSGSSSSYGQHGSGSR	EQHGSRSGQSSRSEQHGSSSGSSSSYGQHG	SGSSSSYGQHGSGSRQSLGHGQHGSGSGQS	Q	H	G	S	R	Q	0	1	0	0	0	1	0	5	2	0	0	0	0	0	0	9	0	0	1	0	0	0	19	0	1807.75	CON__sp|Q86YZ3|HORN_HUMAN	CON__sp|Q86YZ3|HORN_HUMAN	973	991	yes	no	3	9.4826e-12	204.23	984080		+	63	33	68	122
HGSSSVELR	HRSSCGHSWSGGKDRHGSSSVELRERINKS	SGGKDRHGSSSVELRERINKSHISPSRESG	R	H	G	L	R	E	0	1	0	0	0	0	1	1	1	0	1	0	0	0	0	3	0	0	0	1	0	0	9	0	970.483	CON__sp|Q5D862|FILA2_HUMAN	CON__sp|Q5D862|FILA2_HUMAN	197	205	yes	yes	2	0.00071984	133.12	541210		+	64	30	69	123
IIGEKSFR	DPFPQVKLCDFGFARIIGEKSFRRSVVGTP	CDFGFARIIGEKSFRRSVVGTPAYLAPEVL	R	I	I	F	R	R	0	1	0	0	0	0	1	1	0	2	0	1	0	1	0	1	0	0	0	0	0	0	8	0	948.539	PKD1_CAT_569-892;A0A222AJ05;H9IU61;A0A2H1W480	PKD1_CAT_569-892	167	174	yes	no	1;2	0.00083817	159.09	1029900000			65	36	70;71	124;125;126
IIGEKSFRR	DPFPQVKLCDFGFARIIGEKSFRRSVVGTP	DFGFARIIGEKSFRRSVVGTPAYLAPEVLR	R	I	I	R	R	S	0	2	0	0	0	0	1	1	0	2	0	1	0	1	0	1	0	0	0	0	0	0	9	1	1104.64	PKD1_CAT_569-892;A0A222AJ05;H9IU61;A0A2H1W480	PKD1_CAT_569-892	167	175	yes	no	2;3	0.0010359	103.34	1861400			66	36	72;73	127;128;129
IIGEKSFRRSVVGTPAYLAPEVLR	DPFPQVKLCDFGFARIIGEKSFRRSVVGTP	SVVGTPAYLAPEVLRNKGYNRSLDMWSVGV	R	I	I	L	R	N	2	3	0	0	0	0	2	2	0	2	2	1	0	1	2	2	1	0	1	3	0	0	24	2	2657.5	PKD1_CAT_569-892;A0A222AJ05;H9IU61	PKD1_CAT_569-892	167	190	yes	no	3;4	3.8433e-13	201.8	0			67	36	74;75	130;131;132;133
IKFEMEQNLR	LLDIDNTRMTLDDFRIKFEMEQNLRQGVDA	LDDFRIKFEMEQNLRQGVDADINGLRQVLD	R	I	K	L	R	Q	0	1	1	0	0	1	2	0	0	1	1	1	1	1	0	0	0	0	0	0	0	0	10	0	1306.67	CON__sp|P35527|K1C9_HUMAN	CON__sp|P35527|K1C9_HUMAN	241	250	yes	yes	2;3	1.6901e-06	177.57	45102000		+	68	22	76;77	134;135;136;137;138;139;140
IKFEMEQNLRQGVDADINGLR	LLDIDNTRMTLDDFRIKFEMEQNLRQGVDA	QNLRQGVDADINGLRQVLDNLTMEKSDLEM	R	I	K	L	R	Q	1	2	2	2	0	2	2	2	0	2	2	1	1	1	0	0	0	0	0	1	0	0	21	1	2445.24	CON__sp|P35527|K1C9_HUMAN	CON__sp|P35527|K1C9_HUMAN	241	261	yes	yes	3	0.0021851	90.968	974920		+	69	22	78	141
ILNEMRDQYEKMAEKNR	VNVEMDAAPGVDLSRILNEMRDQYEKMAEK	NEMRDQYEKMAEKNRKDAEEWFFTKTEELN	R	I	L	N	R	K	1	2	2	1	0	1	3	0	0	1	1	2	2	0	0	0	0	0	1	0	0	0	17	1	2167.05	CON__sp|P02533|K1C14_HUMAN;CON__sp|Q04695|K1C17_HUMAN;CON__sp|Q6IFX2|K1C42_MOUSE	CON__sp|P02533|K1C14_HUMAN	283	299	no	no	3;4;5	1.408e-10	204.43	13322000		+	70	12;28;32	79;80	142;143;144;145;146
ILNEMRDQYEQMAEKNR	VNVEMDAAPGVDLSRILNEMRDQYEQMAEK	NEMRDQYEQMAEKNRRDAETWFLSKTEELN	R	I	L	N	R	R	1	2	2	1	0	2	3	0	0	1	1	1	2	0	0	0	0	0	1	0	0	0	17	1	2167.01	CON__sp|P08779|K1C16_HUMAN;CON__sp|Q9Z2K1|K1C16_MOUSE;CON__tr|Q3ZAW8|Q3ZAW8_MOUSE	CON__sp|P08779|K1C16_HUMAN	285	301	yes	no	3;4	1.7974e-13	219.79	19570000		+	71	18	81	147;148
ISEQFTAMFR	TFIGNSTAIQELFKRISEQFTAMFRRKAFL	ELFKRISEQFTAMFRRKAFLHWYTGEGMDE	R	I	S	F	R	R	1	1	0	0	0	1	1	0	0	1	0	0	1	2	0	1	1	0	0	0	0	0	10	0	1228.59	H9J513;A0A2H1VRL4;Q8ISR0;H9IWQ1;A0A2H1VXQ4;H9J1Q5;A0A2H1WFD3;A0A2H1WBT4	H9J513	381	390	no	no	2	5.586e-05	143.7	838330			72	8;11	82	149
ISIGGGSCAISGGYGSR	GFGSRSLYGLGGSKRISIGGGSCAISGGYG	IGGGSCAISGGYGSRAGGSYGFGGAGSGFG	R	I	S	S	R	A	1	1	0	0	1	0	0	6	0	3	0	0	0	0	0	4	0	0	1	0	0	0	17	0	1540.73	CON__sp|P02538|K2C6A_HUMAN;CON__sp|P04259|K2C6B_HUMAN;CON__sp|P48668|K2C6C_HUMAN	CON__sp|P48668|K2C6C_HUMAN	70	86	no	no	2	8.2176e-10	186.13	14282000		+	73	24;14;16	83	150
ISISTSGGSFR	GYGSRSLYNLGGSKRISISTSGGSFRNRFG	GSKRISISTSGGSFRNRFGAGAGGGYGFGG	R	I	S	F	R	N	0	1	0	0	0	0	0	2	0	2	0	0	0	1	0	4	1	0	0	0	0	0	11	0	1110.57	CON__sp|P13647|K2C5_HUMAN	CON__sp|P13647|K2C5_HUMAN	74	84	yes	yes	2	7.9102e-06	155.42	25237000		+	74	21	84	151
ISSSKGSLGGGFSSGGFSGGSFSR	GGGGCGGGGGVSSLRISSSKGSLGGGFSSG	GGFSSGGFSGGSFSRGSSGGGCFGGSSGGY	R	I	S	S	R	G	0	1	0	0	0	0	0	8	0	1	1	1	0	3	0	9	0	0	0	0	0	0	24	0	2209.04	CON__sp|P13645|K1C10_HUMAN	CON__sp|P13645|K1C10_HUMAN	36	59	yes	yes	3	1.7796e-13	207.42	73765000		+	75	20	85	152
KDAEDWFFSKTEELNR	NEMRDQYEKMAEKNRKDAEDWFFSKTEELN	DAEDWFFSKTEELNREVATNSELVQSGKSE	R	K	D	N	R	E	1	1	1	2	0	0	3	0	0	0	1	2	0	2	0	1	1	1	0	0	0	0	16	0	2013.94	CON__sp|Q04695|K1C17_HUMAN	CON__sp|Q04695|K1C17_HUMAN	269	284	no	no	3;4	2.9386e-23	288.42	13162000		+	76	28	86	153;154
KDAEEWFFTKTEELNR	NEMRDQYEKMAEKNRKDAEEWFFTKTEELN	DAEEWFFTKTEELNREVATNSELVQSGKSE	R	K	D	N	R	E	1	1	1	1	0	0	4	0	0	0	1	2	0	2	0	0	2	1	0	0	0	0	16	0	2041.97	CON__sp|P02533|K1C14_HUMAN;CON__sp|Q6IFX2|K1C42_MOUSE	CON__sp|P02533|K1C14_HUMAN	300	315	no	no	3;4	5.0289e-29	306.53	28951000		+	77	12;32	87	155;156
KDIENQYETQITQIEHEVSSSGQEVQSSAKEVTQLR	NDMRQEYEQLIAKNRKDIENQYETQITQIE	GQEVQSSAKEVTQLRHGVQELEIELQSQLS	R	K	D	L	R	H	1	1	1	1	0	6	6	1	1	3	1	2	0	0	0	5	3	0	1	3	0	0	36	0	4118	CON__sp|P35527|K1C9_HUMAN	CON__sp|P35527|K1C9_HUMAN	339	374	yes	yes	4;5	9.327e-56	381.85	19753000		+	78	22	88	157;158
KNHEEEMLALR	EMQIEGLKEELAYLRKNHEEEMLALRGQTG	AYLRKNHEEEMLALRGQTGGDVNVEMDAAP	R	K	N	L	R	G	1	1	1	0	0	0	3	0	1	0	2	1	1	0	0	0	0	0	0	0	0	0	11	0	1368.68	CON__sp|P08779|K1C16_HUMAN	CON__sp|P08779|K1C16_HUMAN	253	263	yes	yes	2;3	1.8352e-06	172.21	13722000		+	79	18	89	159;160
KRTLDEKGVTIPSQR	GDQPNADEALKFYGRKRTLDEKGVTIPSQR	KRTLDEKGVTIPSQRRYVEYYGALLRSGVA	R	K	R	Q	R	R	0	2	0	1	0	1	1	1	0	1	1	2	0	0	1	1	2	0	0	1	0	0	15	1	1726.97	H9JHS3	H9JHS3	25	39	yes	yes	2	0.046377	42.317	0			80	35	90	161
KTGRDVAIKIIDKLR	LGSGQFGIVYGGKHRKTGRDVAIKIIDKLR	KTGRDVAIKIIDKLRFPTKQESQLRNEVAI	R	K	T	L	R	F	1	2	0	2	0	0	0	1	0	3	1	3	0	0	0	0	1	0	0	1	0	0	15	1	1725.06	PKD1_CAT_569-892	PKD1_CAT_569-892	38	52	yes	yes	3;4	3.9225e-05	134.44	5932900			81	36	91	162;163
KVPQVSTPTLVEVSR	GEYGFQNALIVRYTRKVPQVSTPTLVEVSR	KVPQVSTPTLVEVSRSLGKVGTRCCTKPES	R	K	V	S	R	S	0	1	0	0	0	1	1	0	0	0	1	1	0	0	2	2	2	0	0	4	0	0	15	0	1638.93	CON__sp|P02769|ALBU_BOVIN	CON__sp|P02769|ALBU_BOVIN	437	451	yes	yes	3	2.6524e-05	140.96	6456000		+	82	15	92	164
LAADDFR	TIENAQPILQIDNARLAADDFRTKYEHELA	ILQIDNARLAADDFRTKYEHELALRQTVEA	R	L	A	F	R	T	2	1	0	2	0	0	0	0	0	0	1	0	0	1	0	0	0	0	0	0	0	0	7	0	806.392	CON__sp|P02535|K1C10_MOUSE;CON__sp|Q2M2I5|K1C24_HUMAN;CON__sp|P05784|K1C18_MOUSE;CON__sp|Q7Z3Y7|K1C28_HUMAN;CON__sp|Q148H6|K1C28_BOVIN;CON__sp|P02533|K1C14_HUMAN;CON__sp|P08727|K1C19_HUMAN;CON__sp|P19001|K1C19_MOUSE;CON__sp|P19012|K1C15_HUMAN;CON__sp|Q04695|K1C17_HUMAN;CON__sp|Q6IFX2|K1C42_MOUSE;CON__sp|P08779|K1C16_HUMAN;CON__sp|Q9Z2K1|K1C16_MOUSE;CON__tr|Q3ZAW8|Q3ZAW8_MOUSE;CON__sp|P13645|K1C10…	CON__sp|P08779|K1C16_HUMAN	197	203	no	no	1;2	0.0047739	104.11	88232000		+	83	18;12;20;28;32;13	93	165;166
LASYLDKVR	LVGSEKVTMQNLNDRLASYLDKVRALEEAN	QNLNDRLASYLDKVRALEEANADLEVKIRD	R	L	A	V	R	A	1	1	0	1	0	0	0	0	0	0	2	1	0	0	0	1	0	0	1	1	0	0	9	0	1063.6	CON__sp|P02533|K1C14_HUMAN;CON__sp|P08727|K1C19_HUMAN;CON__sp|P19001|K1C19_MOUSE;CON__sp|P19012|K1C15_HUMAN;CON__sp|Q99456|K1C12_HUMAN;CON__sp|Q04695|K1C17_HUMAN;CON__sp|P08779|K1C16_HUMAN;CON__sp|P13645|K1C10_HUMAN;CON__sp|P08730|K1C13_MOUSE	CON__sp|P08779|K1C16_HUMAN	128	136	no	no	2	9.2653e-06	194.44	33331000		+	84	18;12;20;28	94	167
LDSELKNMQDMVEDYR	NLRRRVDQLKSDQSRLDSELKNMQDMVEDY	DSELKNMQDMVEDYRNKYEDEINKRTNAEN	R	L	D	Y	R	N	0	1	1	3	0	1	2	0	0	0	2	1	2	0	0	1	0	0	1	1	0	0	16	0	1984.89	CON__sp|P04264|K2C1_HUMAN	CON__sp|P04264|K2C1_HUMAN	252	267	yes	yes	2;3	2.4577e-49	472.14	238550000		+	85	17	95;96;97	168;169;170;171;172;173;174;175;176
LEKEIETYHNLLEGGQEDFESSGAGKIGLGGR	CQNQEYSLLLSIKMRLEKEIETYHNLLEGG	DFESSGAGKIGLGGRGGSGGSYGRGSRGGS	R	L	E	G	R	G	1	1	1	1	0	1	6	7	1	2	4	2	0	1	0	2	1	0	1	0	0	0	32	0	3432.68	CON__sp|P35527|K1C9_HUMAN	CON__sp|P35527|K1C9_HUMAN	447	478	yes	yes	4;5	1.0637e-38	309.13	7750000		+	86	22	98	177;178
LENEIQTYR	CQNTEYQQLLDIKIRLENEIQTYRSLLEGE	LDIKIRLENEIQTYRSLLEGEGSSGGGGRG	R	L	E	Y	R	S	0	1	1	0	0	1	2	0	0	1	1	0	0	0	0	0	1	0	1	0	0	0	9	0	1164.58	CON__sp|P02535|K1C10_MOUSE;CON__sp|P13645|K1C10_HUMAN	CON__sp|P13645|K1C10_HUMAN	442	450	no	no	2	5.0732e-05	179.17	9145300		+	87	20;13	99	179
LGCGYGCGYGYGSR	LGCGYGSCYGSGFRRLGCGYGCGYGYGSRS	RLGCGYGCGYGYGSRSLCGSGYGYGSRSLC	R	L	G	S	R	S	0	1	0	0	2	0	0	6	0	0	1	0	0	0	0	1	0	0	3	0	0	0	14	0	1411.56	CON__sp|Q02958|KRA61_SHEEP	CON__sp|Q02958|KRA61_SHEEP	37	50	yes	yes	2	5.5947e-05	145.91	1254500		+	88	27	100	180
LHFFMPGFAPLTSR	ADLRKLAVNMVPFPRLHFFMPGFAPLTSRG	RLHFFMPGFAPLTSRGSQQYRALSVPELTQ	R	L	H	S	R	G	1	1	0	0	0	0	0	1	1	0	2	0	1	3	2	1	1	0	0	0	0	0	14	0	1619.83	H9J1Q5;A0A2H1WFD3;A0A2H1WBT4;A0A222AJH4;D9ZFI4;H9JHY5;A0A2H1WFD2;P41385;H9J1A9	H9J1Q5	263	276	no	no	3	0.011778	77.527	4918000			89	11	101;102	181;182
LIFAGKQLEDGR	AKIQDKEGIPPDQQRLIFAGKQLEDGRTLS	QQRLIFAGKQLEDGRTLSDYNIQKESTLHL	R	L	I	G	R	T	1	1	0	1	0	1	1	2	0	1	2	1	0	1	0	0	0	0	0	0	0	0	12	0	1345.74	Q71MT9;I7FV58;Q9XXZ4;Q962S3;Q8IS65;D9ZFI2;A0A222AJG0;H9IWB8;P68203;A0A222AJG1;H9JP19;A0A222AJ01;H9IVY4	Q71MT9	43	54	yes	no	3	0.00065835	116.01	7947900			90	1	103	183
LKYENEVALR	LLQIDNARLAADDFRLKYENEVALRQSVEA	ADDFRLKYENEVALRQSVEADINGLRRVLD	R	L	K	L	R	Q	1	1	1	0	0	0	2	0	0	0	2	1	0	0	0	0	0	0	1	1	0	0	10	0	1233.67	CON__sp|P13645|K1C10_HUMAN	CON__sp|P13645|K1C10_HUMAN	236	245	yes	yes	2;3	4.7187e-07	215.06	98160000		+	91	20	104	184;185
LKYENEVALRQSVEADINGLR	LLQIDNARLAADDFRLKYENEVALRQSVEA	VALRQSVEADINGLRRVLDELTLTKADLEM	R	L	K	L	R	R	2	2	2	1	0	1	3	1	0	1	3	1	0	0	0	1	0	0	1	2	0	0	21	1	2416.27	CON__sp|P13645|K1C10_HUMAN	CON__sp|P13645|K1C10_HUMAN	236	256	yes	yes	3;4	0.00014933	96.591	1835400		+	92	20	105	186;187
LLEGEDAHLSSQQASGQSYSSR	DVKTRLEQEIATYRRLLEGEDAHLSSQQAS	HLSSQQASGQSYSSREVFTSSSSSSSRQTR	R	L	L	S	R	E	2	1	0	1	0	3	2	2	1	0	3	0	0	0	0	6	0	0	1	0	0	0	22	0	2349.08	CON__sp|P08779|K1C16_HUMAN	CON__sp|P08779|K1C16_HUMAN	420	441	yes	yes	3	2.5838e-16	234.98	1871200		+	93	18	106	188
LLEGEDAHLSSSQFSSGSQSSR	DVKTRLEQEIATYRRLLEGEDAHLSSSQFS	HLSSSQFSSGSQSSRDVTSSSRQIRTKVMD	R	L	L	S	R	D	1	1	0	1	0	2	2	2	1	0	3	0	0	1	0	8	0	0	0	0	0	0	22	0	2308.06	CON__sp|P02533|K1C14_HUMAN;CON__tr|Q61782|Q61782_MOUSE	CON__sp|P02533|K1C14_HUMAN	418	439	yes	no	3	2.2848e-09	165.66	2321400		+	94	12	107	189
LLLAFGDEGFEDHR	VFHYFNGKGLGEPVRLLLAFGDEGFEDHRV	RLLLAFGDEGFEDHRVAFNEWTEFKPKTPF	R	L	L	H	R	V	1	1	0	2	0	0	2	2	1	0	3	0	0	2	0	0	0	0	0	0	0	0	14	0	1617.78	A0A2H1W020;F6KX43;A0A2H1VZ98	A0A2H1W020	20	33	yes	no	2;3	0.00085112	124.42	20661000			95	10	108	190;191
LLLAYGGEGFEDHR	VVHYFNGKGLGEPIRLLLAYGGEGFEDHRV	RLLLAYGGEGFEDHRVAGKDWPEYKKNTPF	R	L	L	H	R	V	1	1	0	1	0	0	2	3	1	0	3	0	0	1	0	0	0	0	1	0	0	0	14	0	1575.77	A0A2H1VZ91;F6KX42;A0A2H1WRQ5	A0A2H1VZ91	20	33	yes	no	3	0.0023855	94.09	3116400			96	9	109	192
LLLAYGGQEFDDR	VFYYFPVKALGESIRLLLAYGGQEFDDRRI	IRLLLAYGGQEFDDRRIPQSEWPAFKP___	R	L	L	D	R	R	1	1	0	2	0	1	1	2	0	0	3	0	0	1	0	0	0	0	1	0	0	0	13	0	1495.73	A0A2H1V860;A0A075X8Y1	A0A2H1V860	20	32	yes	no	2	1.9407e-11	221.52	35319000			97	4	110	193
LQYPTHLINPSASHS	ESDDLRWEKYAGEQRLQYPTHLINPSASHS	LQYPTHLINPSASHS_______________	R	L	Q	H	S	-	1	0	1	0	0	1	0	0	2	1	2	0	0	0	2	3	1	0	1	0	0	0	15	0	1663.83	PKD1_CAT_569-892	PKD1_CAT_569-892	312	326	yes	yes	2;3	1.2626e-25	373.94	9647900000			98	36	111;112	194;195;196;197;198;199
LRSEIDNVKKQISNLQQSISDAEQR	NSKIEISELNRVIQRLRSEIDNVKKQISNL	QISNLQQSISDAEQRGENALKDAKNKLNDL	R	L	R	Q	R	G	1	2	2	2	0	4	2	0	0	3	2	2	0	0	0	4	0	0	0	1	0	0	25	1	2898.52	CON__sp|P04264|K2C1_HUMAN	CON__sp|P04264|K2C1_HUMAN	408	432	yes	yes	4	4.2164e-10	166.91	2488400		+	99	17	113	200
LSGGLGAGSCR	GSSGLGGGSSRTSCRLSGGLGAGSCRLGSA	TSCRLSGGLGAGSCRLGSAGGLGSTLGGSS	R	L	S	C	R	L	1	1	0	0	1	0	0	4	0	0	2	0	0	0	0	2	0	0	0	0	0	0	11	0	976.476	CON__sp|Q04695|K1C17_HUMAN	CON__sp|Q04695|K1C17_HUMAN	31	41	yes	yes	2	0.023405	69.276	595150		+	100	28	114	201
LYKIEHNKANR	SSDEKVLGEDFSDTRLYKIEHNKANRLDGK	SDTRLYKIEHNKANRLDGKNEFPEISTTSK	R	L	Y	N	R	L	1	1	2	0	0	0	1	0	1	1	1	2	0	0	0	0	0	0	1	0	0	0	11	0	1384.76	CON__sp|P09870|CLOS_CLOHI	CON__sp|P09870|CLOS_CLOHI	117	127	yes	yes	3	0.00092999	110.39	828290		+	101	19	115	202
MSGECAPNVSVSVSTSHTTISGGGSR	EIATYRTLLEGEESRMSGECAPNVSVSVST	SVSTSHTTISGGGSRGGGGGGYGSGGSSYG	R	M	S	S	R	G	1	1	1	0	1	0	1	4	1	1	0	0	1	0	1	7	3	0	0	3	0	0	26	0	2507.14	CON__sp|P04264|K2C1_HUMAN	CON__sp|P04264|K2C1_HUMAN	493	518	yes	yes	2;3	7.1435e-49	420.45	131110000		+	102	17	116;117;118	203;204;205;206;207;208
MSVEADINGLR	ADDFRTKYETELNLRMSVEADINGLRRVLD	LNLRMSVEADINGLRRVLDELTLARADLEM	R	M	S	L	R	R	1	1	1	1	0	0	1	1	0	1	1	0	1	0	0	1	0	0	0	1	0	0	11	0	1203.59	CON__sp|P02533|K1C14_HUMAN;CON__sp|P08727|K1C19_HUMAN;CON__sp|Q6IFX2|K1C42_MOUSE	CON__sp|P02533|K1C14_HUMAN	212	222	no	no	2	0.00021099	133.13	1783000		+	103	12;32	119	209
MTLDDFR	TVGNNKTLLDIDNTRMTLDDFRIKFEMEQN	LLDIDNTRMTLDDFRIKFEMEQNLRQGVDA	R	M	T	F	R	I	0	1	0	2	0	0	0	0	0	0	1	0	1	1	0	0	1	0	0	0	0	0	7	0	896.406	CON__sp|P35527|K1C9_HUMAN	CON__sp|P35527|K1C9_HUMAN	234	240	yes	yes	2	0.00016486	138.25	36745000		+	104	22	120;121	210;211;212;213
NEVAILQNLHHPGVVNLECMFETPER	IDKLRFPTKQESQLRNEVAILQNLHHPGVV	PGVVNLECMFETPERVFVVMEKLHGDMLEM	R	N	E	E	R	V	1	1	3	0	1	1	4	1	2	1	3	0	1	1	2	0	1	0	0	3	0	0	26	0	2988.46	PKD1_CAT_569-892	PKD1_CAT_569-892	63	88	yes	yes	3;4	6.5912e-41	332.95	55620000			105	36	122;123;124	214;215;216;217;218;219
NKIIAATIENAQPILQIDNAR	IKDYSPYFKTIEDLRNKIIAATIENAQPIL	TIENAQPILQIDNARLAADDFRTKYEHELA	R	N	K	A	R	L	4	1	3	1	0	2	1	0	0	5	1	1	0	0	1	0	1	0	0	0	0	0	21	0	2305.28	CON__sp|P08779|K1C16_HUMAN	CON__sp|P08779|K1C16_HUMAN	176	196	yes	yes	2;3	6.5295e-31	379.35	24874000		+	106	18	125	220;221
NKILTATVDNANVLLQIDNAR	IKDYSPYFKTIEDLRNKILTATVDNANVLL	TVDNANVLLQIDNARLAADDFRTKYETELN	R	N	K	A	R	L	3	1	4	2	0	1	0	0	0	2	3	1	0	0	0	0	2	0	0	2	0	0	21	0	2295.25	CON__sp|P02533|K1C14_HUMAN	CON__sp|P02533|K1C14_HUMAN	174	194	yes	yes	3	6.5696e-12	198.24	3192000		+	107	12	126	222
NKLNDLEEALQQAKEDLAR	ADAEQRGEHALKDARNKLNDLEEALQQAKE	DLEEALQQAKEDLARLLRDYQELMNVKLAL	R	N	K	A	R	L	3	1	2	2	0	2	3	0	0	0	4	2	0	0	0	0	0	0	0	0	0	0	19	0	2197.13	CON__sp|P35908|K22E_HUMAN	CON__sp|P35908|K22E_HUMAN	440	458	yes	yes	3	4.3116e-15	232.54	3362900		+	108	23	127	223
NKYEDEINKR	DSELKNMQDMVEDYRNKYEDEINKRTNAEN	VEDYRNKYEDEINKRTNAENEFVTIKKDVD	R	N	K	K	R	T	0	1	2	1	0	0	2	0	0	1	0	2	0	0	0	0	0	0	1	0	0	0	10	0	1307.65	CON__sp|P04264|K2C1_HUMAN	CON__sp|P04264|K2C1_HUMAN	268	277	yes	yes	3	1.3473e-07	201.84	92526000		+	109	17	128	224;225
NMQDLVEDFKNKYEDEINKR	DSIVGERGRLDSELRNMQDLVEDFKNKYED	VEDFKNKYEDEINKRTTAENEFVMLKKDVD	R	N	M	K	R	T	0	1	3	3	0	1	3	0	0	1	1	3	1	1	0	0	0	0	1	1	0	0	20	0	2527.2	CON__sp|P13647|K2C5_HUMAN;CON__sp|Q5XQN5|K2C5_BOVIN	CON__sp|P13647|K2C5_HUMAN	246	265	yes	no	4	2.2241e-06	133.47	3789600		+	110	21	129	226
NMQDLVEDLKNKYEDEINKR	DSIVGERGRLDSELRNMQDLVEDLKNKYED	VEDLKNKYEDEINKRTAAENEFVTLKKDVD	R	N	M	K	R	T	0	1	3	3	0	1	3	0	0	1	2	3	1	0	0	0	0	0	1	1	0	0	20	0	2493.22	CON__sp|P04259|K2C6B_HUMAN;CON__sp|P48668|K2C6C_HUMAN	CON__sp|P48668|K2C6C_HUMAN	241	260	no	no	4	0.00019235	98.816	3116500		+	111	24;16	130	227
NSKIEISELNR	EELQITAGRHGDSVRNSKIEISELNRVIQR	DSVRNSKIEISELNRVIQRLRSEIDNVKKQ	R	N	S	N	R	V	0	1	2	0	0	0	2	0	0	2	1	1	0	0	0	2	0	0	0	0	0	0	11	0	1301.69	CON__sp|P04264|K2C1_HUMAN	CON__sp|P04264|K2C1_HUMAN	393	403	yes	yes	2;3	1.2929e-09	253.29	42724000		+	112	17	131	228;229
NTKHEISEMNR	EELQQTAGRHGDDLRNTKHEISEMNRMIQR	DDLRNTKHEISEMNRMIQRLRAEIDNVKKQ	R	N	T	N	R	M	0	1	2	0	0	0	2	0	1	1	0	1	1	0	0	1	1	0	0	0	0	0	11	0	1357.64	CON__sp|P13647|K2C5_HUMAN;CON__sp|Q5XQN5|K2C5_BOVIN;CON__sp|Q922U2|K2C5_MOUSE	CON__sp|P13647|K2C5_HUMAN	381	391	yes	no	3	0.0011979	105.17	1114500		+	113	21	132	230
NTKQEIAEINR	EELQVTAGRHGDDLRNTKQEIAEINRMIQR	DDLRNTKQEIAEINRMIQRLRSEIDHVKKQ	R	N	T	N	R	M	1	1	2	0	0	1	2	0	0	2	0	1	0	0	0	0	1	0	0	0	0	0	11	0	1314.69	CON__sp|P02538|K2C6A_HUMAN;CON__sp|P50446|K2C6A_MOUSE;CON__sp|P04259|K2C6B_HUMAN;CON__sp|P48668|K2C6C_HUMAN	CON__sp|P48668|K2C6C_HUMAN	376	386	no	no	2;3	1.6534e-09	247.31	7542700		+	114	24;14;16	133	231;232
PAEIKDYSPYFKTIEDLR	ADLEVKIRDWYQRQRPAEIKDYSPYFKTIE	IKDYSPYFKTIEDLRNKILTATVDNANVLL	R	P	A	L	R	N	1	1	0	2	0	0	2	0	0	2	1	2	0	1	2	1	1	0	2	0	0	0	18	0	2184.11	CON__sp|P02533|K1C14_HUMAN	CON__sp|P02533|K1C14_HUMAN	156	173	yes	yes	3;4	2.2679e-10	186.05	3426000		+	115	12	134	233;234
PEVVFYYFPVKALGESIR	______________________________	VFYYFPVKALGESIRLLLAYGGQEFDDRRI	M	P	E	I	R	L	1	1	0	0	0	0	2	1	0	1	1	1	0	2	2	1	0	0	2	3	0	0	18	0	2113.12	A0A2H1V860	A0A2H1V860	2	19	yes	yes	3	7.7764e-08	156.11	2574000			116	4	135	235
PILKEQSSSSFSQGQSS	EVFTSSSSSSSRQTRPILKEQSSSSFSQGQ	LKEQSSSSFSQGQSS_______________	R	P	I	S	S	-	0	0	0	0	0	3	1	1	0	1	1	1	0	1	1	7	0	0	0	0	0	0	17	0	1795.86	CON__sp|P08779|K1C16_HUMAN	CON__sp|P08779|K1C16_HUMAN	457	473	yes	yes	2	4.9433e-42	371.5	3486500		+	117	18	136	236
PLAIDLLHPSPASEKR	______________________________	LAIDLLHPSPASEKRKHKLKRLVPHPNSYF	M	P	L	K	R	K	2	1	0	1	0	0	1	0	1	1	3	1	0	0	3	2	0	0	0	0	0	0	16	0	1742.97	Q962Q3	Q962Q3	2	17	yes	yes	3;4	0.0002839	109.79	4310200			118	37	137	237;238
PSEIKDYSPYFKTIEDLR	ADLEVKIRDWYQRQRPSEIKDYSPYFKTIE	IKDYSPYFKTIEDLRNKIIAATIENAQPIL	R	P	S	L	R	N	0	1	0	2	0	0	2	0	0	2	1	2	0	1	2	2	1	0	2	0	0	0	18	0	2200.11	CON__sp|P08779|K1C16_HUMAN	CON__sp|P08779|K1C16_HUMAN	158	175	yes	yes	3;4	5.1156e-18	241.8	10412000		+	119	18	138	239;240
QFSSSYLSR	______________________________	______________________________	R	Q	F	S	R	S	0	1	0	0	0	1	0	0	0	0	1	0	0	1	0	4	0	0	1	0	0	0	9	0	1073.51	CON__sp|P35527|K1C9_HUMAN	CON__sp|P35527|K1C9_HUMAN	5	13	yes	yes	2	0.0074447	90.709	28228000		+	120	22	139	241
QFTSSSSIKGSSGLGGGSSR	______________________________	SSIKGSSGLGGGSSRTSCRLSGGLGAGSCR	R	Q	F	S	R	T	0	1	0	0	0	1	0	5	0	1	1	1	0	1	0	8	1	0	0	0	0	0	20	0	1885.91	CON__sp|Q04695|K1C17_HUMAN	CON__sp|Q04695|K1C17_HUMAN	7	26	no	no	2	2.4271e-08	157.58	950070		+	121	28	140	242
QFTSSSSMKGSCGIGGGIGGGSSR	______________________________	GSCGIGGGIGGGSSRISSVLAGGSCRAPST	R	Q	F	S	R	I	0	1	0	0	1	1	0	8	0	2	0	1	1	1	0	7	1	0	0	0	0	0	24	0	2203.99	CON__sp|P02533|K1C14_HUMAN;CON__sp|P08779|K1C16_HUMAN	CON__sp|P08779|K1C16_HUMAN	7	30	no	no	3	0.00036869	94.542	0		+	122	18;12	141	243
QGVDADINGLR	LDDFRIKFEMEQNLRQGVDADINGLRQVLD	QNLRQGVDADINGLRQVLDNLTMEKSDLEM	R	Q	G	L	R	Q	1	1	1	2	0	1	0	2	0	1	1	0	0	0	0	0	0	0	0	1	0	0	11	0	1156.58	CON__sp|P35527|K1C9_HUMAN	CON__sp|P35527|K1C9_HUMAN	251	261	yes	yes	2	1.7184e-09	218.55	26285000		+	123	22	142	244
QIQENVDISTVYQIFPDEVLGSGQFGIVYGGKHR	______________________________	LGSGQFGIVYGGKHRKTGRDVAIKIIDKLR	R	Q	I	H	R	K	0	1	1	2	0	4	2	5	1	4	1	1	0	2	1	2	1	0	2	4	0	0	34	0	3792.91	PKD1_CAT_569-892	PKD1_CAT_569-892	4	37	yes	yes	4	1.0268e-17	207.2	6696600			124	36	143	245
QITVNDLPVGR	PFRGLFVIDDKQNLRQITVNDLPVGRSVEE	QNLRQITVNDLPVGRSVEETLRLVQAFQYT	R	Q	I	G	R	S	0	1	1	1	0	1	0	1	0	1	1	0	0	0	1	0	1	0	0	2	0	0	11	0	1210.67	A0A2H1VCM4;W0G2G4;A0A088MGF5	A0A2H1VCM4	295	305	yes	no	2	0.0013745	113.62	1631000			125	6	144	246
QLDNIVGER	NLEPLFEQYINNLRRQLDNIVGERGRLDSE	INNLRRQLDNIVGERGRLDSELRNMQDLVE	R	Q	L	E	R	G	0	1	1	1	0	1	1	1	0	1	1	0	0	0	0	0	0	0	0	1	0	0	9	0	1042.54	CON__sp|P04259|K2C6B_HUMAN	CON__sp|P04259|K2C6B_HUMAN	224	232	yes	yes	2	0.032164	65.305	1231700		+	126	16	145	247
QLDSIVGER	NLEPLFEQYINNLRRQLDSIVGERGRLDSE	INNLRRQLDSIVGERGRLDSELRNMQDLVE	R	Q	L	E	R	G	0	1	0	1	0	1	1	1	0	1	1	0	0	0	0	1	0	0	0	1	0	0	9	0	1015.53	CON__sp|P13647|K2C5_HUMAN;CON__sp|P02538|K2C6A_HUMAN;CON__sp|P48668|K2C6C_HUMAN	CON__sp|P48668|K2C6C_HUMAN	224	232	no	no	2	0.012492	84.615	5250400		+	127	24;14;21	146	248
QNLEPLFEQYINNLR	TKWTLLQEQGTKTVRQNLEPLFEQYINNLR	QNLEPLFEQYINNLRRQLDSIVGERGRLDS	R	Q	N	L	R	R	0	1	3	0	0	2	2	0	0	1	3	0	0	1	1	0	0	0	1	0	0	0	15	0	1889.96	CON__sp|P13647|K2C5_HUMAN;CON__sp|P02538|K2C6A_HUMAN;CON__sp|P04259|K2C6B_HUMAN;CON__sp|P48668|K2C6C_HUMAN	CON__sp|P48668|K2C6C_HUMAN	208	222	no	no	2	1.2906e-12	225.15	3696200		+	128	24;14;21;16	147	249
QRPSEIKDYSPYFKTIEDLR	ANADLEVKIRDWYQRQRPSEIKDYSPYFKT	IKDYSPYFKTIEDLRNKIIAATIENAQPIL	R	Q	R	L	R	N	0	2	0	2	0	1	2	0	0	2	1	2	0	1	2	2	1	0	2	0	0	0	20	1	2484.26	CON__sp|P08779|K1C16_HUMAN	CON__sp|P08779|K1C16_HUMAN	156	175	yes	yes	4;5	2.0702e-12	209.9	4759700		+	129	18	148	250;251
QSSSYGPHGYGSGR	QSPSPSRGRHESGSRQSSSYGPHGYGSGRS	RQSSSYGPHGYGSGRSSSRGPYESGSGHSS	R	Q	S	G	R	S	0	1	0	0	0	1	0	4	1	0	0	0	0	0	1	4	0	0	2	0	0	0	14	0	1438.62	CON__sp|Q86YZ3|HORN_HUMAN	CON__sp|Q86YZ3|HORN_HUMAN	554	567	yes	yes	3	0.022907	63.037	609830		+	130	33	149	252
QSSVSFR	______________________________	______________________________	R	Q	S	F	R	S	0	1	0	0	0	1	0	0	0	0	0	0	0	1	0	3	0	0	0	1	0	0	7	0	809.403	CON__sp|P13647|K2C5_HUMAN;CON__sp|Q922U2|K2C5_MOUSE	CON__sp|P13647|K2C5_HUMAN	4	10	yes	no	2	0.014138	99.139	5685900		+	131	21	150	253
QSSYGQHGSGSSQSSGYGQYGSR	SGQSSGFGQHESRSRQSSYGQHGSGSSQSS	SGSSQSSGYGQYGSRETSGFGQHGLGSGQS	R	Q	S	S	R	E	0	1	0	0	0	4	0	6	1	0	0	0	0	0	0	8	0	0	3	0	0	0	23	0	2350.98	CON__sp|Q5D862|FILA2_HUMAN	CON__sp|Q5D862|FILA2_HUMAN	540	562	yes	yes	3	2.1972e-06	124.7	992480		+	132	30	151	254
QSVEADINGLR	ADDFRLKYENEVALRQSVEADINGLRRVLD	VALRQSVEADINGLRRVLDELTLTKADLEM	R	Q	S	L	R	R	1	1	1	1	0	1	1	1	0	1	1	0	0	0	0	1	0	0	0	1	0	0	11	0	1200.61	CON__sp|P02535|K1C10_MOUSE;CON__sp|Q2M2I5|K1C24_HUMAN;CON__sp|P13645|K1C10_HUMAN;CON__sp|P08730|K1C13_MOUSE	CON__sp|P13645|K1C10_HUMAN	246	256	no	no	2	4.895e-12	241.61	80180000		+	133	20;13	152	255;256
QSVEADINGLRR	ADDFRLKYENEVALRQSVEADINGLRRVLD	ALRQSVEADINGLRRVLDELTLTKADLEMQ	R	Q	S	R	R	V	1	2	1	1	0	1	1	1	0	1	1	0	0	0	0	1	0	0	0	1	0	0	12	1	1356.71	CON__sp|P02535|K1C10_MOUSE;CON__sp|P13645|K1C10_HUMAN;CON__sp|P08730|K1C13_MOUSE	CON__sp|P13645|K1C10_HUMAN	246	257	no	no	2;3	1.4435e-05	166.19	3984400		+	134	20;13	153	257;258
QTVEADVNGLR	ADDFRTKYEHELALRQTVEADVNGLRRVLD	LALRQTVEADVNGLRRVLDELTLARTDLEM	R	Q	T	L	R	R	1	1	1	1	0	1	1	1	0	0	1	0	0	0	0	0	1	0	0	2	0	0	11	0	1200.61	CON__sp|P08779|K1C16_HUMAN	CON__sp|P08779|K1C16_HUMAN	214	224	yes	yes	2	6.4928e-06	160.59	11483000		+	135	18	154	259
QTVEADVNGLRR	ADDFRTKYEHELALRQTVEADVNGLRRVLD	ALRQTVEADVNGLRRVLDELTLARTDLEMQ	R	Q	T	R	R	V	1	2	1	1	0	1	1	1	0	0	1	0	0	0	0	0	1	0	0	2	0	0	12	1	1356.71	CON__sp|P08779|K1C16_HUMAN	CON__sp|P08779|K1C16_HUMAN	214	225	yes	yes	3	0.034553	53.252	721000		+	136	18	155	260
RDAETWFLSKTEELNKEVASNSELVQSSR	NEMRDQYEQMAEKNRRDAETWFLSKTEELN	NKEVASNSELVQSSRSEVTELRRVLQGLEI	R	R	D	S	R	S	2	2	2	1	0	1	5	0	0	0	3	2	0	1	0	5	2	1	0	2	0	0	29	1	3352.65	CON__sp|P08779|K1C16_HUMAN	CON__sp|P08779|K1C16_HUMAN	302	330	yes	yes	4;5	8.4451e-30	285.22	6296900		+	137	18	156	261;262
RHPEYAVSVLLR	AKDAFLGSFLYEYSRRHPEYAVSVLLRLAK	YSRRHPEYAVSVLLRLAKEYEATLEECCAK	R	R	H	L	R	L	1	2	0	0	0	0	1	0	1	0	2	0	0	0	1	1	0	0	1	2	0	0	12	1	1438.8	CON__sp|P02769|ALBU_BOVIN	CON__sp|P02769|ALBU_BOVIN	360	371	yes	yes	3	0.00090481	111.12	2891000		+	138	15	157	263
RKRTCNSTVR	RPNCIPFKFACQEDRRKRTCNSTVRPYVLK	CQEDRRKRTCNSTVRPYVLKKQRTTIIEEC	R	R	K	V	R	P	0	3	1	0	1	0	0	0	0	0	0	1	0	0	0	1	2	0	0	1	0	0	10	2	1219.66	A0A2H1V0R2	A0A2H1V0R2	103	112	yes	yes	2	0.038118	43.246	0			139	3	158	264
RLLEGEDAHLSSQQASGQSYSSR	LDVKTRLEQEIATYRRLLEGEDAHLSSQQA	HLSSQQASGQSYSSREVFTSSSSSSSRQTR	R	R	L	S	R	E	2	2	0	1	0	3	2	2	1	0	3	0	0	0	0	6	0	0	1	0	0	0	23	1	2505.18	CON__sp|P08779|K1C16_HUMAN	CON__sp|P08779|K1C16_HUMAN	419	441	yes	yes	3;4	5.8909e-10	174.47	3069900		+	140	18	159	265;266
RLLEGEDAHLSSSQFSSGSQSSR	LDVKTRLEQEIATYRRLLEGEDAHLSSSQF	HLSSSQFSSGSQSSRDVTSSSRQIRTKVMD	R	R	L	S	R	D	1	2	0	1	0	2	2	2	1	0	3	0	0	1	0	8	0	0	0	0	0	0	23	1	2464.16	CON__sp|P02533|K1C14_HUMAN;CON__tr|Q61782|Q61782_MOUSE	CON__sp|P02533|K1C14_HUMAN	417	439	yes	no	3;4	1.6445e-07	144.56	2368500		+	141	12	160	267;268
RQLDSIVGER	QNLEPLFEQYINNLRRQLDSIVGERGRLDS	INNLRRQLDSIVGERGRLDSELRNMQDLVE	R	R	Q	E	R	G	0	2	0	1	0	1	1	1	0	1	1	0	0	0	0	1	0	0	0	1	0	0	10	1	1171.63	CON__sp|P13647|K2C5_HUMAN;CON__sp|P02538|K2C6A_HUMAN;CON__sp|P48668|K2C6C_HUMAN	CON__sp|P48668|K2C6C_HUMAN	223	232	no	no	3	0.037036	47.894	801900		+	142	24;14;21	161	269
RSVVGTPAYLAPEVLR	CDFGFARIIGEKSFRRSVVGTPAYLAPEVL	SVVGTPAYLAPEVLRNKGYNRSLDMWSVGV	R	R	S	L	R	N	2	2	0	0	0	0	1	1	0	0	2	0	0	0	2	1	1	0	1	3	0	0	16	1	1726.97	PKD1_CAT_569-892;A0A222AJ05;H9IU61	PKD1_CAT_569-892	175	190	yes	no	2;3	7.7475e-06	134.83	1172900			143	36	162;163	270;271;272;273;274
RVDQLKSDQSR	NLEPYFESFINNLRRRVDQLKSDQSRLDSE	NLRRRVDQLKSDQSRLDSELKNMQDMVEDY	R	R	V	S	R	L	0	2	0	2	0	2	0	0	0	0	1	1	0	0	0	2	0	0	0	1	0	0	11	1	1330.7	CON__sp|P04264|K2C1_HUMAN	CON__sp|P04264|K2C1_HUMAN	241	251	yes	yes	3	5.0997e-05	129.71	47756000		+	144	17	164	275
SEIDNVKKQISNLQQSISDAEQR	KIEISELNRVIQRLRSEIDNVKKQISNLQQ	QISNLQQSISDAEQRGENALKDAKNKLNDL	R	S	E	Q	R	G	1	1	2	2	0	4	2	0	0	3	1	2	0	0	0	4	0	0	0	1	0	0	23	0	2629.33	CON__sp|P04264|K2C1_HUMAN	CON__sp|P04264|K2C1_HUMAN	410	432	yes	yes	3	1.7454e-09	157.07	1018000		+	145	17	165	276
SEVTELR	NKEVASNSELVQSSRSEVTELRRVLQGLEI	SELVQSSRSEVTELRRVLQGLEIELQSQLS	R	S	E	L	R	R	0	1	0	0	0	0	2	0	0	0	1	0	0	0	0	1	1	0	0	1	0	0	7	0	832.429	CON__sp|P08779|K1C16_HUMAN	CON__sp|P08779|K1C16_HUMAN	331	337	yes	yes	2	0.013949	97.602	10206000		+	146	18	166	277
SEVTELRR	NKEVASNSELVQSSRSEVTELRRVLQGLEI	ELVQSSRSEVTELRRVLQGLEIELQSQLSM	R	S	E	R	R	V	0	2	0	0	0	0	2	0	0	0	1	0	0	0	0	1	1	0	0	1	0	0	8	1	988.53	CON__sp|P08779|K1C16_HUMAN	CON__sp|P08779|K1C16_HUMAN	331	338	yes	yes	2	0.012961	114.6	767940		+	147	18	167	278
SFSTASAITPSVSR	MSRQSSVSFRSGGSRSFSTASAITPSVSRT	RSFSTASAITPSVSRTSFTSVSRSGGGGGG	R	S	F	S	R	T	2	1	0	0	0	0	0	0	0	1	0	0	0	1	1	5	2	0	0	1	0	0	14	0	1409.72	CON__sp|P13647|K2C5_HUMAN;CON__sp|Q5XQN5|K2C5_BOVIN	CON__sp|P13647|K2C5_HUMAN	16	29	yes	no	2	1.7904e-06	170.02	14005000		+	148	21	168	279
SGFSSISVSR	RGFSANSARLPGVSRSGFSSISVSRSRGSG	PGVSRSGFSSISVSRSRGSGGLGGACGGAG	R	S	G	S	R	S	0	1	0	0	0	0	0	1	0	1	0	0	0	1	0	5	0	0	0	1	0	0	10	0	1025.51	CON__sp|P04259|K2C6B_HUMAN;CON__sp|P48668|K2C6C_HUMAN	CON__sp|P48668|K2C6C_HUMAN	31	40	no	no	2	9.9624e-06	160.59	36908000		+	149	24;16	169	280
SGFSSVSVSR	RGFSANSARLPGVSRSGFSSVSVSRSRGSG	PGVSRSGFSSVSVSRSRGSGGLGGACGGAG	R	S	G	S	R	S	0	1	0	0	0	0	0	1	0	0	0	0	0	1	0	5	0	0	0	2	0	0	10	0	1011.5	CON__sp|P02538|K2C6A_HUMAN	CON__sp|P02538|K2C6A_HUMAN	31	40	yes	yes	2	0.00012137	136.57	18810000		+	150	14	170	281
SGGGFSSGSAGIINYQR	______________________________	GGFSSGSAGIINYQRRTTSSSTRRSGGGGG	R	S	G	Q	R	R	1	1	1	0	0	1	0	5	0	2	0	0	0	1	0	4	0	0	1	0	0	0	17	0	1656.79	CON__sp|P04264|K2C1_HUMAN	CON__sp|P04264|K2C1_HUMAN	13	29	yes	yes	2	3.6775e-30	327.1	64038000		+	151	17	171	282
SGGGFSSGSAGIINYQRR	______________________________	GFSSGSAGIINYQRRTTSSSTRRSGGGGGR	R	S	G	R	R	T	1	2	1	0	0	1	0	5	0	2	0	0	0	1	0	4	0	0	1	0	0	0	18	1	1812.89	CON__sp|P04264|K2C1_HUMAN	CON__sp|P04264|K2C1_HUMAN	13	30	yes	yes	3	5.0535e-11	206.43	4045100		+	152	17	172	283
SGGGGGGGGCGGGGGVSSLR	MSVRYSSSKHYSSSRSGGGGGGGGCGGGGG	GGGGCGGGGGVSSLRISSSKGSLGGGFSSG	R	S	G	L	R	I	0	1	0	0	1	0	0	13	0	0	1	0	0	0	0	3	0	0	0	1	0	0	20	0	1491.65	CON__sp|P13645|K1C10_HUMAN	CON__sp|P13645|K1C10_HUMAN	16	35	yes	yes	2	2.4147e-24	276.59	3633500		+	153	20	173	284
SLEEAEAYSR	IVEEVKAQYDAIAARSLEEAEAYSRSQLEE	AIAARSLEEAEAYSRSQLEERAARSAEFGN	R	S	L	S	R	S	2	1	0	0	0	0	3	0	0	0	1	0	0	0	0	2	0	0	1	0	0	0	10	0	1153.53	CON__sp|Q0VBK2|K2C80_MOUSE;CON__sp|Q6KB66|K2C80_HUMAN	CON__sp|Q0VBK2|K2C80_MOUSE	266	275	yes	no	2	0.00056378	120.12	448850		+	154	29	174	285
SLLEGEGSSGGGGR	LDIKIRLENEIQTYRSLLEGEGSSGGGGRG	RSLLEGEGSSGGGGRGGGSFGGGYGGGSSG	R	S	L	G	R	G	0	1	0	0	0	0	2	6	0	0	2	0	0	0	0	3	0	0	0	0	0	0	14	0	1261.59	CON__sp|P13645|K1C10_HUMAN	CON__sp|P13645|K1C10_HUMAN	451	464	yes	yes	2	2.176e-06	167.12	28367000		+	155	20	175	286
SLSLSGLR	VTIGVKGPAGLTIRRSLSLSGLRASSSAPH	AGLTIRRSLSLSGLRASSSAPHSLQLSPSR	R	S	L	L	R	A	0	1	0	0	0	0	0	1	0	0	3	0	0	0	0	3	0	0	0	0	0	0	8	0	831.481	A0A2H1VBW5	A0A2H1VBW5	2270	2277	yes	yes	2	0.0049689	116.54	105500000			156	5	176	287
SLVGLGGTKSISISVAGGGGGFGAAGGFGGR	GGGGGGFGGGGFGSRSLVGLGGTKSISISV	GGGGGFGAAGGFGGRGGGFGGGSSFGGGSG	R	S	L	G	R	G	3	1	0	0	0	0	0	13	0	2	2	1	0	2	0	4	1	0	0	2	0	0	31	0	2650.38	CON__sp|P35908|K22E_HUMAN	CON__sp|P35908|K22E_HUMAN	62	92	yes	yes	3	7.8942e-09	138.36	1576200		+	157	23	177	288
SLVNLGGSKSISISVAR	GGGGSFGAGGGFGSRSLVNLGGSKSISISV	VNLGGSKSISISVARGGGRGSGFGGGYGGG	R	S	L	A	R	G	1	1	1	0	0	0	0	2	0	2	2	1	0	0	0	5	0	0	0	2	0	0	17	0	1686.96	CON__sp|P04264|K2C1_HUMAN	CON__sp|P04264|K2C1_HUMAN	66	82	yes	yes	2;3	4.2704e-11	254.18	37950000		+	158	17	178	289;290
SLYGLGGSKR	GGLGGACGGAGFGSRSLYGLGGSKRISIGG	GFGSRSLYGLGGSKRISIGGGSCAISGGYG	R	S	L	K	R	I	0	1	0	0	0	0	0	3	0	0	2	1	0	0	0	2	0	0	1	0	0	0	10	0	1036.57	CON__sp|P02538|K2C6A_HUMAN;CON__sp|P04259|K2C6B_HUMAN;CON__sp|P48668|K2C6C_HUMAN	CON__sp|P48668|K2C6C_HUMAN	60	69	no	no	2	0.00014229	133.13	20512000		+	159	24;14;16	179	291
SQLEERAAR	AIAARSLEEAEAYSRSQLEERAARSAEFGN	AEAYSRSQLEERAARSAEFGNSLQSSRCEI	R	S	Q	A	R	S	2	2	0	0	0	1	2	0	0	0	1	0	0	0	0	1	0	0	0	0	0	0	9	1	1058.55	CON__sp|Q0VBK2|K2C80_MOUSE	CON__sp|Q0VBK2|K2C80_MOUSE	276	284	yes	yes	2	0.014825	67.903	997710		+	160	29	180	292
SQYEQLAEQNR	AAPGVDLTQLLNNMRSQYEQLAEQNRKDAE	NNMRSQYEQLAEQNRKDAEAWFNEKSKELT	R	S	Q	N	R	K	1	1	1	0	0	3	2	0	0	0	1	0	0	0	0	1	0	0	1	0	0	0	11	0	1364.63	CON__sp|P13645|K1C10_HUMAN	CON__sp|P13645|K1C10_HUMAN	323	333	yes	yes	2;3	2.1926e-28	354.33	153610000		+	161	20	181	293;294
SRAEAESWYQTKYEELQVTAGR	IIAEVKAQYEEIAQRSRAEAESWYQTKYEE	WYQTKYEELQVTAGRHGDDLRNTKQEIAEI	R	S	R	G	R	H	3	2	0	0	0	2	4	1	0	0	1	1	0	0	0	2	2	1	2	1	0	0	22	1	2601.25	CON__sp|P02538|K2C6A_HUMAN;CON__sp|P50446|K2C6A_MOUSE;CON__sp|Q8BGZ7|K2C75_MOUSE;CON__sp|O95678|K2C75_HUMAN;CON__sp|P48668|K2C6C_HUMAN	CON__sp|P48668|K2C6C_HUMAN	348	369	no	no	3;4	6.6363e-07	132.1	3538100		+	162	24;14	182	295;296
SRTEAESWYQTKYEELQQTAGR	IIAEVKAQYEEIANRSRTEAESWYQTKYEE	WYQTKYEELQQTAGRHGDDLRNTKHEISEM	R	S	R	G	R	H	2	2	0	0	0	3	4	1	0	0	1	1	0	0	0	2	3	1	2	0	0	0	22	1	2660.25	CON__sp|P13647|K2C5_HUMAN;CON__sp|Q5XQN5|K2C5_BOVIN;CON__sp|Q922U2|K2C5_MOUSE	CON__sp|P13647|K2C5_HUMAN	353	374	yes	no	3;4	6.1177e-08	152.48	4498400		+	163	21	183	297;298
STDYGIFQINSR	SGYNTRATNYNAGDRSTDYGIFQINSRYWC	GDRSTDYGIFQINSRYWCNDGKTPGAVNAC	R	S	T	S	R	Y	0	1	1	1	0	1	0	1	0	2	0	0	0	1	0	2	1	0	1	0	0	0	12	0	1399.67	CON__sp|P61626|LYSC_HUMAN	CON__sp|P61626|LYSC_HUMAN	69	80	yes	yes	2	2.7171e-11	230.61	4760800		+	164	25	184	299
STSSFSCLSR	GFSSGSAVVSGGSRRSTSSFSCLSRHGGGG	GGSRRSTSSFSCLSRHGGGGGGFGGGGFGS	R	S	T	S	R	H	0	1	0	0	1	0	0	0	0	0	1	0	0	1	0	5	1	0	0	0	0	0	10	0	1073.48	CON__sp|P35908|K22E_HUMAN	CON__sp|P35908|K22E_HUMAN	36	45	yes	yes	2	0.0014508	107.57	13926000		+	165	23	185	300
SVVGTPAYLAPEVLR	DFGFARIIGEKSFRRSVVGTPAYLAPEVLR	SVVGTPAYLAPEVLRNKGYNRSLDMWSVGV	R	S	V	L	R	N	2	1	0	0	0	0	1	1	0	0	2	0	0	0	2	1	1	0	1	3	0	0	15	0	1570.87	PKD1_CAT_569-892;A0A222AJ05;H9IU61	PKD1_CAT_569-892	176	190	yes	no	2;3	6.6523e-17	242.79	222070000			166	36	186;187	301;302;303;304;305
TDLEMQIEGLKEELAYLR	VNGLRRVLDELTLARTDLEMQIEGLKEELA	EMQIEGLKEELAYLRKNHEEEMLALRGQTG	R	T	D	L	R	K	1	1	0	1	0	1	4	1	0	1	4	1	1	0	0	0	1	0	1	0	0	0	18	0	2150.09	CON__sp|P08779|K1C16_HUMAN	CON__sp|P08779|K1C16_HUMAN	235	252	yes	yes	2;3	6.2106e-11	208.39	5947400		+	167	18	188	306;307
TEAESWYQTKYEELQQTAGR	AEVKAQYEEIANRSRTEAESWYQTKYEELQ	WYQTKYEELQQTAGRHGDDLRNTKHEISEM	R	T	E	G	R	H	2	1	0	0	0	3	4	1	0	0	1	1	0	0	0	1	3	1	2	0	0	0	20	0	2417.11	CON__sp|P13647|K2C5_HUMAN;CON__sp|Q5XQN5|K2C5_BOVIN;CON__sp|Q922U2|K2C5_MOUSE	CON__sp|P13647|K2C5_HUMAN	355	374	yes	no	3	3.3353e-12	208.28	5749300		+	168	21	189	308
THNLEPYFESFINNLR	QTKWELLQQVDTSTRTHNLEPYFESFINNL	HNLEPYFESFINNLRRRVDQLKSDQSRLDS	R	T	H	L	R	R	0	1	3	0	0	0	2	0	1	1	2	0	0	2	1	1	1	0	1	0	0	0	16	0	1992.97	CON__sp|P04264|K2C1_HUMAN	CON__sp|P04264|K2C1_HUMAN	224	239	yes	yes	2;3	2.1631e-35	350.18	47563000		+	169	17	190	309;310
THNLEPYFESFINNLRR	QTKWELLQQVDTSTRTHNLEPYFESFINNL	NLEPYFESFINNLRRRVDQLKSDQSRLDSE	R	T	H	R	R	R	0	2	3	0	0	0	2	0	1	1	2	0	0	2	1	1	1	0	1	0	0	0	17	1	2149.07	CON__sp|P04264|K2C1_HUMAN	CON__sp|P04264|K2C1_HUMAN	224	240	yes	yes	3	8.222e-08	168.07	2766100		+	170	17	191	311
TKVMDVHDGKVVSTHEQVLR	SQSSRDVTSSSRQIRTKVMDVHDGKVVSTH	VHDGKVVSTHEQVLRTKN____________	R	T	K	L	R	T	0	1	0	2	0	1	1	1	2	0	1	2	1	0	0	1	2	0	0	5	0	0	20	0	2277.19	CON__sp|P02533|K1C14_HUMAN	CON__sp|P02533|K1C14_HUMAN	450	469	yes	yes	4	0.042128	42.639	629450		+	171	12	192	312
TKYEHELALR	ILQIDNARLAADDFRTKYEHELALRQTVEA	ADDFRTKYEHELALRQTVEADVNGLRRVLD	R	T	K	L	R	Q	1	1	0	0	0	0	2	0	1	0	2	1	0	0	0	0	1	0	1	0	0	0	10	0	1258.67	CON__sp|P08779|K1C16_HUMAN	CON__sp|P08779|K1C16_HUMAN	204	213	yes	yes	2;3	4.4922e-05	136.27	10564000		+	172	18	193	313;314;315
TKYEHELALRQTVEADVNGLR	ILQIDNARLAADDFRTKYEHELALRQTVEA	LALRQTVEADVNGLRRVLDELTLARTDLEM	R	T	K	L	R	R	2	2	1	1	0	1	3	1	1	0	3	1	0	0	0	0	2	0	1	2	0	0	21	1	2441.27	CON__sp|P08779|K1C16_HUMAN	CON__sp|P08779|K1C16_HUMAN	204	224	yes	yes	4	1.6651e-07	152.06	1187300		+	173	18	194	316
TKYETELNLR	LLQIDNARLAADDFRTKYETELNLRMSVEA	ADDFRTKYETELNLRMSVEADINGLRRVLD	R	T	K	L	R	M	0	1	1	0	0	0	2	0	0	0	2	1	0	0	0	0	2	0	1	0	0	0	10	0	1265.66	CON__sp|P02533|K1C14_HUMAN;CON__sp|Q6IFX2|K1C42_MOUSE	CON__sp|P02533|K1C14_HUMAN	202	211	no	no	2	6.5533e-05	145.72	1229400		+	174	12;32	195	317
TLLEGEESR	MNTKLALDLEIATYRTLLEGEESRMSGECA	EIATYRTLLEGEESRMSGECAPNVSVSVST	R	T	L	S	R	M	0	1	0	0	0	0	3	1	0	0	2	0	0	0	0	1	1	0	0	0	0	0	9	0	1032.51	CON__sp|P04264|K2C1_HUMAN;CON__tr|G3N0V2|G3N0V2_BOVIN	CON__sp|P04264|K2C1_HUMAN	484	492	yes	no	2	0.00020476	160.88	50516000		+	175	17	196	318
TLSDYNIQKESTLHLVLR	QQRLIFAGKQLEDGRTLSDYNIQKESTLHL	DYNIQKESTLHLVLRLRGG___________	R	T	L	L	R	L	0	1	1	1	0	1	1	0	1	1	4	1	0	0	0	2	2	0	1	1	0	0	18	0	2129.15	Q71MT9;I7FV58;Q9XXZ4;Q962S3;Q8IS65;D9ZFI2;A0A222AJG0;H9IWB8;P68203;A0A222AJG1;H9JP19;A0A222AJ01;H9IVY4	Q71MT9	55	72	yes	no	3;4	0.000139	114.23	2839100			176	1	197	319;320
TTPSYVAFTDTER	______________________________	NRTTPSYVAFTDTERLIGDAAKNQVALNPS	R	T	T	E	R	L	1	1	0	1	0	0	1	0	0	0	0	0	0	1	1	1	4	0	1	1	0	0	13	0	1486.69	A0A222AJD2;H9J524;F8UN43;A0A2H1W9K6;E7D2J5;Q8N0P2;R4V6T6;E2F395;E0XN32;A0A2H1WFA2;C4P3P9;C0LRA8;A0A0K2CTM7;H9J523;H9JYJ8;A0A2H1V8A4	A0A222AJD2	8	20	yes	no	2	0.010132	88.596	1099400			177	2	198	321
VDQLKSDQSR	LEPYFESFINNLRRRVDQLKSDQSRLDSEL	NLRRRVDQLKSDQSRLDSELKNMQDMVEDY	R	V	D	S	R	L	0	1	0	2	0	2	0	0	0	0	1	1	0	0	0	2	0	0	0	1	0	0	10	0	1174.59	CON__sp|P04264|K2C1_HUMAN	CON__sp|P04264|K2C1_HUMAN	242	251	yes	yes	2;3	2.7408e-05	156.48	16696000		+	178	17	199	322;323
VFVVMEKLHGDMLEMILSSEKGR	PGVVNLECMFETPERVFVVMEKLHGDMLEM	HGDMLEMILSSEKGRLPEHITKFLITQILV	R	V	F	G	R	L	0	1	0	1	0	0	3	2	1	1	3	2	3	1	0	2	0	0	0	3	0	0	23	0	2647.35	PKD1_CAT_569-892	PKD1_CAT_569-892	89	111	yes	yes	3;4;5	1.1168e-16	218.87	25655000			179	36	200	324;325;326
VGEAAHALGNTGHEIGR	RQVPGFGVADALGNRVGEAAHALGNTGHEI	EAAHALGNTGHEIGRQAEDVIRHGADAVRG	R	V	G	G	R	Q	3	1	1	0	0	0	2	4	2	1	1	0	0	0	0	0	1	0	0	1	0	0	17	0	1687.84	CON__sp|Q6E0U4|DMKN_HUMAN	CON__sp|Q6E0U4|DMKN_HUMAN	99	115	yes	yes	3	1.3187e-07	158.98	967100		+	180	31	201	327
VLDELTLAR	ALRQTVEADVNGLRRVLDELTLARTDLEMQ	VNGLRRVLDELTLARTDLEMQIEGLKEELA	R	V	L	A	R	T	1	1	0	1	0	0	1	0	0	0	3	0	0	0	0	0	1	0	0	1	0	0	9	0	1028.59	CON__sp|P02533|K1C14_HUMAN;CON__sp|P08727|K1C19_HUMAN;CON__sp|P19001|K1C19_MOUSE;CON__sp|P19012|K1C15_HUMAN;CON__sp|Q04695|K1C17_HUMAN;CON__sp|Q6IFX2|K1C42_MOUSE;CON__sp|P08779|K1C16_HUMAN	CON__sp|P08779|K1C16_HUMAN	226	234	no	no	2	0.0014184	117.04	14377000		+	181	18;12;28;32	202	328
VSLAGACGVGGYGSR	SVSRSGGGGGGGFGRVSLAGACGVGGYGSR	VSLAGACGVGGYGSRSLYNLGGSKRISIST	R	V	S	S	R	S	2	1	0	0	1	0	0	5	0	0	1	0	0	0	0	2	0	0	1	2	0	0	15	0	1352.65	CON__sp|P13647|K2C5_HUMAN	CON__sp|P13647|K2C5_HUMAN	49	63	yes	yes	2	2.0686e-07	180.62	9493400		+	182	21	203	329
VTMQNLNDR	GFGGDGGSLLSGNGRVTMQNLNDRLASYMD	LSGNGRVTMQNLNDRLASYMDKVRALEESN	R	V	T	D	R	L	0	1	2	1	0	1	0	0	0	0	1	0	1	0	0	0	1	0	0	1	0	0	9	0	1089.52	CON__sp|P02535|K1C10_MOUSE	CON__sp|P02535|K1C10_MOUSE	146	154	yes	yes	2	0.00041181	147.36	49180000		+	183	13	204;205	330;331;332
WEKYAGEQR	KIGERYITHESDDLRWEKYAGEQRLQYPTH	ESDDLRWEKYAGEQRLQYPTHLINPSASHS	R	W	E	Q	R	L	1	1	0	0	0	1	2	1	0	0	0	1	0	0	0	0	0	1	1	0	0	0	9	0	1165.55	PKD1_CAT_569-892	PKD1_CAT_569-892	303	311	yes	yes	1;2;3	1.1667e-05	189.7	2792700000			184	36	206	333;334;335;336;337;338;339;340;341;342;343
YDQHLSFYDLKKAESVKR	LFVEEQRDSTHANGRYDQHLSFYDLKKAES	HLSFYDLKKAESVKRAIDNLAVNLSNENKK	R	Y	D	K	R	A	1	1	0	2	0	1	1	0	1	0	2	3	0	1	0	2	0	0	2	1	0	0	18	0	2226.14	CON__sp|P09870|CLOS_CLOHI	CON__sp|P09870|CLOS_CLOHI	324	341	yes	yes	5	0.0079046	78.661	2740500		+	185	19	207	344
YGQQGSGSGQSPSR	SSHGQHGSGSSQSSRYGQQGSGSGQSPSRG	RYGQQGSGSGQSPSRGRHGSDFGHSSSYGQ	R	Y	G	S	R	G	0	1	0	0	0	3	0	4	0	0	0	0	0	0	1	4	0	0	1	0	0	0	14	0	1394.62	CON__sp|Q86YZ3|HORN_HUMAN	CON__sp|Q86YZ3|HORN_HUMAN	649	662	yes	yes	2	1.077e-08	183.99	597840		+	186	33	208	345
YGSGGGSKGGSISGGGYGSGGGKHSSGGGSR	ISGGGYGSGGGSGGRYGSGGGSKGGSISGG	YGSGGGKHSSGGGSRGGSSSGGGYGSGGGG	R	Y	G	S	R	G	0	1	0	0	0	0	0	16	1	1	0	2	0	0	0	8	0	0	2	0	0	0	31	0	2615.17	CON__sp|P35908|K22E_HUMAN	CON__sp|P35908|K22E_HUMAN	573	603	yes	yes	4	1.0337e-05	114.03	528880		+	187	23	209	346
YITHESDDLR	TWLDLRELECKIGERYITHESDDLRWEKYA	KIGERYITHESDDLRWEKYAGEQRLQYPTH	R	Y	I	L	R	W	0	1	0	2	0	0	1	0	1	1	1	0	0	0	0	1	1	0	1	0	0	0	10	0	1247.58	PKD1_CAT_569-892	PKD1_CAT_569-892	293	302	yes	yes	1;2;3	3.1682e-08	237.61	3951100000			188	36	210	347;348;349;350;351;352;353;354;355;356;357;358;359;360;361;362;363
YITHESDDLRWEKYAGEQR	TWLDLRELECKIGERYITHESDDLRWEKYA	ESDDLRWEKYAGEQRLQYPTHLINPSASHS	R	Y	I	Q	R	L	1	2	0	2	0	1	3	1	1	1	1	1	0	0	0	1	1	1	2	0	0	0	19	1	2395.12	PKD1_CAT_569-892	PKD1_CAT_569-892	293	311	yes	yes	2;3;4;5	1.4568e-30	329.92	1461400000			189	36	211	364;365;366;367;368;369;370;371;372;373;374;375;376;377;378;379;380;381;382
YLDFSSIITEVR	QASDTSVVLSMDNNRYLDFSSIITEVRARY	NNRYLDFSSIITEVRARYEEIARSSKAEAE	R	Y	L	V	R	A	0	1	0	1	0	0	1	0	0	2	1	0	0	1	0	2	1	0	1	1	0	0	12	0	1441.75	CON__sp|Q8N1N4|K2C78_HUMAN	CON__sp|Q8N1N4|K2C78_HUMAN	275	286	yes	yes	2	0.036171	56.359	1725000		+	190	34	212	383
YLDGLTAER	NLEPIFQGYIDSLKRYLDGLTAERTSQNSE	IDSLKRYLDGLTAERTSQNSELNNMQDLVE	R	Y	L	E	R	T	1	1	0	1	0	0	1	1	0	0	2	0	0	0	0	0	1	0	1	0	0	0	9	0	1036.52	CON__sp|P35908|K22E_HUMAN	CON__sp|P35908|K22E_HUMAN	239	247	yes	yes	2	0.0010704	122.52	2823000		+	191	23	213	384
YLTVAAVFR	DAKNMMAACDPRHGRYLTVAAVFRGRMSMK	DPRHGRYLTVAAVFRGRMSMKEVDEQMMNI	R	Y	L	F	R	G	2	1	0	0	0	0	0	0	0	0	1	0	0	1	0	0	1	0	1	2	0	0	9	0	1038.59	H9J513;A0A2H1VRL4;H9J4V2;H9J1Q5;A0A2H1WFD3	H9J513	310	318	no	no	2	0.0024187	101.28	2371400			192	8;11	214	385
YSSDEKVLGEDFSDTR	SPNLNLIALVDRSPRYSSDEKVLGEDFSDT	SSDEKVLGEDFSDTRLYKIEHNKANRLDGK	R	Y	S	T	R	L	0	1	0	3	0	0	2	1	0	0	1	1	0	1	0	3	1	0	1	1	0	0	16	0	1846.82	CON__sp|P09870|CLOS_CLOHI	CON__sp|P09870|CLOS_CLOHI	101	116	yes	yes	2;3	2.0447e-17	250.52	38161000		+	193	19	215	386;387
YSVDKTLSHPWLQDYQTWLDLR	IDLINNLLQVKMRKRYSVDKTLSHPWLQDY	SHPWLQDYQTWLDLRELECKIGERYITHES	R	Y	S	L	R	E	0	1	0	3	0	2	0	0	1	0	4	1	0	0	1	2	2	2	2	1	0	0	22	0	2763.37	PKD1_CAT_569-892	PKD1_CAT_569-892	262	283	yes	yes	3;4	5.2954e-47	374.33	177850000			194	36	216	388;389;390;391
YSVDKTLSHPWLQDYQTWLDLRELECKIGER	IDLINNLLQVKMRKRYSVDKTLSHPWLQDY	TWLDLRELECKIGERYITHESDDLRWEKYA	R	Y	S	E	R	Y	0	2	0	3	1	2	3	1	1	1	5	2	0	0	1	2	2	2	2	1	0	0	31	1	3820.89	PKD1_CAT_569-892	PKD1_CAT_569-892	262	292	yes	yes	4;5	2.3642e-31	277.38	7668100			195	36	217;218	392;393;394;395
[truncated: 6 more columns]

## Sheet: evidence
Sequence	Length	Modifications	Modified sequence	Carbamidomethyl (C) Probabilities	Oxidation (M) Probabilities	Phospho (STY) Probabilities	Carbamidomethyl (C) Score Diffs	Oxidation (M) Score Diffs	Phospho (STY) Score Diffs	Acetyl (Protein N-term)	Carbamidomethyl (C)	Oxidation (M)	Phospho (STY)	Missed cleavages	Proteins	Leading proteins	Leading razor protein	Type	Raw file	MS/MS m/z	Charge	m/z	Mass	Resolution	Uncalibrated - Calibrated m/z [ppm]	Uncalibrated - Calibrated m/z [Da]	Mass error [ppm]	Mass error [Da]	Uncalibrated mass error [ppm]	Uncalibrated mass error [Da]	Max intensity m/z 0	Retention time	Retention length	Calibrated retention time	Calibrated retention time start	Calibrated retention time finish	Retention time calibration	Match time difference	Match m/z difference	Match q-value	Match score	Number of data points	Number of scans	Number of isotopic peaks	PIF	Fraction of total spectrum	Base peak fraction	PEP	MS/MS count
AEAESWYQTKYEELQVTAGR	20	Unmodified	_AEAESWYQTKYEELQVTAGR_							0	0	0	0	0	CON__sp|P02538|K2C6A_HUMAN;CON__sp|P50446|K2C6A_MOUSE;CON__sp|Q8BGZ7|K2C75_MOUSE;CON__sp|O95678|K2C75_HUMAN;CON__sp|P48668|K2C6C_HUMAN	CON__sp|P02538|K2C6A_HUMAN;CON__sp|P48668|K2C6C_HUMAN	CON__sp|P48668|K2C6C_HUMAN	MULTI-MSMS	20170927_QexHF4_RSLC4_Elsner_Leonard_MFPL_insol_PKDCAT12_ArgC_10p	787.379	3	787.045	2358.11	67399.1	-0.83362	-0.0006561	0.055374	4.3582e-05	-0.77825	-0.00061252	787.379	47.217	1.2547	47.217	46.956	48.211	0					117	27	7	0	0	0	5.8706e-21	2
AEAESWYQTKYEELQVTAGRHGDDLR	26	Unmodified	_AEAESWYQTKYEELQVTAGRHGDDLR_							0	0	0	0	1	CON__sp|P02538|K2C6A_HUMAN;CON__sp|P50446|K2C6A_MOUSE;CON__sp|Q8BGZ7|K2C75_MOUSE;CON__sp|O95678|K2C75_HUMAN;CON__sp|P48668|K2C6C_HUMAN	CON__sp|P02538|K2C6A_HUMAN;CON__sp|P48668|K2C6C_HUMAN	CON__sp|P48668|K2C6C_HUMAN	MULTI-MSMS	20170927_QexHF4_RSLC4_Elsner_Leonard_MFPL_insol_PKDCAT12_ArgC_10p	764.115	4	763.865	3051.43	69876.8	-0.7872	-0.00060132	-0.047699	-3.6436e-05	-0.8349	-0.00063775	764.116	43.299	0.58981	43.299	43.131	43.72	0					77	21	5	0	0	0	1.3711e-05	1
AETECQNTEYQQLLDIKIR	19	Unmodified	_AETECQNTEYQQLLDIKIR_							0	0	0	0	0	CON__sp|P13645|K1C10_HUMAN	CON__sp|P13645|K1C10_HUMAN	CON__sp|P13645|K1C10_HUMAN	MULTI-MSMS	20170927_QexHF4_RSLC4_Elsner_Leonard_MFPL_insol_PKDCAT12_ArgC_10p	766.048	3	765.714	2294.12	68388.1	-0.65925	-0.0005048	0.19009	0.00014555	-0.46916	-0.00035924	766.049	51.035	1.1035	51.035	50.772	51.876	-7.1054e-15					43	24	2	0	0	0	4.5733e-19	1
AIDNLAVNLSNENKKSEIEKLR	22	Unmodified	_AIDNLAVNLSNENKKSEIEKLR_							0	0	0	0	0	CON__sp|P09870|CLOS_CLOHI	CON__sp|P09870|CLOS_CLOHI	CON__sp|P09870|CLOS_CLOHI	MULTI-MSMS	20170927_QexHF4_RSLC4_Elsner_Leonard_MFPL_insol_PKDCAT12_ArgC_10p	625.595	4	625.345	2497.35	76420.4	-0.50036	-0.0003129	-0.17901	-0.00011195	-0.67937	-0.00042484	625.595	36.479	0.50337	36.479	36.285	36.789	0					160	38	5	0	0	0	7.503e-05	1
AIDNLAVNLSNENKKSEIEKLR	22	Unmodified	_AIDNLAVNLSNENKKSEIEKLR_							0	0	0	0	0	CON__sp|P09870|CLOS_CLOHI	CON__sp|P09870|CLOS_CLOHI	CON__sp|P09870|CLOS_CLOHI	MULTI-MSMS	20170927_QexHF4_RSLC4_Elsner_Leonard_MFPL_insol_PKDCAT12_ArgC_10p	500.678	5	500.477	2497.35	84230	0.019587	9.8028e-06	-0.036502	-1.8268e-05	-0.016915	-8.4655e-06	500.678	36.494	0.58771	36.494	36.27	36.857	0					154	43	6	0	0	0	0.0051189	1
AIGGGLSSVGGGSSTIKYTTTSSSSR	26	Unmodified	_AIGGGLSSVGGGSSTIKYTTTSSSSR_							0	0	0	0	0	CON__sp|P02538|K2C6A_HUMAN;CON__sp|P48668|K2C6C_HUMAN	CON__sp|P02538|K2C6A_HUMAN;CON__sp|P48668|K2C6C_HUMAN	CON__sp|P48668|K2C6C_HUMAN	MULTI-MSMS	20170927_QexHF4_RSLC4_Elsner_Leonard_MFPL_insol_PKDCAT12_ArgC_10p	807.076	3	806.742	2417.2	66271.5	-0.63478	-0.0005121	0.00057016	4.5997e-07	-0.63421	-0.00051164	807.076	35.22	1.6718	35.22	34.994	36.666	0					450	106	7	0	0	0	3.5521e-14	4
AIGGGLSSVGGGSSTIKYTTTSSSSR	26	Unmodified	_AIGGGLSSVGGGSSTIKYTTTSSSSR_							0	0	0	0	0	CON__sp|P02538|K2C6A_HUMAN;CON__sp|P48668|K2C6C_HUMAN	CON__sp|P02538|K2C6A_HUMAN;CON__sp|P48668|K2C6C_HUMAN	CON__sp|P48668|K2C6C_HUMAN	MULTI-MSMS	20170927_QexHF4_RSLC4_Elsner_Leonard_MFPL_insol_PKDCAT12_ArgC_10p	1210.11	2	1209.61	2417.2	55710.8	0.33554	0.00040587	0.12403	0.00015003	0.45957	0.0005559	1210.11	35.227	0.40664	35.227	35.081	35.488	0					79	26	5	0	0	0	2.5454e-10	1
AILVDLEPGTMDSVR	15	Unmodified	_AILVDLEPGTMDSVR_							0	0	0	0	0	H9J513;A0A2H1VRL4	H9J513	H9J513	MULTI-MSMS	20170927_QexHF4_RSLC4_Elsner_Leonard_MFPL_insol_PKDCAT12_ArgC_10p	808.922	2	808.422	1614.83	68229.4	-0.85536	-0.00069149	0.08239	6.6606e-05	-0.77297	-0.00062489	808.923	54.119	0.42965	54.119	53.909	54.339	-7.1054e-15					17	9	3	0	0	0	0.010536	1
ALEEANADLEVKIR	14	Unmodified	_ALEEANADLEVKIR_							0	0	0	0	0	CON__sp|P02533|K1C14_HUMAN;CON__sp|Q6IFX2|K1C42_MOUSE;CON__sp|P08779|K1C16_HUMAN	CON__sp|P02533|K1C14_HUMAN;CON__sp|Q6IFX2|K1C42_MOUSE;CON__sp|P08779|K1C16_HUMAN	CON__sp|P08779|K1C16_HUMAN	MULTI-MSMS	20170927_QexHF4_RSLC4_Elsner_Leonard_MFPL_insol_PKDCAT12_ArgC_10p	524.286	3	524.286	1569.84	92163.7	-0.10934	-5.7327e-05	-0.73688	-0.00038634	-0.84623	-0.00044367	524.285	37.304	1.5608	37.304	37.169	38.73	0					107	61	2	0	0	0	8.8952e-05	3
ALEEANTELEVKIR	14	Unmodified	_ALEEANTELEVKIR_							0	0	0	0	0	CON__sp|Q04695|K1C17_HUMAN	CON__sp|Q04695|K1C17_HUMAN	CON__sp|Q04695|K1C17_HUMAN	MULTI-MSMS	20170927_QexHF4_RSLC4_Elsner_Leonard_MFPL_insol_PKDCAT12_ArgC_10p	538.961	3	538.961	1613.86	98389.3	-0.34192	-0.00018428	-0.39494	-0.00021286	-0.73686	-0.00039714	538.961	37.338	0.26368	37.338	37.238	37.502	0					9	7	2	0	0	0	0.00045755	1
ALEESNYELEGKIKEWYEKHGNSHQGEPR	29	Unmodified	_ALEESNYELEGKIKEWYEKHGNSHQGEPR_							0	0	0	0	0	CON__sp|P13645|K1C10_HUMAN	CON__sp|P13645|K1C10_HUMAN	CON__sp|P13645|K1C10_HUMAN	MULTI-MSMS	20170927_QexHF4_RSLC4_Elsner_Leonard_MFPL_insol_PKDCAT12_ArgC_10p	692.534	5	692.334	3456.63	70641.6	-0.53471	-0.0003702	-1.1771	-0.00081497	-1.7118	-0.0011852	692.735	41.628	1.3986	41.628	41.146	42.545	0					204	47	6	0	0	0	2.2107e-05	2
ALEESNYELEGKIKEWYEKHGNSHQGEPR	29	Unmodified	_ALEESNYELEGKIKEWYEKHGNSHQGEPR_							0	0	0	0	0	CON__sp|P13645|K1C10_HUMAN	CON__sp|P13645|K1C10_HUMAN	CON__sp|P13645|K1C10_HUMAN	MULTI-MSMS	20170927_QexHF4_RSLC4_Elsner_Leonard_MFPL_insol_PKDCAT12_ArgC_10p	865.416	4	865.166	3456.63	65220	-0.74657	-0.00064591	-0.35271	-0.00030515	-1.0993	-0.00095106	865.416	41.589	0.88838	41.589	41.322	42.21	-7.1054e-15					105	30	5	0	0	0	0.0059321	1
ALYDAELSQMQTHISDTSVVLSMDNNR	27	Unmodified	_ALYDAELSQMQTHISDTSVVLSMDNNR_							0	0	0	0	0	CON__sp|P02538|K2C6A_HUMAN;CON__sp|P04259|K2C6B_HUMAN;CON__sp|P48668|K2C6C_HUMAN	CON__sp|P02538|K2C6A_HUMAN;CON__sp|P04259|K2C6B_HUMAN;CON__sp|P48668|K2C6C_HUMAN	CON__sp|P48668|K2C6C_HUMAN	MULTI-MSMS	20170927_QexHF4_RSLC4_Elsner_Leonard_MFPL_insol_PKDCAT12_ArgC_10p	1013.81	3	1013.48	3037.41	59297.9	-0.36849	-0.00037345	-0.21694	-0.00021986	-0.58543	-0.00059332	1013.81	59.327	0.73787	59.327	59.129	59.867	0					68	19	5	0	0	0	1.1047e-18	1
APSTYGGGLSVSSR	14	Unmodified	_APSTYGGGLSVSSR_							0	0	0	0	0	CON__sp|P08779|K1C16_HUMAN	CON__sp|P08779|K1C16_HUMAN	CON__sp|P08779|K1C16_HUMAN	MULTI-MSMS	20170927_QexHF4_RSLC4_Elsner_Leonard_MFPL_insol_PKDCAT12_ArgC_10p	669.836	2	669.836	1337.66	73739.7	-0.54021	-0.00036185	-0.066663	-4.4653e-05	-0.60687	-0.0004065	669.836	31.292	1.8717	31.292	31.066	32.937	0					562	175	6	0	0	0	5.4931e-13	4
AQYEEIAQR	9	Unmodified	_AQYEEIAQR_							0	0	0	0	0	CON__sp|Q01546|K22O_HUMAN;CON__sp|P19013|K2C4_HUMAN	CON__sp|Q01546|K22O_HUMAN	CON__sp|Q01546|K22O_HUMAN	MULTI-MSMS	20170927_QexHF4_RSLC4_Elsner_Leonard_MFPL_insol_PKDCAT12_ArgC_10p	554.275	2	554.275	1106.54	82182.5	-0.86649	-0.00048027	0.707	0.00039187	-0.15949	-8.8401e-05	554.276	26.406	0.52677	26.406	26.205	26.732	-3.5527e-15					85	45	4	0	0	0	0.001092	1
ASHFQSHSSER	11	Unmodified	_ASHFQSHSSER_							0	0	0	0	0	CON__sp|Q5D862|FILA2_HUMAN	CON__sp|Q5D862|FILA2_HUMAN	CON__sp|Q5D862|FILA2_HUMAN	MULTI-MSMS	20170927_QexHF4_RSLC4_Elsner_Leonard_MFPL_insol_PKDCAT12_ArgC_10p	424.862	3	424.862	1271.56	92627.1	-0.24006	-0.00010199	-0.024613	-1.0457e-05	-0.26467	-0.00011245	424.862	9.3524	0.52093	9.3524	9.2116	9.7325	0					212	83	4	0	0	0	0.0010605	1
ASTSTTIR	8	Acetyl (Protein N-term)	_(ac)ASTSTTIR_							1	0	0	0	0	CON__sp|P02538|K2C6A_HUMAN;CON__sp|P04259|K2C6B_HUMAN;CON__sp|P48668|K2C6C_HUMAN	CON__sp|P02538|K2C6A_HUMAN;CON__sp|P04259|K2C6B_HUMAN;CON__sp|P48668|K2C6C_HUMAN	CON__sp|P48668|K2C6C_HUMAN	MULTI-MSMS	20170927_QexHF4_RSLC4_Elsner_Leonard_MFPL_insol_PKDCAT12_ArgC_10p	439.733	2	439.733	877.451	90109.7	-0.49497	-0.00021765	0.50595	0.00022248	0.010981	4.8287e-06	439.733	26.591	1.732	26.591	26.324	28.056	0					336	146	5	0	0	0	0.0016143	3
ATGGGLSSVGGGSSTIKYTTTSSSSR	26	Unmodified	_ATGGGLSSVGGGSSTIKYTTTSSSSR_							0	0	0	0	0	CON__sp|P04259|K2C6B_HUMAN	CON__sp|P04259|K2C6B_HUMAN	CON__sp|P04259|K2C6B_HUMAN	MULTI-MSMS	20170927_QexHF4_RSLC4_Elsner_Leonard_MFPL_insol_PKDCAT12_ArgC_10p	803.064	3	802.73	2405.17	67419.2	-0.57495	-0.00046153	0.1205	9.673e-05	-0.45445	-0.0003648	803.064	31.006	0.78527	31.006	30.805	31.59	0					335	78	6	0	0	0	1.0401e-17	1
AVFPSIVGR	9	Unmodified	_AVFPSIVGR_							0	0	0	0	0	H9JJX0;Q6R8F9;P84183;P07837;P07836;P04829;H9JWN1;G3CKA6;A0A2H1X0F8;A0A2H1WBG9;A0A1W6S692;A0A0G2YN85;Q11212;H9J7T5;H9J7T4	H9JJX0	H9JJX0	MULTI-MSMS	20170927_QexHF4_RSLC4_Elsner_Leonard_MFPL_insol_PKDCAT12_ArgC_10p	473.781	2	473.279	944.544	87955.6	-0.059304	-2.8067e-05	0.23136	0.0001095	0.17205	8.1429e-05	473.279	44.821	1.2116	44.821	44.531	45.742	0					120	51	4	0	0	0	0.0024716	2
DAETWFLSKTEELNKEVASNSELVQSSR	28	Unmodified	_DAETWFLSKTEELNKEVASNSELVQSSR_							0	0	0	0	0	CON__sp|P08779|K1C16_HUMAN	CON__sp|P08779|K1C16_HUMAN	CON__sp|P08779|K1C16_HUMAN	MULTI-MSMS	20170927_QexHF4_RSLC4_Elsner_Leonard_MFPL_insol_PKDCAT12_ArgC_10p	800.396	4	800.145	3196.55	67640.1	-0.68732	-0.00054996	0.57086	0.00045677	-0.11646	-9.3182e-05	800.397	62.746	0.48888	62.746	62.551	63.039	0					56	13	6	0	0	0	1.0165e-18	1
DLSFNGKWVFAGCRDSTVR	19	Carbamidomethyl (C)	_DLSFNGKWVFAGC(ca)RDSTVR_	DLSFNGKWVFAGC(1)RDSTVR			DLSFNGKWVFAGC(41.4)RDSTVR			0	1	0	0	1	A0A2H1VPA0	A0A2H1VPA0	A0A2H1VPA0	MULTI-MSMS	20170927_QexHF4_RSLC4_Elsner_Leonard_MFPL_insol_PKDCAT12_ArgC_10p	1108.54	2	1108.04	2214.06	58597.8	-0.055231	-6.1198e-05	-1.0649	-0.0011799	-1.1201	-0.0012411	1108.54	60.384	0.45144	60.384	60.176	60.627	7.1054e-15					29	11	5	0	0	0	0.045571	1
DQYEKMAEKNR	11	Unmodified	_DQYEKMAEKNR_							0	0	0	0	0	CON__sp|P02533|K1C14_HUMAN;CON__sp|Q04695|K1C17_HUMAN;CON__sp|Q6IFX2|K1C42_MOUSE	CON__sp|P02533|K1C14_HUMAN;CON__sp|Q04695|K1C17_HUMAN;CON__sp|Q6IFX2|K1C42_MOUSE	CON__sp|P02533|K1C14_HUMAN	MULTI-MSMS	20170927_QexHF4_RSLC4_Elsner_Leonard_MFPL_insol_PKDCAT12_ArgC_10p	471.226	3	471.226	1410.66	86916.8	-0.18559	-8.7456e-05	0.061693	2.9072e-05	-0.1239	-5.8384e-05	471.226	17.964	0.86535	17.964	17.788	18.653	0					346	121	4	0	0	0	0.006302	1
DQYEQMAEKNR	11	Unmodified	_DQYEQMAEKNR_							0	0	0	0	0	CON__sp|P08779|K1C16_HUMAN;CON__sp|Q9Z2K1|K1C16_MOUSE;CON__tr|Q3ZAW8|Q3ZAW8_MOUSE	CON__sp|P08779|K1C16_HUMAN	CON__sp|P08779|K1C16_HUMAN	MULTI-MSMS	20170927_QexHF4_RSLC4_Elsner_Leonard_MFPL_insol_PKDCAT12_ArgC_10p	471.214	3	471.214	1410.62	87908	-0.20099	-9.4709e-05	0.14666	6.9109e-05	-0.054329	-2.5601e-05	471.214	23.533	0.49178	23.533	23.363	23.854	3.5527e-15					121	34	5	0	0	0	0.0011863	1
DQYEQMAEKNR	11	Unmodified	_DQYEQMAEKNR_							0	0	0	0	0	CON__sp|P08779|K1C16_HUMAN;CON__sp|Q9Z2K1|K1C16_MOUSE;CON__tr|Q3ZAW8|Q3ZAW8_MOUSE	CON__sp|P08779|K1C16_HUMAN	CON__sp|P08779|K1C16_HUMAN	MULTI-MSMS	20170927_QexHF4_RSLC4_Elsner_Leonard_MFPL_insol_PKDCAT12_ArgC_10p	706.317	2	706.317	1410.62	70919.6	-0.5136	-0.00036276	-0.05078	-3.5867e-05	-0.56438	-0.00039863	706.317	23.526	0.4278	23.526	23.38	23.808	0					93	31	4	0	0	0	1.4661e-07	1
DVAIKIIDKLR	11	Unmodified	_DVAIKIIDKLR_							0	0	0	0	0	PKD1_CAT_569-892	PKD1_CAT_569-892	PKD1_CAT_569-892	MULTI-MSMS	20170927_QexHF4_RSLC4_Elsner_Leonard_MFPL_insol_PKDCAT12_ArgC_10p	428.606	3	428.606	1282.8	93029.4	-0.12905	-5.5313e-05	0.31047	0.00013307	0.18142	7.7757e-05	428.606	31.724	0.63001	31.724	31.514	32.144	0					138	62	3	0	0	0	0.040535	1
DVAIKIIDKLR	11	Unmodified	_DVAIKIIDKLR_							0	0	0	0	0	PKD1_CAT_569-892	PKD1_CAT_569-892	PKD1_CAT_569-892	MULTI-MSMS	20170927_QexHF4_RSLC4_Elsner_Leonard_MFPL_insol_PKDCAT12_ArgC_10p	428.606	3	428.606	1282.8	92396	-0.20618	-8.8369e-05	-0.049455	-2.1197e-05	-0.25563	-0.00010957	428.606	36.347	0.74796	36.347	36.13	36.878	7.1054e-15					197	53	5	0	0	0	0.011092	2
DVAIKIIDKLR	11	Unmodified	_DVAIKIIDKLR_							0	0	0	0	0	PKD1_CAT_569-892	PKD1_CAT_569-892	PKD1_CAT_569-892	MULTI-MSMS	20170927_QexHF4_RSLC4_Elsner_Leonard_MFPL_insol_PKDCAT12_ArgC_10p	428.606	3	428.606	1282.8	92301.6	-0.29759	-0.00012755	-0.12187	-5.2234e-05	-0.41946	-0.00017979	428.607	41.088	9.805	41.088	40.412	50.217	0					912	314	6	0	0	0	0.0001177	29
DVAIKIIDKLR	11	Unmodified	_DVAIKIIDKLR_							0	0	0	0	0	PKD1_CAT_569-892	PKD1_CAT_569-892	PKD1_CAT_569-892	MULTI-MSMS	20170927_QexHF4_RSLC4_Elsner_Leonard_MFPL_insol_PKDCAT12_ArgC_10p	642.406	2	642.406	1282.8	75360.6	-0.65123	-0.00041835	0.18288	0.00011749	-0.46834	-0.00030087	642.406	41.088	2.9075	41.088	40.856	43.764	0					451	113	6	0	0	0	7.5624e-06	12
DVAIKIIDKLR	11	Unmodified	_DVAIKIIDKLR_							0	0	0	0	0	PKD1_CAT_569-892	PKD1_CAT_569-892	PKD1_CAT_569-892	MSMS	20170927_QexHF4_RSLC4_Elsner_Leonard_MFPL_insol_PKDCAT12_ArgC_10p	428.606	3	428.606	1282.8	NaN	NaN	NaN	NaN	NaN	NaN	NaN	NaN	48.143	1	48.143	47.643	48.643	0								0	0	0	0.037896	1
DVAIKIIDKLR	11	Unmodified	_DVAIKIIDKLR_							0	0	0	0	0	PKD1_CAT_569-892	PKD1_CAT_569-892	PKD1_CAT_569-892	MULTI-SECPEP	20170927_QexHF4_RSLC4_Elsner_Leonard_MFPL_insol_PKDCAT12_ArgC_10p	429.05	3	428.606	1282.8	94054.2	-0.11771	-5.0452e-05	0.13951	5.9795e-05	0.021799	9.3434e-06	428.606	50.447	3.3323	50.447	50.217	53.549	7.1054e-15					118	78	2	0	0	0	0.040493	1
DVAIKIIDKLR	11	Unmodified	_DVAIKIIDKLR_							0	0	0	0	0	PKD1_CAT_569-892	PKD1_CAT_569-892	PKD1_CAT_569-892	MULTI-SECPEP	20170927_QexHF4_RSLC4_Elsner_Leonard_MFPL_insol_PKDCAT12_ArgC_10p	429.038	3	428.606	1282.8	94163.6	-0.34436	-0.0001476	0.60493	0.00025928	0.26057	0.00011168	428.607	56.281	1.5296	56.281	55.537	57.067	0					59	35	3	0	0	0	0.048065	1
DVAIKIIDKLR	11	Unmodified	_DVAIKIIDKLR_							0	0	0	0	0	PKD1_CAT_569-892	PKD1_CAT_569-892	PKD1_CAT_569-892	MULTI-SECPEP	20170927_QexHF4_RSLC4_Elsner_Leonard_MFPL_insol_PKDCAT12_ArgC_10p	429.002	3	428.606	1282.8	94695.9	-0.16539	-7.0886e-05	0.31722	0.00013596	0.15184	6.5079e-05	428.606	70.506	1.5335	70.506	69.952	71.485	0					84	51	2	0	0	0	0.047748	1
DVAIKIIDKLR	11	Unmodified	_DVAIKIIDKLR_							0	0	0	0	0	PKD1_CAT_569-892	PKD1_CAT_569-892	PKD1_CAT_569-892	MULTI-SECPEP	20170927_QexHF4_RSLC4_Elsner_Leonard_MFPL_insol_PKDCAT12_ArgC_10p	642.406	2	642.406	1282.8	77150	-0.57497	-0.00036937	0.20727	0.00013315	-0.3677	-0.00023621	642.406	44.19	2.3191	44.19	43.864	46.183	0					140	77	2	0	0	0	0.03287	1
DYSQYYR	7	Unmodified	_DYSQYYR_							0	0	0	0	0	CON__sp|Q04695|K1C17_HUMAN	CON__sp|Q04695|K1C17_HUMAN	CON__sp|Q04695|K1C17_HUMAN	MULTI-MSMS	20170927_QexHF4_RSLC4_Elsner_Leonard_MFPL_insol_PKDCAT12_ArgC_10p	497.717	2	497.717	993.419	84873.6	0.021487	1.0694e-05	0.51864	0.00025814	0.54013	0.00026883	497.717	34.634	0.64375	34.634	34.478	35.122	0					43	23	3	0	0	0	0.015507	1
ELECKIGER	9	Carbamidomethyl (C)	_ELEC(ca)KIGER_	ELEC(1)KIGER			ELEC(207.68)KIGER			0	1	0	0	0	PKD1_CAT_569-892	PKD1_CAT_569-892	PKD1_CAT_569-892	MULTI-MSMS	20170927_QexHF4_RSLC4_Elsner_Leonard_MFPL_insol_PKDCAT12_ArgC_10p	567.284	2	567.285	1132.55	77346.5	-0.53263	-0.00030215	-0.12882	-7.3078e-05	-0.66145	-0.00037523	567.285	21.164	3.0085	21.164	20.885	23.893	0					554	215	6	0	0	0	7.6261e-06	11
ELECKIGER	9	Unmodified	_ELECKIGER_							0	0	0	0	0	PKD1_CAT_569-892	PKD1_CAT_569-892	PKD1_CAT_569-892	MULTI-MSMS	20170927_QexHF4_RSLC4_Elsner_Leonard_MFPL_insol_PKDCAT12_ArgC_10p	538.775	2	538.774	1075.53	72096.4	-0.539	-0.0002904	-0.32112	-0.00017301	-0.86012	-0.00046341	538.775	25.601	6.3406	25.601	25.266	31.607	-3.5527e-15					1224	544	6	0	0	0	4.7884e-06	15
EQIKSLNNQFASFIDKVR	18	Unmodified	_EQIKSLNNQFASFIDKVR_							0	0	0	0	0	CON__sp|P04264|K2C1_HUMAN;CON__tr|G3N0V2|G3N0V2_BOVIN	CON__sp|P04264|K2C1_HUMAN	CON__sp|P04264|K2C1_HUMAN	MULTI-SECPEP	20170927_QexHF4_RSLC4_Elsner_Leonard_MFPL_insol_PKDCAT12_ArgC_10p	535.113	4	535.04	2136.13	81879.4	0.022562	1.2072e-05	-0.38248	-0.00020464	-0.35992	-0.00019257	535.291	50.064	0.58442	50.064	49.787	50.372	0					54	13	6	0	0	0	0.039598	1
EQIKTLNNKFASFIDKVR	18	Unmodified	_EQIKTLNNKFASFIDKVR_							0	0	0	0	0	CON__sp|P35908|K22E_HUMAN;CON__sp|Q3TTY5|K22E_MOUSE;CON__sp|Q9DCV7|K2C7_MOUSE;CON__sp|P07744|K2C4_MOUSE;CON__sp|Q8VED5|K2C79_MOUSE;CON__sp|Q6IFZ6|K2C1B_MOUSE;CON__sp|P12035|K2C3_HUMAN;CON__sp|P13647|K2C5_HUMAN;CON__sp|Q5XQN5|K2C5_BOVIN;CON__sp|Q922U2|K2C5_MOUSE;CON__sp|Q5XKE5|K2C79_HUMAN;CON__sp|P02538|K2C6A_HUMAN;CON__sp|P50446|K2C6A_MOUSE;CON__sp|Q8BGZ7|K2C75_MOUSE;CON__sp|O95678|K2C75_HUMAN;CO…	CON__sp|P35908|K22E_HUMAN;CON__sp|P13647|K2C5_HUMAN;CON__sp|P02538|K2C6A_HUMAN;CON__sp|P04259|K2C6B_HUMAN;CON__sp|P48668|K2C6C_HUMAN;CON__sp|Q01546|K22O_HUMAN	CON__sp|P48668|K2C6C_HUMAN	MULTI-MSMS	20170927_QexHF4_RSLC4_Elsner_Leonard_MFPL_insol_PKDCAT12_ArgC_10p	718.069	3	717.736	2150.18	71678.3	-0.36288	-0.00026045	-0.31315	-0.00022476	-0.67603	-0.00048521	718.07	42.883	0.69766	42.883	42.68	43.378	0					95	30	4	0	0	0	1.5018e-06	1
EREQIKSLNNQFASFIDKVR	20	Unmodified	_EREQIKSLNNQFASFIDKVR_							0	0	0	0	1	CON__sp|P04264|K2C1_HUMAN;CON__tr|G3N0V2|G3N0V2_BOVIN	CON__sp|P04264|K2C1_HUMAN	CON__sp|P04264|K2C1_HUMAN	MULTI-MSMS	20170927_QexHF4_RSLC4_Elsner_Leonard_MFPL_insol_PKDCAT12_ArgC_10p	606.577	4	606.326	2421.28	77383.6	-0.5032	-0.0003051	0.20685	0.00012542	-0.29636	-0.00017969	606.577	47.123	1.179	47.123	46.814	47.993	7.1054e-15					71	25	4	0	0	0	1.314e-08	1
EVATNSELVQSGKSEISELR	20	Unmodified	_EVATNSELVQSGKSEISELR_							0	0	0	0	0	CON__sp|P02533|K1C14_HUMAN;CON__sp|Q04695|K1C17_HUMAN	CON__sp|P02533|K1C14_HUMAN;CON__sp|Q04695|K1C17_HUMAN	CON__sp|P02533|K1C14_HUMAN	MULTI-MSMS	20170927_QexHF4_RSLC4_Elsner_Leonard_MFPL_insol_PKDCAT12_ArgC_10p	726.375	3	726.041	2175.1	70827.9	-0.52916	-0.00038419	-0.23782	-0.00017267	-0.76698	-0.00055686	726.375	41.457	1.312	41.457	41.233	42.545	0					192	45	6	0	0	0	9.4689e-12	3
EVATNSELVQSGKSEISELR	20	Unmodified	_EVATNSELVQSGKSEISELR_							0	0	0	0	0	CON__sp|P02533|K1C14_HUMAN;CON__sp|Q04695|K1C17_HUMAN	CON__sp|P02533|K1C14_HUMAN;CON__sp|Q04695|K1C17_HUMAN	CON__sp|P02533|K1C14_HUMAN	MULTI-MSMS	20170927_QexHF4_RSLC4_Elsner_Leonard_MFPL_insol_PKDCAT12_ArgC_10p	1089.06	2	1088.56	2175.1	59510.5	-0.14113	-0.00015363	0.18223	0.00019837	0.041102	4.4742e-05	1089.06	41.472	0.68363	41.472	41.233	41.916	0					71	25	5	0	0	0	1.055e-30	1
EVATNSELVQSGKSEISELRR	21	Unmodified	_EVATNSELVQSGKSEISELRR_							0	0	0	0	1	CON__sp|P02533|K1C14_HUMAN;CON__sp|Q04695|K1C17_HUMAN	CON__sp|P02533|K1C14_HUMAN;CON__sp|Q04695|K1C17_HUMAN	CON__sp|P02533|K1C14_HUMAN	MULTI-MSMS	20170927_QexHF4_RSLC4_Elsner_Leonard_MFPL_insol_PKDCAT12_ArgC_10p	778.409	3	778.075	2331.2	68902.2	-1.0599	-0.00082466	0.46858	0.00036459	-0.5913	-0.00046007	778.41	38.199	0.70782	38.199	37.994	38.702	0					130	36	6	0	0	0	4.1114e-09	1
EVATNSELVQSGKSEISELRR	21	Unmodified	_EVATNSELVQSGKSEISELRR_							0	0	0	0	1	CON__sp|P02533|K1C14_HUMAN;CON__sp|Q04695|K1C17_HUMAN	CON__sp|P02533|K1C14_HUMAN;CON__sp|Q04695|K1C17_HUMAN	CON__sp|P02533|K1C14_HUMAN	MULTI-MSMS	20170927_QexHF4_RSLC4_Elsner_Leonard_MFPL_insol_PKDCAT12_ArgC_10p	584.309	4	583.808	2331.2	78170.6	-0.74014	-0.0004321	-0.44525	-0.00025994	-1.1854	-0.00069205	583.808	38.194	0.88873	38.194	38.017	38.905	0					167	49	5	0	0	0	2.7459e-05	2
EVATNTEALQSSR	13	Unmodified	_EVATNTEALQSSR_							0	0	0	0	0	CON__sp|Q6IFX2|K1C42_MOUSE	CON__sp|Q6IFX2|K1C42_MOUSE	CON__sp|Q6IFX2|K1C42_MOUSE	MULTI-MSMS	20170927_QexHF4_RSLC4_Elsner_Leonard_MFPL_insol_PKDCAT12_ArgC_10p	703.349	2	703.35	1404.68	73040.2	-0.78802	-0.00055426	0.30129	0.00021191	-0.48674	-0.00034235	703.35	25.749	0.66708	25.749	25.581	26.248	3.5527e-15					166	57	4	0	0	0	0.002233	1
EVFTSSSSSSSR	12	Unmodified	_EVFTSSSSSSSR_							0	0	0	0	0	CON__sp|P08779|K1C16_HUMAN	CON__sp|P08779|K1C16_HUMAN	CON__sp|P08779|K1C16_HUMAN	MULTI-MSMS	20170927_QexHF4_RSLC4_Elsner_Leonard_MFPL_insol_PKDCAT12_ArgC_10p	630.788	2	630.789	1259.56	76574.7	-0.53165	-0.00033536	-0.10596	-6.6839e-05	-0.63761	-0.0004022	630.789	20.793	0.91378	20.793	20.559	21.473	0					259	69	5	0	0	0	7.3517e-05	3
FEELNADLFR	10	Unmodified	_FEELNADLFR_							0	0	0	0	0	A0A222AJD2;H9J524;F8UN43;A0A2H1W9K6;E7D2J5;Q8N0P2;R4V6T6;E2F395;E0XN32;A0A2H1WFA2;C4P3P9;C0LRA8;A0A2H1X3S3;C6KHW1	A0A222AJD2	A0A222AJD2	MULTI-SECPEP	20170927_QexHF4_RSLC4_Elsner_Leonard_MFPL_insol_PKDCAT12_ArgC_10p	627.102	2	627.312	1252.61	76874.9	-0.61082	-0.00038317	0.41287	0.000259	-0.19794	-0.00012417	627.312	53.499	0.48231	53.499	53.335	53.818	7.1054e-15					21	10	3	0	0	0	0.001748	1
FLEQQNKVLDTKWTLLQEQGTKTVR	25	Unmodified	_FLEQQNKVLDTKWTLLQEQGTKTVR_							0	0	0	0	0	CON__sp|P13647|K2C5_HUMAN;CON__sp|P04259|K2C6B_HUMAN;CON__sp|P48668|K2C6C_HUMAN	CON__sp|P13647|K2C5_HUMAN;CON__sp|P04259|K2C6B_HUMAN;CON__sp|P48668|K2C6C_HUMAN	CON__sp|P48668|K2C6C_HUMAN	MULTI-SECPEP	20170927_QexHF4_RSLC4_Elsner_Leonard_MFPL_insol_PKDCAT12_ArgC_10p	752.658	4	751.662	3002.62	71964.2	-0.70277	-0.00052825	-0.49886	-0.00037498	-1.2016	-0.00090322	752.163	44.012	0.7606	44.012	43.864	44.624	0					27	19	3	0	0	0	0.047136	1
FLEQQNQVLQTKWELLQQVDTSTR	24	Unmodified	_FLEQQNQVLQTKWELLQQVDTSTR_							0	0	0	0	0	CON__sp|P04264|K2C1_HUMAN	CON__sp|P04264|K2C1_HUMAN	CON__sp|P04264|K2C1_HUMAN	MULTI-MSMS	20170927_QexHF4_RSLC4_Elsner_Leonard_MFPL_insol_PKDCAT12_ArgC_10p	978.511	3	978.177	2931.51	60088.6	-0.5341	-0.00052245	0.046761	4.5741e-05	-0.48734	-0.00047671	978.511	56.674	2.5397	56.674	56.37	58.909	0					284	63	9	0	0	0	2.1984e-40	6
FLEQQNQVLQTKWELLQQVDTSTR	24	Unmodified	_FLEQQNQVLQTKWELLQQVDTSTR_							0	0	0	0	0	CON__sp|P04264|K2C1_HUMAN	CON__sp|P04264|K2C1_HUMAN	CON__sp|P04264|K2C1_HUMAN	MULTI-MSMS	20170927_QexHF4_RSLC4_Elsner_Leonard_MFPL_insol_PKDCAT12_ArgC_10p	734.135	4	733.885	2931.51	69677.9	-0.66713	-0.0004896	0.0084153	6.1759e-06	-0.65872	-0.00048342	734.135	56.701	0.76214	56.701	56.458	57.22	7.1054e-15					53	18	4	0	0	0	1.2978e-09	1
FPTKQESQLR	10	Unmodified	_FPTKQESQLR_							0	0	0	0	0	PKD1_CAT_569-892	PKD1_CAT_569-892	PKD1_CAT_569-892	MULTI-MSMS	20170927_QexHF4_RSLC4_Elsner_Leonard_MFPL_insol_PKDCAT12_ArgC_10p	411.891	3	411.891	1232.65	91695.4	-0.17766	-7.3178e-05	-0.27306	-0.00011247	-0.45073	-0.00018565	411.892	21.505	13.05	21.505	20.75	33.8	-3.5527e-15					2829	1089	6	0	0	0	4.635e-06	44
FPTKQESQLR	10	Unmodified	_FPTKQESQLR_							0	0	0	0	0	PKD1_CAT_569-892	PKD1_CAT_569-892	PKD1_CAT_569-892	MULTI-MSMS	20170927_QexHF4_RSLC4_Elsner_Leonard_MFPL_insol_PKDCAT12_ArgC_10p	617.333	2	617.333	1232.65	76056.3	-0.45333	-0.00027985	-0.32406	-0.00020006	-0.77739	-0.00047991	617.333	21.453	8.5624	21.453	20.797	29.36	0					1825	714	6	0	0	0	1.0003e-07	27
FPTKQESQLR	10	Unmodified	_FPTKQESQLR_							0	0	0	0	0	PKD1_CAT_569-892	PKD1_CAT_569-892	PKD1_CAT_569-892	MULTI-MSMS	20170927_QexHF4_RSLC4_Elsner_Leonard_MFPL_insol_PKDCAT12_ArgC_10p	1233.66	1	1233.66	1232.65	69637.7	0.37069	0.0004573	-0.8846	-0.0010913	-0.51391	-0.00063399	1233.66	21.289	0.44286	21.289	21.068	21.511	0					18	16	2	0	0	0	0.0096185	1
FPTKQESQLR	10	Unmodified	_FPTKQESQLR_							0	0	0	0	0	PKD1_CAT_569-892	PKD1_CAT_569-892	PKD1_CAT_569-892	MULTI-MSMS	20170927_QexHF4_RSLC4_Elsner_Leonard_MFPL_insol_PKDCAT12_ArgC_10p	411.891	3	411.891	1232.65	92567.7	-0.15444	-6.3613e-05	-0.11472	-4.7251e-05	-0.26916	-0.00011086	411.891	34.333	3.0003	34.333	34.058	37.059	-7.1054e-15					424	159	3	0	0	0	0.00027507	9
FPTKQESQLR	10	Unmodified	_FPTKQESQLR_							0	0	0	0	0	PKD1_CAT_569-892	PKD1_CAT_569-892	PKD1_CAT_569-892	MULTI-MSMS	20170927_QexHF4_RSLC4_Elsner_Leonard_MFPL_insol_PKDCAT12_ArgC_10p	411.891	3	411.891	1232.65	92426.1	-0.4095	-0.00016867	0.1491	6.1415e-05	-0.26039	-0.00010725	411.891	38.081	3.6043	38.081	37.502	41.106	7.1054e-15					419	208	3	0	0	0	0.00072212	7
FPTKQESQLR	10	Unmodified	_FPTKQESQLR_							0	0	0	0	0	PKD1_CAT_569-892	PKD1_CAT_569-892	PKD1_CAT_569-892	MULTI-MSMS	20170927_QexHF4_RSLC4_Elsner_Leonard_MFPL_insol_PKDCAT12_ArgC_10p	411.891	3	411.891	1232.65	94269.6	-0.16654	-6.8596e-05	-0.15533	-6.3979e-05	-0.32187	-0.00013258	411.891	43.771	2.8361	43.771	42.35	45.186	0					227	113	3	0	0	0	0.0050093	9
FPTKQESQLR	10	Unmodified	_FPTKQESQLR_							0	0	0	0	0	PKD1_CAT_569-892	PKD1_CAT_569-892	PKD1_CAT_569-892	MULTI-MSMS	20170927_QexHF4_RSLC4_Elsner_Leonard_MFPL_insol_PKDCAT12_ArgC_10p	411.891	3	411.891	1232.65	93781.7	-0.23678	-9.7526e-05	-0.011405	-4.6977e-06	-0.24818	-0.00010222	411.891	46.329	3.239	46.329	44.672	47.911	0					215	93	3	0	0	0	0.0050073	7
FPTKQESQLR	10	Unmodified	_FPTKQESQLR_							0	0	0	0	0	PKD1_CAT_569-892	PKD1_CAT_569-892	PKD1_CAT_569-892	MULTI-MSMS	20170927_QexHF4_RSLC4_Elsner_Leonard_MFPL_insol_PKDCAT12_ArgC_10p	411.891	3	411.891	1232.65	94342.5	-0.17829	-7.3438e-05	-0.084552	-3.4826e-05	-0.26285	-0.00010826	411.891	49.811	2.7351	49.811	47.562	50.298	7.1054e-15					114	61	2	0	0	0	0.0027675	3
FPTKQESQLR	10	Unmodified	_FPTKQESQLR_							0	0	0	0	0	PKD1_CAT_569-892	PKD1_CAT_569-892	PKD1_CAT_569-892	MSMS	20170927_QexHF4_RSLC4_Elsner_Leonard_MFPL_insol_PKDCAT12_ArgC_10p	617.333	2	617.333	1232.65	NaN	NaN	NaN	NaN	NaN	NaN	NaN	NaN	27.913	1	27.913	27.413	28.413	0								0	0	0	1.2078e-06	1
FPTKQESQLR	10	Unmodified	_FPTKQESQLR_							0	0	0	0	0	PKD1_CAT_569-892	PKD1_CAT_569-892	PKD1_CAT_569-892	MSMS	20170927_QexHF4_RSLC4_Elsner_Leonard_MFPL_insol_PKDCAT12_ArgC_10p	617.333	2	617.333	1232.65	NaN	NaN	NaN	NaN	NaN	NaN	NaN	NaN	28.173	1	28.173	27.673	28.673	0								0	0	0	8.989e-05	1
FPTKQESQLR	10	Unmodified	_FPTKQESQLR_							0	0	0	0	0	PKD1_CAT_569-892	PKD1_CAT_569-892	PKD1_CAT_569-892	MSMS	20170927_QexHF4_RSLC4_Elsner_Leonard_MFPL_insol_PKDCAT12_ArgC_10p	617.333	2	617.333	1232.65	NaN	NaN	NaN	NaN	NaN	NaN	NaN	NaN	28.487	1	28.487	27.987	28.987	0								0	0	0	0.0013405	1
FPTKQESQLR	10	Unmodified	_FPTKQESQLR_							0	0	0	0	0	PKD1_CAT_569-892	PKD1_CAT_569-892	PKD1_CAT_569-892	MSMS	20170927_QexHF4_RSLC4_Elsner_Leonard_MFPL_insol_PKDCAT12_ArgC_10p	617.333	2	617.333	1232.65	NaN	NaN	NaN	NaN	NaN	NaN	NaN	NaN	28.791	1	28.791	28.291	29.291	0								0	0	0	0.00085975	1
FPTKQESQLR	10	Unmodified	_FPTKQESQLR_							0	0	0	0	0	PKD1_CAT_569-892	PKD1_CAT_569-892	PKD1_CAT_569-892	MSMS	20170927_QexHF4_RSLC4_Elsner_Leonard_MFPL_insol_PKDCAT12_ArgC_10p	411.891	3	411.891	1232.65	NaN	NaN	NaN	NaN	NaN	NaN	NaN	NaN	36.629	1	36.629	36.129	37.129	0								0	0	0	0.00069023	1
FPTKQESQLR	10	Unmodified	_FPTKQESQLR_							0	0	0	0	0	PKD1_CAT_569-892	PKD1_CAT_569-892	PKD1_CAT_569-892	MSMS	20170927_QexHF4_RSLC4_Elsner_Leonard_MFPL_insol_PKDCAT12_ArgC_10p	411.891	3	411.891	1232.65	NaN	NaN	NaN	NaN	NaN	NaN	NaN	NaN	36.905	1	36.905	36.405	37.405	0								0	0	0	0.00064922	1
FPTKQESQLR	10	Unmodified	_FPTKQESQLR_							0	0	0	0	0	PKD1_CAT_569-892	PKD1_CAT_569-892	PKD1_CAT_569-892	MSMS	20170927_QexHF4_RSLC4_Elsner_Leonard_MFPL_insol_PKDCAT12_ArgC_10p	411.891	3	411.891	1232.65	NaN	NaN	NaN	NaN	NaN	NaN	NaN	NaN	39.603	1	39.603	39.103	40.103	0								0	0	0	0.0027972	1
FPTKQESQLR	10	Unmodified	_FPTKQESQLR_							0	0	0	0	0	PKD1_CAT_569-892	PKD1_CAT_569-892	PKD1_CAT_569-892	MSMS	20170927_QexHF4_RSLC4_Elsner_Leonard_MFPL_insol_PKDCAT12_ArgC_10p	411.891	3	411.891	1232.65	NaN	NaN	NaN	NaN	NaN	NaN	NaN	NaN	39.872	1	39.872	39.372	40.372	0								0	0	0	0.01202	1
FPTKQESQLR	10	Unmodified	_FPTKQESQLR_							0	0	0	0	0	PKD1_CAT_569-892	PKD1_CAT_569-892	PKD1_CAT_569-892	MSMS	20170927_QexHF4_RSLC4_Elsner_Leonard_MFPL_insol_PKDCAT12_ArgC_10p	411.891	3	411.891	1232.65	NaN	NaN	NaN	NaN	NaN	NaN	NaN	NaN	40.125	1	40.125	39.625	40.625	0								0	0	0	0.0010957	1
FPTKQESQLR	10	Unmodified	_FPTKQESQLR_							0	0	0	0	0	PKD1_CAT_569-892	PKD1_CAT_569-892	PKD1_CAT_569-892	MSMS	20170927_QexHF4_RSLC4_Elsner_Leonard_MFPL_insol_PKDCAT12_ArgC_10p	411.891	3	411.891	1232.65	NaN	NaN	NaN	NaN	NaN	NaN	NaN	NaN	40.411	1	40.411	39.911	40.911	0								0	0	0	0.0060733	1
FPTKQESQLR	10	Unmodified	_FPTKQESQLR_							0	0	0	0	0	PKD1_CAT_569-892	PKD1_CAT_569-892	PKD1_CAT_569-892	MSMS	20170927_QexHF4_RSLC4_Elsner_Leonard_MFPL_insol_PKDCAT12_ArgC_10p	411.891	3	411.891	1232.65	NaN	NaN	NaN	NaN	NaN	NaN	NaN	NaN	40.672	1	40.672	40.172	41.172	0								0	0	0	4.9081e-05	1
FPTKQESQLR	10	Unmodified	_FPTKQESQLR_							0	0	0	0	0	PKD1_CAT_569-892	PKD1_CAT_569-892	PKD1_CAT_569-892	MSMS	20170927_QexHF4_RSLC4_Elsner_Leonard_MFPL_insol_PKDCAT12_ArgC_10p	411.891	3	411.891	1232.65	NaN	NaN	NaN	NaN	NaN	NaN	NaN	NaN	40.935	1	40.935	40.435	41.435	0								0	0	0	0.0063307	1
FPTKQESQLR	10	Unmodified	_FPTKQESQLR_							0	0	0	0	0	PKD1_CAT_569-892	PKD1_CAT_569-892	PKD1_CAT_569-892	MSMS	20170927_QexHF4_RSLC4_Elsner_Leonard_MFPL_insol_PKDCAT12_ArgC_10p	411.89	3	411.891	1232.65	NaN	NaN	NaN	NaN	NaN	NaN	NaN	NaN	41.296	1	41.296	40.796	41.796	0								0	0	0	0.0057778	1
FPTKQESQLR	10	Unmodified	_FPTKQESQLR_							0	0	0	0	0	PKD1_CAT_569-892	PKD1_CAT_569-892	PKD1_CAT_569-892	MSMS	20170927_QexHF4_RSLC4_Elsner_Leonard_MFPL_insol_PKDCAT12_ArgC_10p	411.891	3	411.891	1232.65	NaN	NaN	NaN	NaN	NaN	NaN	NaN	NaN	41.573	1	41.573	41.073	42.073	0								0	0	0	0.01202	1
FPTKQESQLR	10	Unmodified	_FPTKQESQLR_							0	0	0	0	0	PKD1_CAT_569-892	PKD1_CAT_569-892	PKD1_CAT_569-892	MSMS	20170927_QexHF4_RSLC4_Elsner_Leonard_MFPL_insol_PKDCAT12_ArgC_10p	411.891	3	411.891	1232.65	NaN	NaN	NaN	NaN	NaN	NaN	NaN	NaN	41.831	1	41.831	41.331	42.331	0								0	0	0	0.0054255	1
FPTKQESQLR	10	Unmodified	_FPTKQESQLR_							0	0	0	0	0	PKD1_CAT_569-892	PKD1_CAT_569-892	PKD1_CAT_569-892	MSMS	20170927_QexHF4_RSLC4_Elsner_Leonard_MFPL_insol_PKDCAT12_ArgC_10p	411.891	3	411.891	1232.65	NaN	NaN	NaN	NaN	NaN	NaN	NaN	NaN	42.246	1	42.246	41.746	42.746	0								0	0	0	0.016964	1
FPTKQESQLR	10	Unmodified	_FPTKQESQLR_							0	0	0	0	0	PKD1_CAT_569-892	PKD1_CAT_569-892	PKD1_CAT_569-892	MULTI-SECPEP	20170927_QexHF4_RSLC4_Elsner_Leonard_MFPL_insol_PKDCAT12_ArgC_10p	617.844	2	617.333	1232.65	77381.6	-0.35018	-0.00021618	-0.51019	-0.00031496	-0.86037	-0.00053113	617.333	30.809	1.2335	30.809	30.329	31.562	-3.5527e-15					157	105	2	0	0	0	0.0081012	1
FPTKQESQLR	10	Unmodified	_FPTKQESQLR_							0	0	0	0	0	PKD1_CAT_569-892	PKD1_CAT_569-892	PKD1_CAT_569-892	MULTI-SECPEP	20170927_QexHF4_RSLC4_Elsner_Leonard_MFPL_insol_PKDCAT12_ArgC_10p	618.053	2	617.333	1232.65	78893	-0.43046	-0.00026574	0.3193	0.00019711	-0.11116	-6.8624e-05	617.333	42.989	0.9413	42.989	42.624	43.565	7.1054e-15					67	41	2	0	0	0	0.045456	1
FPTKQESQLR	10	Unmodified	_FPTKQESQLR_							0	0	0	0	0	PKD1_CAT_569-892	PKD1_CAT_569-892	PKD1_CAT_569-892	MULTI-SECPEP	20170927_QexHF4_RSLC4_Elsner_Leonard_MFPL_insol_PKDCAT12_ArgC_10p	618.054	2	617.333	1232.65	79241.7	-0.53164	-0.0003282	0.29364	0.00018127	-0.238	-0.00014692	617.333	47.256	2.6926	47.256	46.369	49.062	0					94	59	2	0	0	0	0.047447	1
FSSCGGGGGSFGAGGGFGSR	20	Carbamidomethyl (C)	_FSSC(ca)GGGGGSFGAGGGFGSR_	FSSC(1)GGGGGSFGAGGGFGSR			FSSC(275.42)GGGGGSFGAGGGFGSR			0	1	0	0	0	CON__sp|P04264|K2C1_HUMAN	CON__sp|P04264|K2C1_HUMAN	CON__sp|P04264|K2C1_HUMAN	MULTI-MSMS	20170927_QexHF4_RSLC4_Elsner_Leonard_MFPL_insol_PKDCAT12_ArgC_10p	883.871	2	883.371	1764.73	65619.9	-0.95404	-0.00084277	0.088022	7.7756e-05	-0.86601	-0.00076501	883.371	37.754	0.98517	37.754	37.608	38.593	0					80	39	4	0	0	0	7.5519e-24	2
FSSCGGGGGSFGAGGGFGSR	20	Unmodified	_FSSCGGGGGSFGAGGGFGSR_							0	0	0	0	0	CON__sp|P04264|K2C1_HUMAN	CON__sp|P04264|K2C1_HUMAN	CON__sp|P04264|K2C1_HUMAN	MULTI-MSMS	20170927_QexHF4_RSLC4_Elsner_Leonard_MFPL_insol_PKDCAT12_ArgC_10p	855.362	2	854.86	1707.71	64835.1	-0.84229	-0.00072004	0.022006	1.8812e-05	-0.82028	-0.00070123	854.861	39.776	4.294	39.776	39.426	43.72	0					814	200	7	0	0	0	2.8208e-24	13
FSSCGGGGGSFGAGGGFGSR	20	Unmodified	_FSSCGGGGGSFGAGGGFGSR_							0	0	0	0	0	CON__sp|P04264|K2C1_HUMAN	CON__sp|P04264|K2C1_HUMAN	CON__sp|P04264|K2C1_HUMAN	MULTI-MSMS	20170927_QexHF4_RSLC4_Elsner_Leonard_MFPL_insol_PKDCAT12_ArgC_10p	570.576	3	570.243	1707.71	80716.3	-0.69587	-0.00039682	0.2762	0.0001575	-0.41967	-0.00023931	570.577	39.745	0.80628	39.745	39.515	40.321	0					93	43	3	0	0	0	0.007117	1
FSSCGGGGGSFGAGGGFGSR	20	Unmodified	_FSSCGGGGGSFGAGGGFGSR_							0	0	0	0	0	CON__sp|P04264|K2C1_HUMAN	CON__sp|P04264|K2C1_HUMAN	CON__sp|P04264|K2C1_HUMAN	MULTI-MSMS	20170927_QexHF4_RSLC4_Elsner_Leonard_MFPL_insol_PKDCAT12_ArgC_10p	855.359	2	854.86	1707.71	65486.3	-0.68534	-0.00058587	0.16325	0.00013956	-0.52209	-0.00044631	855.362	43.993	2.4168	43.993	43.864	46.28	-7.1054e-15					155	79	3	0	0	0	0.00021413	1
FSSCGGGGGSFGAGGGFGSR	20	Unmodified	_FSSCGGGGGSFGAGGGFGSR_							0	0	0	0	0	CON__sp|P04264|K2C1_HUMAN	CON__sp|P04264|K2C1_HUMAN	CON__sp|P04264|K2C1_HUMAN	MULTI-SECPEP	20170927_QexHF4_RSLC4_Elsner_Leonard_MFPL_insol_PKDCAT12_ArgC_10p	854.388	2	854.86	1707.71	69988.6	-0.76672	-0.00065544	0.73062	0.00062458	-0.036103	-3.0863e-05	854.862	47.213	0.9737	47.213	46.589	47.562	0					30	20	2	0	0	0	0.026131	1
FSSCGGGGGSFGAGGGFGSR	20	Unmodified	_FSSCGGGGGSFGAGGGFGSR_							0	0	0	0	0	CON__sp|P04264|K2C1_HUMAN	CON__sp|P04264|K2C1_HUMAN	CON__sp|P04264|K2C1_HUMAN	MULTI-SECPEP	20170927_QexHF4_RSLC4_Elsner_Leonard_MFPL_insol_PKDCAT12_ArgC_10p	854.427	2	854.86	1707.71	67001.5	-0.54355	-0.00046466	0.41158	0.00035184	-0.13197	-0.00011282	855.362	51.315	1.019	51.315	50.818	51.837	0					26	22	2	0	0	0	0.048423	1
FSSSSGYGGGSSR	13	Unmodified	_FSSSSGYGGGSSR_							0	0	0	0	0	CON__sp|P35527|K1C9_HUMAN	CON__sp|P35527|K1C9_HUMAN	CON__sp|P35527|K1C9_HUMAN	MULTI-MSMS	20170927_QexHF4_RSLC4_Elsner_Leonard_MFPL_insol_PKDCAT12_ArgC_10p	618.267	2	618.268	1234.52	76850.1	-0.49507	-0.00030609	-0.10161	-6.2824e-05	-0.59668	-0.00036891	618.268	20.331	1.085	20.331	20.107	21.192	0					414	97	5	0	0	0	4.2311e-05	4
GEHALKDAR	9	Unmodified	_GEHALKDAR_							0	0	0	0	0	CON__sp|P35908|K22E_HUMAN	CON__sp|P35908|K22E_HUMAN	CON__sp|P35908|K22E_HUMAN	MULTI-MSMS	20170927_QexHF4_RSLC4_Elsner_Leonard_MFPL_insol_PKDCAT12_ArgC_10p	498.765	2	498.765	995.515	87286.3	-0.011431	-5.7015e-06	-0.062813	-3.1329e-05	-0.074244	-3.703e-05	498.765	9.7668	0.67871	9.7668	9.6509	10.33	0					221	106	4	0	0	0	0.00082265	1
GELALKDAQAKVDELEAALR	20	Unmodified	_GELALKDAQAKVDELEAALR_							0	0	0	0	0	CON__sp|Q8N1N4|K2C78_HUMAN	CON__sp|Q8N1N4|K2C78_HUMAN	CON__sp|Q8N1N4|K2C78_HUMAN	MULTI-MSMS	20170927_QexHF4_RSLC4_Elsner_Leonard_MFPL_insol_PKDCAT12_ArgC_10p	714.393	3	714.058	2139.15	73961.5	-0.49199	-0.00035131	-0.23073	-0.00016475	-0.72272	-0.00051606	714.392	55.516	0.46366	55.516	55.335	55.799	0					29	10	4	0	0	0	0.00066853	1
GENALKDAKNKLNDLEDALQQAKEDLAR	28	Unmodified	_GENALKDAKNKLNDLEDALQQAKEDLAR_							0	0	0	0	0	CON__sp|P04264|K2C1_HUMAN	CON__sp|P04264|K2C1_HUMAN	CON__sp|P04264|K2C1_HUMAN	MULTI-MSMS	20170927_QexHF4_RSLC4_Elsner_Leonard_MFPL_insol_PKDCAT12_ArgC_10p	778.658	4	778.407	3109.6	68494.9	-0.87191	-0.0006787	-0.20063	-0.00015617	-1.0725	-0.00083488	778.658	57.851	1.5317	57.851	57.415	58.947	0					133	38	5	0	0	0	1.4754e-23	1
GENALKDAKNKLNDLEDALQQAKEDLAR	28	Unmodified	_GENALKDAKNKLNDLEDALQQAKEDLAR_							0	0	0	0	0	CON__sp|P04264|K2C1_HUMAN	CON__sp|P04264|K2C1_HUMAN	CON__sp|P04264|K2C1_HUMAN	MULTI-MSMS	20170927_QexHF4_RSLC4_Elsner_Leonard_MFPL_insol_PKDCAT12_ArgC_10p	623.127	5	622.927	3109.6	76898.2	-0.57472	-0.00035801	-0.091502	-5.6999e-05	-0.66622	-0.00041501	623.128	57.884	1.714	57.884	57.415	59.129	0					129	43	5	0	0	0	0.0019906	1
GENALKDAKNKLNDLEDALQQAKEDLAR	28	Unmodified	_GENALKDAKNKLNDLEDALQQAKEDLAR_							0	0	0	0	0	CON__sp|P04264|K2C1_HUMAN	CON__sp|P04264|K2C1_HUMAN	CON__sp|P04264|K2C1_HUMAN	MULTI-MSMS	20170927_QexHF4_RSLC4_Elsner_Leonard_MFPL_insol_PKDCAT12_ArgC_10p	778.908	4	778.407	3109.6	68494.9	-0.84915	-0.00066098	0.16549	0.00012882	-0.68366	-0.00053216	778.658	58.942	1.2515	58.942	58.462	59.713	0					87	33	5	0	0	0	9.8207e-06	1
GFSSGSAVVSGGSR	14	Unmodified	_GFSSGSAVVSGGSR_							0	0	0	0	0	CON__sp|P35908|K22E_HUMAN;CON__sp|Q3TTY5|K22E_MOUSE	CON__sp|P35908|K22E_HUMAN	CON__sp|P35908|K22E_HUMAN	MULTI-MSMS	20170927_QexHF4_RSLC4_Elsner_Leonard_MFPL_insol_PKDCAT12_ArgC_10p	627.807	2	627.807	1253.6	76184	-0.71981	-0.0004519	0.26799	0.00016825	-0.45182	-0.00028365	627.808	27.035	1.5019	27.035	26.838	28.34	0					425	125	6	0	0	0	9.0242e-09	5
GFSSGSAVVSGGSRR	15	Unmodified	_GFSSGSAVVSGGSRR_							0	0	0	0	1	CON__sp|P35908|K22E_HUMAN;CON__sp|Q3TTY5|K22E_MOUSE	CON__sp|P35908|K22E_HUMAN	CON__sp|P35908|K22E_HUMAN	MULTI-MSMS	20170927_QexHF4_RSLC4_Elsner_Leonard_MFPL_insol_PKDCAT12_ArgC_10p	470.908	3	470.908	1409.7	88615.5	-0.032123	-1.5127e-05	0.52916	0.00024918	0.49703	0.00023406	470.908	22.163	0.15848	22.163	22.033	22.192	0					18	8	3	0	0	0	0.043403	1
GGGFGGGSSFGGGSGFSGGGFGGGGFGGGR	30	Unmodified	_GGGFGGGSSFGGGSGFSGGGFGGGGFGGGR_							0	0	0	0	0	CON__sp|P35908|K22E_HUMAN	CON__sp|P35908|K22E_HUMAN	CON__sp|P35908|K22E_HUMAN	MULTI-MSMS	20170927_QexHF4_RSLC4_Elsner_Leonard_MFPL_insol_PKDCAT12_ArgC_10p	1200.51	2	1200.01	2398.01	56097.8	0.18644	0.00022372	0.23424	0.00028109	0.42068	0.00050482	1200.51	53.154	1.1519	53.154	52.932	54.084	0					106	25	6	0	0	0	3.8367e-43	2
GGGFGGGSSFGGGSGFSGGGFGGGGFGGGR	30	Unmodified	_GGGFGGGSSFGGGSGFSGGGFGGGGFGGGR_							0	0	0	0	0	CON__sp|P35908|K22E_HUMAN	CON__sp|P35908|K22E_HUMAN	CON__sp|P35908|K22E_HUMAN	MULTI-MSMS	20170927_QexHF4_RSLC4_Elsner_Leonard_MFPL_insol_PKDCAT12_ArgC_10p	800.679	3	800.344	2398.01	67641.5	-0.77695	-0.00062183	0.3425	0.00027412	-0.43445	-0.00034771	800.679	53.145	0.93225	53.145	52.932	53.865	-7.1054e-15					65	20	5	0	0	0	1.9553e-09	1
GGGGSFGYSYGGGSGGGFSASSLGGGFGGGSR	32	Unmodified	_GGGGSFGYSYGGGSGGGFSASSLGGGFGGGSR_							0	0	0	0	0	CON__sp|P35527|K1C9_HUMAN	CON__sp|P35527|K1C9_HUMAN	CON__sp|P35527|K1C9_HUMAN	MULTI-MSMS	20170927_QexHF4_RSLC4_Elsner_Leonard_MFPL_insol_PKDCAT12_ArgC_10p	1353.59	2	1353.08	2704.15	52201.2	0.66826	0.00090422	0.39777	0.00053821	1.066	0.0014424	1353.59	53.045	1.1905	53.045	52.807	53.997	0					99	26	7	0	0	0	2.3745e-63	2
GGGGSFGYSYGGGSGGGFSASSLGGGFGGGSR	32	Unmodified	_GGGGSFGYSYGGGSGGGFSASSLGGGFGGGSR_							0	0	0	0	0	CON__sp|P35527|K1C9_HUMAN	CON__sp|P35527|K1C9_HUMAN	CON__sp|P35527|K1C9_HUMAN	MULTI-MSMS	20170927_QexHF4_RSLC4_Elsner_Leonard_MFPL_insol_PKDCAT12_ArgC_10p	902.726	3	902.392	2704.15	63599.8	-0.71082	-0.00064144	0.36473	0.00032913	-0.34609	-0.00031231	902.726	53.051	0.96448	53.051	52.807	53.771	-7.1054e-15					92	21	7	0	0	0	1.7816e-13	3
GGSGGGGSISGGGYGSGGGSGGR	23	Unmodified	_GGSGGGGSISGGGYGSGGGSGGR_							0	0	0	0	0	CON__sp|P35908|K22E_HUMAN	CON__sp|P35908|K22E_HUMAN	CON__sp|P35908|K22E_HUMAN	MULTI-MSMS	20170927_QexHF4_RSLC4_Elsner_Leonard_MFPL_insol_PKDCAT12_ArgC_10p	871.377	2	871.378	1740.74	65608.8	-0.69954	-0.00060956	-0.08205	-7.1497e-05	-0.78159	-0.00068106	871.378	20.97	0.43483	20.97	20.792	21.227	0					126	31	5	0	0	0	2.1496e-26	2
GGSGGSYGGGGSGGGYGGGSGSR	23	Unmodified	_GGSGGSYGGGGSGGGYGGGSGSR_							0	0	0	0	0	CON__sp|P35527|K1C9_HUMAN	CON__sp|P35527|K1C9_HUMAN	CON__sp|P35527|K1C9_HUMAN	MULTI-MSMS	20170927_QexHF4_RSLC4_Elsner_Leonard_MFPL_insol_PKDCAT12_ArgC_10p	896.367	2	896.367	1790.72	64227.5	-0.72877	-0.00065324	-0.15696	-0.00014069	-0.88572	-0.00079393	896.368	19.49	1.0448	19.49	19.293	20.338	0					420	92	6	0	0	0	6.7074e-57	4
GLFVIDDKQNLR	12	Unmodified	_GLFVIDDKQNLR_							0	0	0	0	0	A0A2H1VCM4	A0A2H1VCM4	A0A2H1VCM4	MULTI-MSMS	20170927_QexHF4_RSLC4_Elsner_Leonard_MFPL_insol_PKDCAT12_ArgC_10p	473.265	3	473.265	1416.77	90193.7	-0.12433	-5.8843e-05	0.28337	0.00013411	0.15903	7.5264e-05	473.265	41.419	0.46863	41.419	41.233	41.701	-7.1054e-15					26	14	3	0	0	0	0.020656	1
GMQDLVEDFKNKYEDEINKR	20	Unmodified	_GMQDLVEDFKNKYEDEINKR_							0	0	0	0	0	CON__sp|P02538|K2C6A_HUMAN	CON__sp|P02538|K2C6A_HUMAN	CON__sp|P02538|K2C6A_HUMAN	MULTI-MSMS	20170927_QexHF4_RSLC4_Elsner_Leonard_MFPL_insol_PKDCAT12_ArgC_10p	618.803	4	618.552	2470.18	77700.3	-0.52482	-0.00032463	-0.1218	-7.5342e-05	-0.64662	-0.00039997	618.803	53.05	0.9168	53.05	52.763	53.68	0					64	20	5	0	0	0	1.0464e-08	1
GPYESGSGHSSGLGHQESR	19	Unmodified	_GPYESGSGHSSGLGHQESR_							0	0	0	0	0	CON__sp|Q86YZ3|HORN_HUMAN	CON__sp|Q86YZ3|HORN_HUMAN	CON__sp|Q86YZ3|HORN_HUMAN	MULTI-MSMS	20170927_QexHF4_RSLC4_Elsner_Leonard_MFPL_insol_PKDCAT12_ArgC_10p	643.621	3	643.621	1927.84	75537.5	-0.69082	-0.00044462	0.10092	6.4955e-05	-0.5899	-0.00037967	643.621	16.312	0.67366	16.312	16.147	16.821	0					331	103	5	0	0	0	1.5974e-08	1
GPYESGSGHSSGLGHR	16	Unmodified	_GPYESGSGHSSGLGHR_							0	0	0	0	0	CON__sp|Q86YZ3|HORN_HUMAN	CON__sp|Q86YZ3|HORN_HUMAN	CON__sp|Q86YZ3|HORN_HUMAN	MULTI-MSMS	20170927_QexHF4_RSLC4_Elsner_Leonard_MFPL_insol_PKDCAT12_ArgC_10p	528.91	3	528.91	1583.71	82844	-0.021688	-1.1471e-05	-0.16088	-8.5089e-05	-0.18256	-9.656e-05	528.91	15.469	1.204	15.469	15.291	16.495	1.7764e-15					581	186	5	0	0	0	6.1871e-06	2
GPYESGSGHSSGLGHR	16	Unmodified	_GPYESGSGHSSGLGHR_							0	0	0	0	0	CON__sp|Q86YZ3|HORN_HUMAN	CON__sp|Q86YZ3|HORN_HUMAN	CON__sp|Q86YZ3|HORN_HUMAN	MULTI-MSMS	20170927_QexHF4_RSLC4_Elsner_Leonard_MFPL_insol_PKDCAT12_ArgC_10p	396.934	4	396.934	1583.71	94598.6	-0.25673	-0.00010191	0.16929	6.7197e-05	-0.087443	-3.4709e-05	396.934	15.478	0.53989	15.478	15.307	15.846	0					225	82	4	0	0	0	0.0021621	1
GPYESGSGHSSGLGHR	16	Unmodified	_GPYESGSGHSSGLGHR_							0	0	0	0	0	CON__sp|Q86YZ3|HORN_HUMAN	CON__sp|Q86YZ3|HORN_HUMAN	CON__sp|Q86YZ3|HORN_HUMAN	MULTI-MSMS	20170927_QexHF4_RSLC4_Elsner_Leonard_MFPL_insol_PKDCAT12_ArgC_10p	792.86	2	792.861	1583.71	69354.1	-0.83194	-0.00065961	0.10383	8.2325e-05	-0.72811	-0.00057729	792.861	15.479	0.59247	15.479	15.326	15.919	0					241	91	4	0	0	0	1.7505e-07	1
GQTGGDVNVEMDAAPGVDLSR	21	Oxidation (M)	_GQTGGDVNVEM(ox)DAAPGVDLSR_		GQTGGDVNVEM(1)DAAPGVDLSR			GQTGGDVNVEM(240.63)DAAPGVDLSR		0	0	1	0	0	CON__sp|P08779|K1C16_HUMAN;CON__sp|Q9Z2K1|K1C16_MOUSE;CON__tr|Q3ZAW8|Q3ZAW8_MOUSE	CON__sp|P08779|K1C16_HUMAN	CON__sp|P08779|K1C16_HUMAN	MULTI-MSMS	20170927_QexHF4_RSLC4_Elsner_Leonard_MFPL_insol_PKDCAT12_ArgC_10p	1052.99	2	1052.48	2102.95	59755.1	-0.34202	-0.00035998	0.24199	0.00025469	-0.10003	-0.00010528	1052.99	40.081	0.64942	40.081	39.898	40.547	0					110	37	5	0	0	0	1.933e-16	1
GQTGGDVNVEMDAAPGVDLSR	21	Unmodified	_GQTGGDVNVEMDAAPGVDLSR_							0	0	0	0	0	CON__sp|P08779|K1C16_HUMAN;CON__sp|Q9Z2K1|K1C16_MOUSE;CON__tr|Q3ZAW8|Q3ZAW8_MOUSE	CON__sp|P08779|K1C16_HUMAN	CON__sp|P08779|K1C16_HUMAN	MULTI-MSMS	20170927_QexHF4_RSLC4_Elsner_Leonard_MFPL_insol_PKDCAT12_ArgC_10p	1044.49	2	1044.49	2086.96	59278.6	-0.24827	-0.00025931	-0.2394	-0.00025005	-0.48767	-0.00050936	1044.49	45.766	1.4446	45.766	45.512	46.956	0					135	31	7	0	0	0	1.0554e-45	3
GQTGGDVNVEMDAAPGVDLSR	21	Unmodified	_GQTGGDVNVEMDAAPGVDLSR_							0	0	0	0	0	CON__sp|P08779|K1C16_HUMAN;CON__sp|Q9Z2K1|K1C16_MOUSE;CON__tr|Q3ZAW8|Q3ZAW8_MOUSE	CON__sp|P08779|K1C16_HUMAN	CON__sp|P08779|K1C16_HUMAN	MULTI-MSMS	20170927_QexHF4_RSLC4_Elsner_Leonard_MFPL_insol_PKDCAT12_ArgC_10p	696.994	3	696.66	2086.96	73477.8	-0.48631	-0.0003388	-0.01335	-9.3006e-06	-0.49967	-0.0003481	696.994	45.725	0.57958	45.725	45.557	46.137	0					41	12	4	0	0	0	0.048066	1
GQVGGDVNVEMDAAPGVDLSR	21	Oxidation (M)	_GQVGGDVNVEM(ox)DAAPGVDLSR_		GQVGGDVNVEM(1)DAAPGVDLSR			GQVGGDVNVEM(177.58)DAAPGVDLSR		0	0	1	0	0	CON__sp|P02533|K1C14_HUMAN;CON__sp|Q6IFX2|K1C42_MOUSE	CON__sp|P02533|K1C14_HUMAN;CON__sp|Q6IFX2|K1C42_MOUSE	CON__sp|P02533|K1C14_HUMAN	MULTI-MSMS	20170927_QexHF4_RSLC4_Elsner_Leonard_MFPL_insol_PKDCAT12_ArgC_10p	1052	2	1051.49	2100.97	59858.6	-0.19702	-0.00020717	-0.0062903	-6.6142e-06	-0.20331	-0.00021378	1052	42.437	0.4239	42.437	42.271	42.695	-7.1054e-15					57	20	4	0	0	0	2.4359e-09	1
GQVGGDVNVEMDAAPGVDLSR	21	Unmodified	_GQVGGDVNVEMDAAPGVDLSR_							0	0	0	0	0	CON__sp|P02533|K1C14_HUMAN;CON__sp|Q6IFX2|K1C42_MOUSE	CON__sp|P02533|K1C14_HUMAN;CON__sp|Q6IFX2|K1C42_MOUSE	CON__sp|P02533|K1C14_HUMAN	MULTI-MSMS	20170927_QexHF4_RSLC4_Elsner_Leonard_MFPL_insol_PKDCAT12_ArgC_10p	1044	2	1043.5	2084.98	59579.1	-0.30382	-0.00031703	0.053079	5.5388e-05	-0.25074	-0.00026165	1044	47.951	0.95149	47.951	47.734	48.686	0					77	21	6	0	0	0	1.1952e-30	2
GQVGGEINVEMDAAPGVDLSR	21	Unmodified	_GQVGGEINVEMDAAPGVDLSR_							0	0	0	0	0	CON__sp|Q04695|K1C17_HUMAN	CON__sp|Q04695|K1C17_HUMAN	CON__sp|Q04695|K1C17_HUMAN	MULTI-MSMS	20170927_QexHF4_RSLC4_Elsner_Leonard_MFPL_insol_PKDCAT12_ArgC_10p	1058.01	2	1057.51	2113.01	58831.8	-0.00065589	-6.9361e-07	0.25728	0.00027208	0.25662	0.00027138	1058.01	50.934	0.58415	50.934	50.73	51.315	0					33	12	4	0	0	0	5.6548e-31	1
GRLDSELR	8	Unmodified	_GRLDSELR_							0	0	0	0	1	CON__sp|P13647|K2C5_HUMAN;CON__sp|Q5XQN5|K2C5_BOVIN;CON__sp|Q922U2|K2C5_MOUSE;CON__sp|Q5XKE5|K2C79_HUMAN;CON__sp|P02538|K2C6A_HUMAN;CON__sp|P50446|K2C6A_MOUSE;CON__sp|P04259|K2C6B_HUMAN;CON__sp|P48668|K2C6C_HUMAN	CON__sp|P13647|K2C5_HUMAN;CON__sp|P02538|K2C6A_HUMAN;CON__sp|P04259|K2C6B_HUMAN;CON__sp|P48668|K2C6C_HUMAN	CON__sp|P48668|K2C6C_HUMAN	MULTI-MSMS	20170927_QexHF4_RSLC4_Elsner_Leonard_MFPL_insol_PKDCAT12_ArgC_10p	473.259	2	473.259	944.504	87749.6	-0.026215	-1.2407e-05	0.23005	0.00010887	0.20384	9.6468e-05	473.259	21.969	0.44744	21.969	21.814	22.261	0					65	26	3	0	0	0	0.002887	2
GSGGLGGACGGAGFGSR	17	Unmodified	_GSGGLGGACGGAGFGSR_							0	0	0	0	0	CON__sp|P02538|K2C6A_HUMAN;CON__sp|P04259|K2C6B_HUMAN;CON__sp|P48668|K2C6C_HUMAN	CON__sp|P02538|K2C6A_HUMAN;CON__sp|P04259|K2C6B_HUMAN;CON__sp|P48668|K2C6C_HUMAN	CON__sp|P48668|K2C6C_HUMAN	MULTI-MSMS	20170927_QexHF4_RSLC4_Elsner_Leonard_MFPL_insol_PKDCAT12_ArgC_10p	684.309	2	684.31	1366.6	71659.7	-0.54322	-0.00037173	-0.16891	-0.00011559	-0.71213	-0.00048732	684.31	34.391	2.7835	34.391	34.158	36.942	0					520	152	5	0	0	0	4.281e-10	7
GSGSGQSPSSGQHGTGFGR	19	Unmodified	_GSGSGQSPSSGQHGTGFGR_							0	0	0	0	0	CON__sp|Q86YZ3|HORN_HUMAN	CON__sp|Q86YZ3|HORN_HUMAN	CON__sp|Q86YZ3|HORN_HUMAN	MULTI-MSMS	20170927_QexHF4_RSLC4_Elsner_Leonard_MFPL_insol_PKDCAT12_ArgC_10p	583.263	3	583.263	1746.77	79441	-0.58835	-0.00034316	0.20829	0.00012149	-0.38006	-0.00022168	583.263	17.181	0.43782	17.181	17.026	17.464	0					215	62	5	0	0	0	0.00019064	1
GSSGGGCFGGSSGGYGGLGGFGGGSFR	27	Carbamidomethyl (C)	_GSSGGGC(ca)FGGSSGGYGGLGGFGGGSFR_	GSSGGGC(1)FGGSSGGYGGLGGFGGGSFR			GSSGGGC(166.76)FGGSSGGYGGLGGFGGGSFR			0	1	0	0	0	CON__sp|P13645|K1C10_HUMAN	CON__sp|P13645|K1C10_HUMAN	CON__sp|P13645|K1C10_HUMAN	MULTI-MSMS	20170927_QexHF4_RSLC4_Elsner_Leonard_MFPL_insol_PKDCAT12_ArgC_10p	1172.5	2	1172	2341.98	55861.5	0.35428	0.00041521	-0.5003	-0.00058635	-0.14602	-0.00017114	1172.5	51.016	0.4941	51.016	50.864	51.358	0					27	10	4	0	0	0	1.1119e-10	1
GSSGGGCFGGSSGGYGGLGGFGGGSFR	27	Unmodified	_GSSGGGCFGGSSGGYGGLGGFGGGSFR_							0	0	0	0	0	CON__sp|P13645|K1C10_HUMAN	CON__sp|P13645|K1C10_HUMAN	CON__sp|P13645|K1C10_HUMAN	MULTI-MSMS	20170927_QexHF4_RSLC4_Elsner_Leonard_MFPL_insol_PKDCAT12_ArgC_10p	1143.99	2	1143.49	2284.96	57047.2	0.00031484	3.6002e-07	0.089138	0.00010193	0.089453	0.00010229	1143.99	53.139	3.6094	53.139	52.849	56.458	-7.1054e-15					330	84	7	0	0	0	2.5706e-92	6
GSSGGGCFGGSSGGYGGLGGFGGGSFR	27	Unmodified	_GSSGGGCFGGSSGGYGGLGGFGGGSFR_							0	0	0	0	0	CON__sp|P13645|K1C10_HUMAN	CON__sp|P13645|K1C10_HUMAN	CON__sp|P13645|K1C10_HUMAN	MULTI-MSMS	20170927_QexHF4_RSLC4_Elsner_Leonard_MFPL_insol_PKDCAT12_ArgC_10p	762.993	3	762.659	2284.96	68920.4	-0.91781	-0.00069997	0.2168	0.00016534	-0.70101	-0.00053463	762.994	53.174	1.2783	53.174	52.89	54.169	0					100	28	5	0	0	0	1.9028e-29	3
GSSSGGGYSSGSSSYGSGGR	20	Unmodified	_GSSSGGGYSSGSSSYGSGGR_							0	0	0	0	0	CON__sp|P35908|K22E_HUMAN	CON__sp|P35908|K22E_HUMAN	CON__sp|P35908|K22E_HUMAN	MULTI-MSMS	20170927_QexHF4_RSLC4_Elsner_Leonard_MFPL_insol_PKDCAT12_ArgC_10p	870.856	2	870.856	1739.7	68454.4	-0.73511	-0.00064017	-0.49098	-0.00042757	-1.2261	-0.0010677	870.856	19.945	1.0574	19.945	19.718	20.775	-3.5527e-15					123	84	3	0	0	0	2.7103e-32	2
GVVDSEDLPLNISR	14	Unmodified	_GVVDSEDLPLNISR_							0	0	0	0	0	Q9BLC5	Q9BLC5	Q9BLC5	MULTI-MSMS	20170927_QexHF4_RSLC4_Elsner_Leonard_MFPL_insol_PKDCAT12_ArgC_10p	757.396	2	757.396	1512.78	69020.1	-0.74525	-0.00056445	-0.14372	-0.00010885	-0.88897	-0.0006733	757.396	49.418	0.81651	49.418	49.014	49.83	0					36	17	4	0	0	0	8.7369e-05	1
GYSFTTTAER	10	Unmodified	_GYSFTTTAER_							0	0	0	0	0	H9JJX0;Q6R8F9;P84183;P07837;P07836;P04829;H9JWN1;G3CKA6;A0A2H1X0F8;A0A2H1WBG9;A0A1W6S692;A0A0G2YN85;A0A1S7D5J6;Q1HE32;A0A2H1VDY8	H9JJX0	H9JJX0	MULTI-MSMS	20170927_QexHF4_RSLC4_Elsner_Leonard_MFPL_insol_PKDCAT12_ArgC_10p	566.767	2	566.767	1131.52	80375.1	-0.47031	-0.00026656	0.35602	0.00020178	-0.11429	-6.4775e-05	566.767	32.066	0.56731	32.066	31.929	32.497	0					116	52	3	0	0	0	0.0012176	1
HGDSLKEIKIEISELNR	17	Unmodified	_HGDSLKEIKIEISELNR_							0	0	0	0	0	CON__sp|P35908|K22E_HUMAN	CON__sp|P35908|K22E_HUMAN	CON__sp|P35908|K22E_HUMAN	MULTI-MSMS	20170927_QexHF4_RSLC4_Elsner_Leonard_MFPL_insol_PKDCAT12_ArgC_10p	496.023	4	496.023	1980.06	87013.6	0.01253	6.2151e-06	-0.30052	-0.00014907	-0.28799	-0.00014285	496.274	42.435	1.142	42.435	42.134	43.276	0					154	51	5	0	0	0	6.6788e-08	2
HGDSLKEIKIEISELNR	17	Unmodified	_HGDSLKEIKIEISELNR_							0	0	0	0	0	CON__sp|P35908|K22E_HUMAN	CON__sp|P35908|K22E_HUMAN	CON__sp|P35908|K22E_HUMAN	MULTI-MSMS	20170927_QexHF4_RSLC4_Elsner_Leonard_MFPL_insol_PKDCAT12_ArgC_10p	661.363	3	661.029	1980.06	75741.4	-0.66548	-0.0004399	0.19204	0.00012695	-0.47344	-0.00031296	661.363	42.402	0.78416	42.402	42.21	42.995	0					86	36	4	0	0	0	1.2117e-07	1
HGGGGGGFGGGGFGSR	16	Unmodified	_HGGGGGGFGGGGFGSR_							0	0	0	0	0	CON__sp|P35908|K22E_HUMAN	CON__sp|P35908|K22E_HUMAN	CON__sp|P35908|K22E_HUMAN	MULTI-MSMS	20170927_QexHF4_RSLC4_Elsner_Leonard_MFPL_insol_PKDCAT12_ArgC_10p	440.866	3	440.866	1319.58	90530.8	-0.49645	-0.00021887	0.84066	0.00037062	0.34422	0.00015175	440.866	24.521	3.9423	24.521	24.292	28.234	0					847	346	6	0	0	0	0.0025234	6
HGSGSGQSSSYGPYGSGSGWSSSR	24	Unmodified	_HGSGSGQSSSYGPYGSGSGWSSSR_							0	0	0	0	0	CON__sp|Q86YZ3|HORN_HUMAN	CON__sp|Q86YZ3|HORN_HUMAN	CON__sp|Q86YZ3|HORN_HUMAN	MULTI-MSMS	20170927_QexHF4_RSLC4_Elsner_Leonard_MFPL_insol_PKDCAT12_ArgC_10p	773.994	3	773.66	2317.96	69837.5	-0.74843	-0.00057903	-0.022495	-1.7403e-05	-0.77093	-0.00059643	773.994	29.995	0.81443	29.995	29.738	30.553	0					173	58	4	0	0	0	2.8371e-07	1
HGSGSGQSSSYSPYGSGSGWSSSR	24	Unmodified	_HGSGSGQSSSYSPYGSGSGWSSSR_							0	0	0	0	0	CON__sp|Q86YZ3|HORN_HUMAN	CON__sp|Q86YZ3|HORN_HUMAN	CON__sp|Q86YZ3|HORN_HUMAN	MULTI-MSMS	20170927_QexHF4_RSLC4_Elsner_Leonard_MFPL_insol_PKDCAT12_ArgC_10p	783.998	3	783.664	2347.97	69512	-0.73173	-0.00057343	-0.1467	-0.00011496	-0.87843	-0.00068839	783.998	29.717	0.58528	29.717	29.541	30.127	3.5527e-15					136	40	6	0	0	0	1.4296e-07	1
HGSSSGSSSSYGQHGSGSR	19	Unmodified	_HGSSSGSSSSYGQHGSGSR_							0	0	0	0	0	CON__sp|Q86YZ3|HORN_HUMAN	CON__sp|Q86YZ3|HORN_HUMAN	CON__sp|Q86YZ3|HORN_HUMAN	MULTI-MSMS	20170927_QexHF4_RSLC4_Elsner_Leonard_MFPL_insol_PKDCAT12_ArgC_10p	603.589	3	603.59	1807.75	78338.5	-0.43173	-0.00026059	-0.33276	-0.00020085	-0.76449	-0.00046144	603.589	8.7924	0.32067	8.7924	8.5864	8.907	0					195	51	5	0	0	0	9.4826e-12	1
HGSSSVELR	9	Unmodified	_HGSSSVELR_							0	0	0	0	0	CON__sp|Q5D862|FILA2_HUMAN	CON__sp|Q5D862|FILA2_HUMAN	CON__sp|Q5D862|FILA2_HUMAN	MULTI-MSMS	20170927_QexHF4_RSLC4_Elsner_Leonard_MFPL_insol_PKDCAT12_ArgC_10p	486.249	2	486.249	970.483	87537	-0.10335	-5.0255e-05	0.086942	4.2276e-05	-0.016409	-7.979e-06	486.249	15.075	0.67726	15.075	14.918	15.595	-1.7764e-15					224	106	3	0	0	0	0.00071984	1
IIGEKSFR	8	Unmodified	_IIGEKSFR_							0	0	0	0	0	PKD1_CAT_569-892;A0A222AJ05;H9IU61;A0A2H1W480	PKD1_CAT_569-892	PKD1_CAT_569-892	MULTI-MSMS	20170927_QexHF4_RSLC4_Elsner_Leonard_MFPL_insol_PKDCAT12_ArgC_10p	475.277	2	475.277	948.539	87640.9	-0.25103	-0.00011931	-0.30218	-0.00014362	-0.55321	-0.00026293	475.278	23.873	4.6548	23.873	23.641	28.296	0					1157	395	6	0	0	0	0.0046139	13
IIGEKSFR	8	Phospho (STY)	_IIGEKS(ph)FR_			IIGEKS(1)FR			IIGEKS(159.09)FR	0	0	0	1	0	PKD1_CAT_569-892;A0A222AJ05;H9IU61;A0A2H1W480	PKD1_CAT_569-892	PKD1_CAT_569-892	MULTI-MSMS	20170927_QexHF4_RSLC4_Elsner_Leonard_MFPL_insol_PKDCAT12_ArgC_10p	515.261	2	515.26	1028.51	83781.3	0.0027921	1.4387e-06	-0.53909	-0.00027777	-0.5363	-0.00027633	515.261	28.319	5.7441	28.319	27.934	33.679	3.5527e-15					1554	504	5	0	0	0	0.00083817	17
IIGEKSFR	8	Phospho (STY)	_IIGEKS(ph)FR_			IIGEKS(1)FR			IIGEKS(91.96)FR	0	0	0	1	0	PKD1_CAT_569-892;A0A222AJ05;H9IU61;A0A2H1W480	PKD1_CAT_569-892	PKD1_CAT_569-892	MULTI-MSMS	20170927_QexHF4_RSLC4_Elsner_Leonard_MFPL_insol_PKDCAT12_ArgC_10p	1029.51	1	1029.51	1028.51	61366.1	-0.32422	-0.00033379	0.078865	8.1192e-05	-0.24536	-0.0002526	1029.51	28.319	0.94677	28.319	28.143	29.09	0					165	80	3	0	0	0	0.0085708	1
IIGEKSFRR	9	Unmodified	_IIGEKSFRR_							0	0	0	0	1	PKD1_CAT_569-892;A0A222AJ05;H9IU61;A0A2H1W480	PKD1_CAT_569-892	PKD1_CAT_569-892	MULTI-MSMS	20170927_QexHF4_RSLC4_Elsner_Leonard_MFPL_insol_PKDCAT12_ArgC_10p	553.829	2	553.327	1104.64	84173.6	-0.56693	-0.0003137	0.53409	0.00029553	-0.03284	-1.8171e-05	553.328	20.231	0.9318	20.231	19.86	20.792	0					112	73	2	0	0	0	0.0062386	1
IIGEKSFRR	9	Phospho (STY)	_IIGEKS(ph)FRR_			IIGEKS(1)FRR			IIGEKS(103.34)FRR	0	0	0	1	1	PKD1_CAT_569-892;A0A222AJ05;H9IU61;A0A2H1W480	PKD1_CAT_569-892	PKD1_CAT_569-892	MULTI-MSMS	20170927_QexHF4_RSLC4_Elsner_Leonard_MFPL_insol_PKDCAT12_ArgC_10p	395.876	3	395.876	1184.61	95364	-0.19867	-7.865e-05	0.15941	6.3107e-05	-0.039262	-1.5543e-05	395.876	22.871	0.58103	22.871	22.681	23.262	0					236	71	4	0	0	0	0.0010359	2
IIGEKSFRR	9	Phospho (STY)	_IIGEKS(ph)FRR_			IIGEKS(1)FRR			IIGEKS(98.04)FRR	0	0	0	1	1	PKD1_CAT_569-892;A0A222AJ05;H9IU61;A0A2H1W480	PKD1_CAT_569-892	PKD1_CAT_569-892	MULTI-MSMS	20170927_QexHF4_RSLC4_Elsner_Leonard_MFPL_insol_PKDCAT12_ArgC_10p	593.812	2	593.311	1184.61	78346	-0.46811	-0.00027773	0.22425	0.00013305	-0.24386	-0.00014468	593.311	22.892	0.54537	22.892	22.716	23.262	3.5527e-15					181	66	3	0	0	0	0.0014697	2
IIGEKSFRRSVVGTPAYLAPEVLR	24	Phospho (STY)	_IIGEKS(ph)FRRSVVGTPAYLAPEVLR_			IIGEKS(0.844)FRRS(0.154)VVGT(0.001)PAYLAPEVLR			IIGEKS(7.38)FRRS(-7.38)VVGT(-27.64)PAY(-97.86)LAPEVLR	0	0	0	1	2	PKD1_CAT_569-892;A0A222AJ05;H9IU61	PKD1_CAT_569-892	PKD1_CAT_569-892	MULTI-MSMS	20170927_QexHF4_RSLC4_Elsner_Leonard_MFPL_insol_PKDCAT12_ArgC_10p	685.625	4	685.374	2737.47	71969.6	-0.59548	-0.00040813	-0.19348	-0.0001326	-0.78896	-0.00054073	685.625	46.391	2.117	46.391	46.094	48.211	7.1054e-15					188	46	7	0	0	0	1.2791e-09	3
IIGEKSFRRSVVGTPAYLAPEVLR	24	Phospho (STY)	_IIGEKSFRRS(ph)VVGTPAYLAPEVLR_			IIGEKS(0.249)FRRS(0.751)VVGTPAYLAPEVLR			IIGEKS(-4.79)FRRS(4.79)VVGT(-65.96)PAY(-127.58)LAPEVLR	0	0	0	1	2	PKD1_CAT_569-892;A0A222AJ05;H9IU61	PKD1_CAT_569-892	PKD1_CAT_569-892	MULTI-MSMS	20170927_QexHF4_RSLC4_Elsner_Leonard_MFPL_insol_PKDCAT12_ArgC_10p	913.831	3	913.497	2737.47	63864.4	-0.67164	-0.00061354	0.17152	0.00015669	-0.50012	-0.00045686	913.831	46.389	1.324	46.389	46.094	47.418	0					128	28	7	0	0	0	3.8433e-13	3
IIGEKSFRRSVVGTPAYLAPEVLR	24	2 Phospho (STY)	_IIGEKS(ph)FRRS(ph)VVGTPAYLAPEVLR_			IIGEKS(1)FRRS(1)VVGTPAYLAPEVLR			IIGEKS(66.68)FRRS(42.71)VVGT(-42.71)PAY(-88.68)LAPEVLR	0	0	0	2	2	PKD1_CAT_569-892;A0A222AJ05;H9IU61	PKD1_CAT_569-892	PKD1_CAT_569-892	MULTI-MSMS	20170927_QexHF4_RSLC4_Elsner_Leonard_MFPL_insol_PKDCAT12_ArgC_10p	940.486	3	940.152	2817.43	62666.4	-0.37581	-0.00035331	-0.14752	-0.00013869	-0.52333	-0.00049201	940.486	50.71	1.4633	50.71	50.412	51.876	0					136	33	6	0	0	0	6.4287e-10	3
IIGEKSFRRSVVGTPAYLAPEVLR	24	2 Phospho (STY)	_IIGEKSFRRS(ph)VVGT(ph)PAYLAPEVLR_			IIGEKS(0.245)FRRS(0.876)VVGT(0.876)PAY(0.002)LAPEVLR			IIGEKS(-7.89)FRRS(7.89)VVGT(7.89)PAY(-28.58)LAPEVLR	0	0	0	2	2	PKD1_CAT_569-892;A0A222AJ05;H9IU61	PKD1_CAT_569-892	PKD1_CAT_569-892	MULTI-MSMS	20170927_QexHF4_RSLC4_Elsner_Leonard_MFPL_insol_PKDCAT12_ArgC_10p	705.866	4	705.366	2817.43	72780.8	-0.22875	-0.00016135	-0.98349	-0.00069372	-1.2122	-0.00085507	705.616	50.702	1.0951	50.702	50.482	51.577	0					64	24	4	0	0	0	0.0074093	2
IKFEMEQNLR	10	Oxidation (M)	_IKFEM(ox)EQNLR_		IKFEM(1)EQNLR			IKFEM(91.55)EQNLR		0	0	1	0	0	CON__sp|P35527|K1C9_HUMAN	CON__sp|P35527|K1C9_HUMAN	CON__sp|P35527|K1C9_HUMAN	MULTI-MSMS	20170927_QexHF4_RSLC4_Elsner_Leonard_MFPL_insol_PKDCAT12_ArgC_10p	441.896	3	441.896	1322.67	87450.8	-0.34148	-0.0001509	0.050485	2.2309e-05	-0.29099	-0.00012859	441.896	27.857	0.31382	27.857	27.658	27.972	3.5527e-15					103	26	5	0	0	0	0.0030065	1
IKFEMEQNLR	10	Oxidation (M)	_IKFEM(ox)EQNLR_		IKFEM(1)EQNLR			IKFEM(103.7)EQNLR		0	0	1	0	0	CON__sp|P35527|K1C9_HUMAN	CON__sp|P35527|K1C9_HUMAN	CON__sp|P35527|K1C9_HUMAN	MULTI-MSMS	20170927_QexHF4_RSLC4_Elsner_Leonard_MFPL_insol_PKDCAT12_ArgC_10p	662.34	2	662.34	1322.67	70969.6	-0.7962	-0.00052736	0.38695	0.00025629	-0.40925	-0.00027106	662.34	27.854	0.31599	27.854	27.65	27.966	0					92	26	5	0	0	0	0.0012375	1
IKFEMEQNLR	10	Oxidation (M)	_IKFEM(ox)EQNLR_		IKFEM(1)EQNLR			IKFEM(116.77)EQNLR		0	0	1	0	0	CON__sp|P35527|K1C9_HUMAN	CON__sp|P35527|K1C9_HUMAN	CON__sp|P35527|K1C9_HUMAN	MULTI-MSMS	20170927_QexHF4_RSLC4_Elsner_Leonard_MFPL_insol_PKDCAT12_ArgC_10p	441.896	3	441.896	1322.67	87450.8	-0.30543	-0.00013497	0.070989	3.137e-05	-0.23445	-0.0001036	441.896	28.079	1.1439	28.079	27.946	29.09	0					234	102	6	0	0	0	0.00045398	2
IKFEMEQNLR	10	Oxidation (M)	_IKFEM(ox)EQNLR_		IKFEM(1)EQNLR			IKFEM(128.36)EQNLR		0	0	1	0	0	CON__sp|P35527|K1C9_HUMAN	CON__sp|P35527|K1C9_HUMAN	CON__sp|P35527|K1C9_HUMAN	MULTI-MSMS	20170927_QexHF4_RSLC4_Elsner_Leonard_MFPL_insol_PKDCAT12_ArgC_10p	662.34	2	662.34	1322.67	74676.6	-0.76557	-0.00050707	0.25569	0.00016936	-0.50988	-0.00033771	662.34	28.063	0.54022	28.063	27.956	28.496	0					138	37	5	0	0	0	0.00012298	1
IKFEMEQNLR	10	Oxidation (M)	_IKFEM(ox)EQNLR_		IKFEM(1)EQNLR			IKFEM(127.4)EQNLR		0	0	1	0	0	CON__sp|P35527|K1C9_HUMAN	CON__sp|P35527|K1C9_HUMAN	CON__sp|P35527|K1C9_HUMAN	MULTI-MSMS	20170927_QexHF4_RSLC4_Elsner_Leonard_MFPL_insol_PKDCAT12_ArgC_10p	441.896	3	441.896	1322.67	90468	-0.13408	-5.9247e-05	-0.12204	-5.393e-05	-0.25612	-0.00011318	441.896	36.019	0.83655	36.019	35.82	36.657	0					107	56	3	0	0	0	0.00010049	1
IKFEMEQNLR	10	Unmodified	_IKFEMEQNLR_							0	0	0	0	0	CON__sp|P35527|K1C9_HUMAN	CON__sp|P35527|K1C9_HUMAN	CON__sp|P35527|K1C9_HUMAN	MULTI-MSMS	20170927_QexHF4_RSLC4_Elsner_Leonard_MFPL_insol_PKDCAT12_ArgC_10p	436.564	3	436.564	1306.67	86798	-0.16607	-7.2498e-05	-0.18308	-7.9925e-05	-0.34914	-0.00015242	436.564	35.991	1.2314	35.991	35.788	37.019	0					314	79	6	0	0	0	1.6901e-06	4
IKFEMEQNLR	10	Unmodified	_IKFEMEQNLR_							0	0	0	0	0	CON__sp|P35527|K1C9_HUMAN	CON__sp|P35527|K1C9_HUMAN	CON__sp|P35527|K1C9_HUMAN	MULTI-MSMS	20170927_QexHF4_RSLC4_Elsner_Leonard_MFPL_insol_PKDCAT12_ArgC_10p	654.342	2	654.342	1306.67	71718.4	-0.55716	-0.00036457	0.063229	4.1373e-05	-0.49393	-0.0003232	654.343	36.003	1.1102	36.003	35.806	36.916	0					258	74	5	0	0	0	0.00012177	2
IKFEMEQNLRQGVDADINGLR	21	Unmodified	_IKFEMEQNLRQGVDADINGLR_							0	0	0	0	1	CON__sp|P35527|K1C9_HUMAN	CON__sp|P35527|K1C9_HUMAN	CON__sp|P35527|K1C9_HUMAN	MULTI-MSMS	20170927_QexHF4_RSLC4_Elsner_Leonard_MFPL_insol_PKDCAT12_ArgC_10p	816.423	3	816.088	2445.24	68517.1	-0.76692	-0.00062588	0.22598	0.00018442	-0.54094	-0.00044146	816.088	47.253	0.55672	47.253	47.092	47.649	0					28	11	4	0	0	0	0.0021851	1
ILNEMRDQYEKMAEKNR	17	Unmodified	_ILNEMRDQYEKMAEKNR_							0	0	0	0	1	CON__sp|P02533|K1C14_HUMAN;CON__sp|Q04695|K1C17_HUMAN;CON__sp|Q6IFX2|K1C42_MOUSE	CON__sp|P02533|K1C14_HUMAN;CON__sp|Q04695|K1C17_HUMAN;CON__sp|Q6IFX2|K1C42_MOUSE	CON__sp|P02533|K1C14_HUMAN	MULTI-MSMS	20170927_QexHF4_RSLC4_Elsner_Leonard_MFPL_insol_PKDCAT12_ArgC_10p	543.021	4	542.77	2167.05	80747	-0.24941	-0.00013537	-0.23596	-0.00012807	-0.48537	-0.00026345	543.021	34.784	1.6189	34.784	34.527	36.146	0					333	84	7	0	0	0	3.1547e-05	3
ILNEMRDQYEKMAEKNR	17	Unmodified	_ILNEMRDQYEKMAEKNR_							0	0	0	0	1	CON__sp|P02533|K1C14_HUMAN;CON__sp|Q04695|K1C17_HUMAN;CON__sp|Q6IFX2|K1C42_MOUSE	CON__sp|P02533|K1C14_HUMAN;CON__sp|Q04695|K1C17_HUMAN;CON__sp|Q6IFX2|K1C42_MOUSE	CON__sp|P02533|K1C14_HUMAN	MULTI-MSMS	20170927_QexHF4_RSLC4_Elsner_Leonard_MFPL_insol_PKDCAT12_ArgC_10p	723.692	3	723.358	2167.05	71161.4	-0.42341	-0.00030628	-0.0881	-6.3728e-05	-0.51151	-0.00037001	723.692	34.806	0.95375	34.806	34.594	35.548	-7.1054e-15					149	47	5	0	0	0	1.408e-10	1
ILNEMRDQYEKMAEKNR	17	Unmodified	_ILNEMRDQYEKMAEKNR_							0	0	0	0	1	CON__sp|P02533|K1C14_HUMAN;CON__sp|Q04695|K1C17_HUMAN;CON__sp|Q6IFX2|K1C42_MOUSE	CON__sp|P02533|K1C14_HUMAN;CON__sp|Q04695|K1C17_HUMAN;CON__sp|Q6IFX2|K1C42_MOUSE	CON__sp|P02533|K1C14_HUMAN	MULTI-MSMS	20170927_QexHF4_RSLC4_Elsner_Leonard_MFPL_insol_PKDCAT12_ArgC_10p	434.618	5	434.418	2167.05	92006.6	-0.21817	-9.4775e-05	-0.094068	-4.0865e-05	-0.31223	-0.00013564	434.618	34.799	0.54955	34.799	34.572	35.122	0					59	19	4	0	0	0	0.036115	1
ILNEMRDQYEKMAEKNR	17	Unmodified	_ILNEMRDQYEKMAEKNR_							0	0	0	0	1	CON__sp|P02533|K1C14_HUMAN;CON__sp|Q04695|K1C17_HUMAN;CON__sp|Q6IFX2|K1C42_MOUSE	CON__sp|P02533|K1C14_HUMAN;CON__sp|Q04695|K1C17_HUMAN;CON__sp|Q6IFX2|K1C42_MOUSE	CON__sp|P02533|K1C14_HUMAN	MULTI-SECPEP	20170927_QexHF4_RSLC4_Elsner_Leonard_MFPL_insol_PKDCAT12_ArgC_10p	435.234	5	434.418	2167.05	93927.3	-0.18118	-7.8708e-05	-0.26137	-0.00011354	-0.44255	-0.00019225	434.418	35.36	0.13607	35.36	35.296	35.432	0					13	9	2	0	0	0	0.048567	1
ILNEMRDQYEKMAEKNR	17	Oxidation (M)	_ILNEM(ox)RDQYEKMAEKNR_		ILNEM(0.967)RDQYEKM(0.033)AEKNR			ILNEM(14.66)RDQYEKM(-14.66)AEKNR		0	0	1	0	1	CON__sp|P02533|K1C14_HUMAN;CON__sp|Q04695|K1C17_HUMAN;CON__sp|Q6IFX2|K1C42_MOUSE	CON__sp|P02533|K1C14_HUMAN;CON__sp|Q04695|K1C17_HUMAN;CON__sp|Q6IFX2|K1C42_MOUSE	CON__sp|P02533|K1C14_HUMAN	MULTI-MSMS	20170927_QexHF4_RSLC4_Elsner_Leonard_MFPL_insol_PKDCAT12_ArgC_10p	547.02	4	546.769	2183.05	81642.9	-0.35436	-0.00019375	-0.06325	-3.4583e-05	-0.41761	-0.00022833	547.02	34.811	0.8848	34.811	34.572	35.457	-7.1054e-15					120	42	5	0	0	0	0.013556	1
ILNEMRDQYEQMAEKNR	17	Unmodified	_ILNEMRDQYEQMAEKNR_							0	0	0	0	1	CON__sp|P08779|K1C16_HUMAN;CON__sp|Q9Z2K1|K1C16_MOUSE;CON__tr|Q3ZAW8|Q3ZAW8_MOUSE	CON__sp|P08779|K1C16_HUMAN	CON__sp|P08779|K1C16_HUMAN	MULTI-MSMS	20170927_QexHF4_RSLC4_Elsner_Leonard_MFPL_insol_PKDCAT12_ArgC_10p	543.263	4	542.761	2167.02	103379	-0.43892	-0.00023823	0.92374	0.00050137	0.48482	0.00026314	543.263	37.312	1.4073	37.312	37.059	38.466	0					87	47	3	0	0	0	1.0019e-05	4
ILNEMRDQYEQMAEKNR	17	Unmodified	_ILNEMRDQYEQMAEKNR_							0	0	0	0	1	CON__sp|P08779|K1C16_HUMAN;CON__sp|Q9Z2K1|K1C16_MOUSE;CON__tr|Q3ZAW8|Q3ZAW8_MOUSE	CON__sp|P08779|K1C16_HUMAN	CON__sp|P08779|K1C16_HUMAN	MULTI-MSMS	20170927_QexHF4_RSLC4_Elsner_Leonard_MFPL_insol_PKDCAT12_ArgC_10p	724.011	3	723.346	2167.02	71774.8	-0.59522	-0.00043055	-0.8656	-0.00062613	-1.4608	-0.0010567	723.68	37.264	0.4094	37.264	37.059	37.468	0					32	11	4	0	0	0	1.7974e-13	2
ISEQFTAMFR	10	Oxidation (M)	_ISEQFTAM(ox)FR_		ISEQFTAM(1)FR			ISEQFTAM(143.7)FR		0	0	1	0	0	H9J513;A0A2H1VRL4;Q8ISR0;H9IWQ1;A0A2H1VXQ4;H9J1Q5;A0A2H1WFD3;A0A2H1WBT4	H9J513;H9J1Q5	H9J513	MULTI-MSMS	20170927_QexHF4_RSLC4_Elsner_Leonard_MFPL_insol_PKDCAT12_ArgC_10p	623.3	2	623.3	1244.59	75977.3	-0.52526	-0.00032739	0.031725	1.9774e-05	-0.49353	-0.00030762	623.3	41.916	0.57295	41.916	41.718	42.291	0					47	19	3	0	0	0	5.586e-05	1
ISIGGGSCAISGGYGSR	17	Unmodified	_ISIGGGSCAISGGYGSR_							0	0	0	0	0	CON__sp|P02538|K2C6A_HUMAN;CON__sp|P04259|K2C6B_HUMAN;CON__sp|P48668|K2C6C_HUMAN	CON__sp|P02538|K2C6A_HUMAN;CON__sp|P04259|K2C6B_HUMAN;CON__sp|P48668|K2C6C_HUMAN	CON__sp|P48668|K2C6C_HUMAN	MULTI-MSMS	20170927_QexHF4_RSLC4_Elsner_Leonard_MFPL_insol_PKDCAT12_ArgC_10p	771.372	2	771.372	1540.73	68950.1	-0.88447	-0.00068226	0.2509	0.00019354	-0.63357	-0.00048872	771.373	41.083	3.0173	41.083	40.703	43.72	0					294	120	3	0	0	0	8.2176e-10	5
ISISTSGGSFR	11	Unmodified	_ISISTSGGSFR_							0	0	0	0	0	CON__sp|P13647|K2C5_HUMAN	CON__sp|P13647|K2C5_HUMAN	CON__sp|P13647|K2C5_HUMAN	MULTI-MSMS	20170927_QexHF4_RSLC4_Elsner_Leonard_MFPL_insol_PKDCAT12_ArgC_10p	556.291	2	556.291	1110.57	79515	-0.51199	-0.00028481	0.21405	0.00011907	-0.29794	-0.00016574	556.291	35.618	1.4193	35.618	35.347	36.767	0					288	95	6	0	0	0	7.9102e-06	3
ISSSKGSLGGGFSSGGFSGGSFSR	24	Unmodified	_ISSSKGSLGGGFSSGGFSGGSFSR_							0	0	0	0	0	CON__sp|P13645|K1C10_HUMAN	CON__sp|P13645|K1C10_HUMAN	CON__sp|P13645|K1C10_HUMAN	MULTI-MSMS	20170927_QexHF4_RSLC4_Elsner_Leonard_MFPL_insol_PKDCAT12_ArgC_10p	737.688	3	737.354	2209.04	70104.2	-0.74268	-0.00054762	-0.16912	-0.0001247	-0.9118	-0.00067232	737.688	39.921	1.4438	39.921	39.662	41.106	-7.1054e-15					435	81	8	0	0	0	1.7796e-13	5
KDAEDWFFSKTEELNR	16	Unmodified	_KDAEDWFFSKTEELNR_							0	0	0	0	0	CON__sp|Q04695|K1C17_HUMAN	CON__sp|Q04695|K1C17_HUMAN	CON__sp|Q04695|K1C17_HUMAN	MULTI-MSMS	20170927_QexHF4_RSLC4_Elsner_Leonard_MFPL_insol_PKDCAT12_ArgC_10p	672.321	3	672.322	2013.94	73572.1	-0.7221	-0.00048548	-0.03371	-2.2664e-05	-0.75581	-0.00050815	672.656	47.288	1.3819	47.288	47.044	48.426	0					111	30	7	0	0	0	2.9386e-23	2
KDAEDWFFSKTEELNR	16	Unmodified	_KDAEDWFFSKTEELNR_							0	0	0	0	0	CON__sp|Q04695|K1C17_HUMAN	CON__sp|Q04695|K1C17_HUMAN	CON__sp|Q04695|K1C17_HUMAN	MULTI-MSMS	20170927_QexHF4_RSLC4_Elsner_Leonard_MFPL_insol_PKDCAT12_ArgC_10p	504.744	4	504.493	2013.94	85186.5	-0.052416	-2.6443e-05	-0.44339	-0.00022369	-0.49581	-0.00025013	504.744	47.278	1.242	47.278	47.044	48.286	-7.1054e-15					80	27	5	0	0	0	0.0042981	1
KDAEEWFFTKTEELNR	16	Unmodified	_KDAEEWFFTKTEELNR_							0	0	0	0	0	CON__sp|P02533|K1C14_HUMAN;CON__sp|Q6IFX2|K1C42_MOUSE	CON__sp|P02533|K1C14_HUMAN;CON__sp|Q6IFX2|K1C42_MOUSE	CON__sp|P02533|K1C14_HUMAN	MULTI-MSMS	20170927_QexHF4_RSLC4_Elsner_Leonard_MFPL_insol_PKDCAT12_ArgC_10p	681.999	3	681.665	2041.97	73591.7	-0.63003	-0.00042947	0.036749	2.5051e-05	-0.59329	-0.00040442	682	46.602	1.6283	46.602	46.325	47.953	0					118	35	5	0	0	0	5.0289e-29	3
KDAEEWFFTKTEELNR	16	Unmodified	_KDAEEWFFTKTEELNR_							0	0	0	0	0	CON__sp|P02533|K1C14_HUMAN;CON__sp|Q6IFX2|K1C42_MOUSE	CON__sp|P02533|K1C14_HUMAN;CON__sp|Q6IFX2|K1C42_MOUSE	CON__sp|P02533|K1C14_HUMAN	MULTI-MSMS	20170927_QexHF4_RSLC4_Elsner_Leonard_MFPL_insol_PKDCAT12_ArgC_10p	511.752	4	511.501	2041.97	82686.1	-0.014508	-7.4207e-06	-0.065263	-3.3382e-05	-0.079771	-4.0803e-05	511.752	46.602	1.4981	46.602	46.369	47.867	0					113	32	6	0	0	0	9.5586e-05	2
KDIENQYETQITQIEHEVSSSGQEVQSSAKEVTQLR	36	Unmodified	_KDIENQYETQITQIEHEVSSSGQEVQSSAKEVTQLR_							0	0	0	0	0	CON__sp|P35527|K1C9_HUMAN	CON__sp|P35527|K1C9_HUMAN	CON__sp|P35527|K1C9_HUMAN	MULTI-MSMS	20170927_QexHF4_RSLC4_Elsner_Leonard_MFPL_insol_PKDCAT12_ArgC_10p	1031.01	4	1030.51	4118	59272.6	-0.34553	-0.00035607	-0.077352	-7.9712e-05	-0.42288	-0.00043579	1030.76	58.002	1.2111	58.002	57.664	58.875	0					159	30	7	0	0	0	9.327e-56	2
KDIENQYETQITQIEHEVSSSGQEVQSSAKEVTQLR	36	Unmodified	_KDIENQYETQITQIEHEVSSSGQEVQSSAKEVTQLR_							0	0	0	0	0	CON__sp|P35527|K1C9_HUMAN	CON__sp|P35527|K1C9_HUMAN	CON__sp|P35527|K1C9_HUMAN	MULTI-MSMS	20170927_QexHF4_RSLC4_Elsner_Leonard_MFPL_insol_PKDCAT12_ArgC_10p	824.808	5	824.608	4118	66222.3	-0.77304	-0.00063746	0.075873	6.2566e-05	-0.69717	-0.00057489	825.009	57.984	1.0987	57.984	57.664	58.763	7.1054e-15					128	27	7	0	0	0	2.0359e-47	1
KNHEEEMLALR	11	Unmodified	_KNHEEEMLALR_							0	0	0	0	0	CON__sp|P08779|K1C16_HUMAN	CON__sp|P08779|K1C16_HUMAN	CON__sp|P08779|K1C16_HUMAN	MULTI-MSMS	20170927_QexHF4_RSLC4_Elsner_Leonard_MFPL_insol_PKDCAT12_ArgC_10p	457.235	3	457.235	1368.68	88504.5	-0.34602	-0.00015821	-0.063158	-2.8878e-05	-0.40918	-0.00018709	457.235	27.099	1.3701	27.099	26.885	28.255	0					408	119	7	0	0	0	1.8352e-06	3
KNHEEEMLALR	11	Unmodified	_KNHEEEMLALR_							0	0	0	0	0	CON__sp|P08779|K1C16_HUMAN	CON__sp|P08779|K1C16_HUMAN	CON__sp|P08779|K1C16_HUMAN	MULTI-MSMS	20170927_QexHF4_RSLC4_Elsner_Leonard_MFPL_insol_PKDCAT12_ArgC_10p	685.348	2	685.348	1368.68	72047.3	-0.75399	-0.00051675	0.1734	0.00011884	-0.58059	-0.00039791	685.349	27.1	0.6999	27.1	26.905	27.605	3.5527e-15					172	58	4	0	0	0	0.0025826	1
KRTLDEKGVTIPSQR	15	Phospho (STY)	_KRTLDEKGVTIPS(ph)QR_			KRT(0.004)LDEKGVT(0.002)IPS(0.994)QR			KRT(-23.48)LDEKGVT(-27.71)IPS(23.48)QR	0	0	0	1	1	H9JHS3	H9JHS3	H9JHS3	MULTI-MSMS	20170927_QexHF4_RSLC4_Elsner_Leonard_MFPL_insol_PKDCAT12_ArgC_10p	904.476	2	904.475	1806.94	64032.1	-0.51585	-0.00046657	0.70575	0.00063834	0.18991	0.00017177	904.476	50.35	5.7077	50.35	49.875	55.582	0					612	135	7	0	0	0	0.046377	2
KTGRDVAIKIIDKLR	15	Unmodified	_KTGRDVAIKIIDKLR_							0	0	0	0	1	PKD1_CAT_569-892	PKD1_CAT_569-892	PKD1_CAT_569-892	MULTI-MSMS	20170927_QexHF4_RSLC4_Elsner_Leonard_MFPL_insol_PKDCAT12_ArgC_10p	576.028	3	576.028	1725.06	80957.1	-0.53224	-0.00030659	0.84402	0.00048618	0.31178	0.00017959	576.029	34.016	1.4887	34.016	33.614	35.103	0					93	49	2	0	0	0	3.9225e-05	3
KTGRDVAIKIIDKLR	15	Unmodified	_KTGRDVAIKIIDKLR_							0	0	0	0	1	PKD1_CAT_569-892	PKD1_CAT_569-892	PKD1_CAT_569-892	MULTI-SECPEP	20170927_QexHF4_RSLC4_Elsner_Leonard_MFPL_insol_PKDCAT12_ArgC_10p	432.523	4	432.273	1725.06	90301	-0.16685	-7.2127e-05	0.02825	1.2212e-05	-0.1386	-5.9915e-05	432.524	35.991	1.4691	35.991	35.447	36.916	0					315	94	4	0	0	0	0.044533	1
KVPQVSTPTLVEVSR	15	Unmodified	_KVPQVSTPTLVEVSR_							0	0	0	0	0	CON__sp|P02769|ALBU_BOVIN	CON__sp|P02769|ALBU_BOVIN	CON__sp|P02769|ALBU_BOVIN	MULTI-MSMS	20170927_QexHF4_RSLC4_Elsner_Leonard_MFPL_insol_PKDCAT12_ArgC_10p	547.318	3	547.317	1638.93	83220.7	-0.56468	-0.00030906	0.46442	0.00025418	-0.10026	-5.4874e-05	547.652	37.357	1.2212	37.357	37.094	38.315	0					50	35	2	0	0	0	2.6524e-05	2
LAADDFR	7	Unmodified	_LAADDFR_							0	0	0	0	0	CON__sp|P02535|K1C10_MOUSE;CON__sp|Q2M2I5|K1C24_HUMAN;CON__sp|P05784|K1C18_MOUSE;CON__sp|Q7Z3Y7|K1C28_HUMAN;CON__sp|Q148H6|K1C28_BOVIN;CON__sp|P02533|K1C14_HUMAN;CON__sp|P08727|K1C19_HUMAN;CON__sp|P19001|K1C19_MOUSE;CON__sp|P19012|K1C15_HUMAN;CON__sp|Q04695|K1C17_HUMAN;CON__sp|Q6IFX2|K1C42_MOUSE;CON__sp|P08779|K1C16_HUMAN;CON__sp|Q9Z2K1|K1C16_MOUSE;CON__tr|Q3ZAW8|Q3ZAW8_MOUSE;CON__sp|P13645|K1C10…	CON__sp|P02535|K1C10_MOUSE;CON__sp|P02533|K1C14_HUMAN;CON__sp|Q04695|K1C17_HUMAN;CON__sp|Q6IFX2|K1C42_MOUSE;CON__sp|P08779|K1C16_HUMAN;CON__sp|P13645|K1C10_HUMAN	CON__sp|P08779|K1C16_HUMAN	MULTI-MSMS	20170927_QexHF4_RSLC4_Elsner_Leonard_MFPL_insol_PKDCAT12_ArgC_10p	404.204	2	404.203	806.392	95140.5	-0.070788	-2.8613e-05	-0.27335	-0.00011049	-0.34414	-0.0001391	404.204	30.614	3.2858	30.614	30.352	33.638	0					731	285	6	0	0	0	0.014752	3
LAADDFR	7	Unmodified	_LAADDFR_							0	0	0	0	0	CON__sp|P02535|K1C10_MOUSE;CON__sp|Q2M2I5|K1C24_HUMAN;CON__sp|P05784|K1C18_MOUSE;CON__sp|Q7Z3Y7|K1C28_HUMAN;CON__sp|Q148H6|K1C28_BOVIN;CON__sp|P02533|K1C14_HUMAN;CON__sp|P08727|K1C19_HUMAN;CON__sp|P19001|K1C19_MOUSE;CON__sp|P19012|K1C15_HUMAN;CON__sp|Q04695|K1C17_HUMAN;CON__sp|Q6IFX2|K1C42_MOUSE;CON__sp|P08779|K1C16_HUMAN;CON__sp|Q9Z2K1|K1C16_MOUSE;CON__tr|Q3ZAW8|Q3ZAW8_MOUSE;CON__sp|P13645|K1C10…	CON__sp|P02535|K1C10_MOUSE;CON__sp|P02533|K1C14_HUMAN;CON__sp|Q04695|K1C17_HUMAN;CON__sp|Q6IFX2|K1C42_MOUSE;CON__sp|P08779|K1C16_HUMAN;CON__sp|P13645|K1C10_HUMAN	CON__sp|P08779|K1C16_HUMAN	MULTI-MSMS	20170927_QexHF4_RSLC4_Elsner_Leonard_MFPL_insol_PKDCAT12_ArgC_10p	807.399	1	807.4	806.392	66624.7	-0.58079	-0.00046893	0.47652	0.00038474	-0.10427	-8.4187e-05	807.4	30.614	1.1831	30.614	30.415	31.598	-3.5527e-15					230	103	4	0	0	0	0.0047739	1
LASYLDKVR	9	Unmodified	_LASYLDKVR_							0	0	0	0	0	CON__sp|P02533|K1C14_HUMAN;CON__sp|P08727|K1C19_HUMAN;CON__sp|P19001|K1C19_MOUSE;CON__sp|P19012|K1C15_HUMAN;CON__sp|Q99456|K1C12_HUMAN;CON__sp|Q04695|K1C17_HUMAN;CON__sp|P08779|K1C16_HUMAN;CON__sp|P13645|K1C10_HUMAN;CON__sp|P08730|K1C13_MOUSE	CON__sp|P02533|K1C14_HUMAN;CON__sp|Q04695|K1C17_HUMAN;CON__sp|P08779|K1C16_HUMAN;CON__sp|P13645|K1C10_HUMAN	CON__sp|P08779|K1C16_HUMAN	MULTI-MSMS	20170927_QexHF4_RSLC4_Elsner_Leonard_MFPL_insol_PKDCAT12_ArgC_10p	532.809	2	532.809	1063.6	82546.1	0.02969	1.5819e-05	-0.17838	-9.504e-05	-0.14868	-7.922e-05	532.809	29.914	1.9971	29.914	29.713	31.711	0					496	168	5	0	0	0	9.2653e-06	4
LDSELKNMQDMVEDYR	16	2 Oxidation (M)	_LDSELKNM(ox)QDM(ox)VEDYR_		LDSELKNM(1)QDM(1)VEDYR			LDSELKNM(176.17)QDM(176.17)VEDYR		0	0	2	0	0	CON__sp|P04264|K2C1_HUMAN	CON__sp|P04264|K2C1_HUMAN	CON__sp|P04264|K2C1_HUMAN	MULTI-MSMS	20170927_QexHF4_RSLC4_Elsner_Leonard_MFPL_insol_PKDCAT12_ArgC_10p	673.633	3	673.3	2016.88	71926	-0.58165	-0.00039163	-0.32108	-0.00021618	-0.90273	-0.00060781	673.3	32.386	1.2297	32.386	32.031	33.26	0					484	102	7	0	0	0	8.3191e-08	3
LDSELKNMQDMVEDYR	16	2 Oxidation (M)	_LDSELKNM(ox)QDM(ox)VEDYR_		LDSELKNM(1)QDM(1)VEDYR			LDSELKNM(200.16)QDM(200.16)VEDYR		0	0	2	0	0	CON__sp|P04264|K2C1_HUMAN	CON__sp|P04264|K2C1_HUMAN	CON__sp|P04264|K2C1_HUMAN	MULTI-MSMS	20170927_QexHF4_RSLC4_Elsner_Leonard_MFPL_insol_PKDCAT12_ArgC_10p	1009.45	2	1009.45	2016.88	60200.2	-0.27263	-0.00027521	-0.0068108	-6.8752e-06	-0.27944	-0.00028208	1009.45	32.393	0.70913	32.393	32.095	32.805	0					229	63	6	0	0	0	4.6144e-10	1
LDSELKNMQDMVEDYR	16	Oxidation (M)	_LDSELKNM(ox)QDMVEDYR_		LDSELKNM(1)QDMVEDYR			LDSELKNM(40.95)QDM(-40.95)VEDYR		0	0	1	0	0	CON__sp|P04264|K2C1_HUMAN	CON__sp|P04264|K2C1_HUMAN	CON__sp|P04264|K2C1_HUMAN	MULTI-MSMS	20170927_QexHF4_RSLC4_Elsner_Leonard_MFPL_insol_PKDCAT12_ArgC_10p	667.967	3	667.968	2000.88	76668.9	-0.89204	-0.00059585	-0.51578	-0.00034453	-1.4078	-0.00094038	667.968	37.583	0.91285	37.583	37.373	38.286	0					54	26	3	0	0	0	8.2996e-06	1
LDSELKNMQDMVEDYR	16	Oxidation (M)	_LDSELKNMQDM(ox)VEDYR_		LDSELKNMQDM(1)VEDYR			LDSELKNM(-55.43)QDM(55.43)VEDYR		0	0	1	0	0	CON__sp|P04264|K2C1_HUMAN	CON__sp|P04264|K2C1_HUMAN	CON__sp|P04264|K2C1_HUMAN	MULTI-MSMS	20170927_QexHF4_RSLC4_Elsner_Leonard_MFPL_insol_PKDCAT12_ArgC_10p	668.302	3	667.968	2000.88	72906.6	-0.66199	-0.00044219	-0.30895	-0.00020637	-0.97094	-0.00064856	668.302	44.499	2.4272	44.499	44.118	46.545	7.1054e-15					329	79	7	0	0	0	6.6039e-10	3
LDSELKNMQDMVEDYR	16	Oxidation (M)	_LDSELKNMQDM(ox)VEDYR_		LDSELKNMQDM(1)VEDYR			LDSELKNM(-55.69)QDM(55.69)VEDYR		0	0	1	0	0	CON__sp|P04264|K2C1_HUMAN	CON__sp|P04264|K2C1_HUMAN	CON__sp|P04264|K2C1_HUMAN	MULTI-MSMS	20170927_QexHF4_RSLC4_Elsner_Leonard_MFPL_insol_PKDCAT12_ArgC_10p	1001.95	2	1001.45	2000.88	60510.9	-0.33738	-0.00033787	-0.067969	-6.8068e-05	-0.40535	-0.00040593	1001.95	44.632	0.95003	44.632	44.208	45.158	-7.1054e-15					130	39	5	0	0	0	1.3703e-17	2
LDSELKNMQDMVEDYR	16	Oxidation (M)	_LDSELKNMQDM(ox)VEDYR_		LDSELKNM(0.218)QDM(0.782)VEDYR			LDSELKNM(-5.55)QDM(5.55)VEDYR		0	0	1	0	0	CON__sp|P04264|K2C1_HUMAN	CON__sp|P04264|K2C1_HUMAN	CON__sp|P04264|K2C1_HUMAN	MULTI-MSMS	20170927_QexHF4_RSLC4_Elsner_Leonard_MFPL_insol_PKDCAT12_ArgC_10p	667.967	3	667.968	2000.88	72855.6	-0.58822	-0.00039291	-0.89942	-0.00060079	-1.4876	-0.0009937	667.968	51.876	0.89561	51.876	51.577	52.473	0					74	21	5	0	0	0	1.0728e-07	2
LDSELKNMQDMVEDYR	16	Oxidation (M)	_LDSELKNMQDM(ox)VEDYR_		LDSELKNM(0.013)QDM(0.987)VEDYR			LDSELKNM(-18.76)QDM(18.76)VEDYR		0	0	1	0	0	CON__sp|P04264|K2C1_HUMAN	CON__sp|P04264|K2C1_HUMAN	CON__sp|P04264|K2C1_HUMAN	MULTI-MSMS	20170927_QexHF4_RSLC4_Elsner_Leonard_MFPL_insol_PKDCAT12_ArgC_10p	1001.95	2	1001.45	2000.88	62836.4	-0.26179	-0.00026217	-0.45205	-0.00045271	-0.71384	-0.00071487	1001.95	51.871	0.48327	51.871	51.664	52.147	-7.1054e-15					25	11	3	0	0	0	1.1404e-07	1
LDSELKNMQDMVEDYR	16	Unmodified	_LDSELKNMQDMVEDYR_							0	0	0	0	0	CON__sp|P04264|K2C1_HUMAN	CON__sp|P04264|K2C1_HUMAN	CON__sp|P04264|K2C1_HUMAN	MULTI-MSMS	20170927_QexHF4_RSLC4_Elsner_Leonard_MFPL_insol_PKDCAT12_ArgC_10p	662.97	3	662.636	1984.89	72227.1	-0.59244	-0.00039257	-0.53253	-0.00035287	-1.125	-0.00074544	662.637	51.856	2.5511	51.856	51.533	54.084	0					245	59	8	0	0	0	1.6419e-17	6
LDSELKNMQDMVEDYR	16	Unmodified	_LDSELKNMQDMVEDYR_							0	0	0	0	0	CON__sp|P04264|K2C1_HUMAN	CON__sp|P04264|K2C1_HUMAN	CON__sp|P04264|K2C1_HUMAN	MULTI-MSMS	20170927_QexHF4_RSLC4_Elsner_Leonard_MFPL_insol_PKDCAT12_ArgC_10p	993.451	2	993.451	1984.89	60575.8	-0.29134	-0.00028943	-0.29275	-0.00029083	-0.58409	-0.00058026	993.952	51.869	1.3986	51.869	51.577	52.976	0					137	33	6	0	0	0	2.4577e-49	3
LEKEIETYHNLLEGGQEDFESSGAGKIGLGGR	32	Unmodified	_LEKEIETYHNLLEGGQEDFESSGAGKIGLGGR_							0	0	0	0	0	CON__sp|P35527|K1C9_HUMAN	CON__sp|P35527|K1C9_HUMAN	CON__sp|P35527|K1C9_HUMAN	MULTI-MSMS	20170927_QexHF4_RSLC4_Elsner_Leonard_MFPL_insol_PKDCAT12_ArgC_10p	859.427	4	859.177	3432.68	64997.4	-0.63169	-0.00054274	-0.26666	-0.00022911	-0.89835	-0.00077184	859.428	49.583	0.83393	49.583	49.342	50.176	-7.1054e-15					84	18	7	0	0	0	1.0637e-38	1
LEKEIETYHNLLEGGQEDFESSGAGKIGLGGR	32	Unmodified	_LEKEIETYHNLLEGGQEDFESSGAGKIGLGGR_							0	0	0	0	0	CON__sp|P35527|K1C9_HUMAN	CON__sp|P35527|K1C9_HUMAN	CON__sp|P35527|K1C9_HUMAN	MULTI-MSMS	20170927_QexHF4_RSLC4_Elsner_Leonard_MFPL_insol_PKDCAT12_ArgC_10p	687.743	5	687.543	3432.68	71908.1	-0.46432	-0.00031924	0.13456	9.2515e-05	-0.32976	-0.00022672	687.744	49.585	0.70147	49.585	49.342	50.044	0					58	15	7	0	0	0	1.6395e-06	1
LENEIQTYR	9	Unmodified	_LENEIQTYR_							0	0	0	0	0	CON__sp|P02535|K1C10_MOUSE;CON__sp|P13645|K1C10_HUMAN	CON__sp|P02535|K1C10_MOUSE;CON__sp|P13645|K1C10_HUMAN	CON__sp|P13645|K1C10_HUMAN	MULTI-MSMS	20170927_QexHF4_RSLC4_Elsner_Leonard_MFPL_insol_PKDCAT12_ArgC_10p	583.296	2	583.296	1164.58	80010.5	-0.38516	-0.00022466	0.013596	7.9302e-06	-0.37157	-0.00021673	583.296	30.381	1.4882	30.381	30.132	31.621	0					324	128	5	0	0	0	5.0732e-05	2
LGCGYGCGYGYGSR	14	Unmodified	_LGCGYGCGYGYGSR_							0	0	0	0	0	CON__sp|Q02958|KRA61_SHEEP	CON__sp|Q02958|KRA61_SHEEP	CON__sp|Q02958|KRA61_SHEEP	MULTI-MSMS	20170927_QexHF4_RSLC4_Elsner_Leonard_MFPL_insol_PKDCAT12_ArgC_10p	706.79	2	706.79	1411.56	69781.6	-0.57837	-0.00040879	-0.010962	-7.7478e-06	-0.58933	-0.00041653	706.79	39.119	2.2359	39.119	38.767	41.003	0					455	150	4	0	0	0	5.5947e-05	3
LHFFMPGFAPLTSR	14	Oxidation (M)	_LHFFM(ox)PGFAPLTSR_		LHFFM(1)PGFAPLTSR			LHFFM(77.53)PGFAPLTSR		0	0	1	0	0	H9J1Q5;A0A2H1WFD3;A0A2H1WBT4;A0A222AJH4;D9ZFI4;H9JHY5;A0A2H1WFD2;P41385;H9J1A9	H9J1Q5	H9J1Q5	MULTI-MSMS	20170927_QexHF4_RSLC4_Elsner_Leonard_MFPL_insol_PKDCAT12_ArgC_10p	546.616	3	546.282	1635.82	81695.1	-0.25783	-0.00014085	0.06774	3.7005e-05	-0.19009	-0.00010384	546.616	51.661	0.98904	51.661	51.446	52.435	0					55	23	5	0	0	0	0.011778	2
LHFFMPGFAPLTSR	14	Unmodified	_LHFFMPGFAPLTSR_							0	0	0	0	0	H9J1Q5;A0A2H1WFD3;A0A2H1WBT4;A0A222AJH4;D9ZFI4;H9JHY5;A0A2H1WFD2;P41385;H9J1A9	H9J1Q5	H9J1Q5	MULTI-MSMS	20170927_QexHF4_RSLC4_Elsner_Leonard_MFPL_insol_PKDCAT12_ArgC_10p	541.284	3	540.95	1619.83	82341.3	-0.30173	-0.00016322	-0.022552	-1.2199e-05	-0.32429	-0.00017542	540.95	58.521	1.0872	58.521	58.268	59.355	0					68	28	4	0	0	0	0.016368	2
LIFAGKQLEDGR	12	Unmodified	_LIFAGKQLEDGR_							0	0	0	0	0	Q71MT9;I7FV58;Q9XXZ4;Q962S3;Q8IS65;D9ZFI2;A0A222AJG0;H9IWB8;P68203;A0A222AJG1;H9JP19;A0A222AJ01;H9IVY4	Q71MT9	Q71MT9	MULTI-MSMS	20170927_QexHF4_RSLC4_Elsner_Leonard_MFPL_insol_PKDCAT12_ArgC_10p	449.586	3	449.586	1345.74	90322.1	-0.10476	-4.7096e-05	-0.24176	-0.00010869	-0.34651	-0.00015579	449.586	35.595	1.2131	35.595	35.347	36.561	-7.1054e-15					268	77	6	0	0	0	0.00065835	3
LKYENEVALR	10	Unmodified	_LKYENEVALR_							0	0	0	0	0	CON__sp|P13645|K1C10_HUMAN	CON__sp|P13645|K1C10_HUMAN	CON__sp|P13645|K1C10_HUMAN	MULTI-MSMS	20170927_QexHF4_RSLC4_Elsner_Leonard_MFPL_insol_PKDCAT12_ArgC_10p	412.231	3	412.231	1233.67	92270.9	-0.14628	-6.0301e-05	-0.32368	-0.00013343	-0.46996	-0.00019373	412.231	29.767	1.7299	29.767	29.574	31.304	-3.5527e-15					436	132	6	0	0	0	6.2626e-06	4
LKYENEVALR	10	Unmodified	_LKYENEVALR_							0	0	0	0	0	CON__sp|P13645|K1C10_HUMAN	CON__sp|P13645|K1C10_HUMAN	CON__sp|P13645|K1C10_HUMAN	MULTI-MSMS	20170927_QexHF4_RSLC4_Elsner_Leonard_MFPL_insol_PKDCAT12_ArgC_10p	617.843	2	617.843	1233.67	76383.4	-0.42567	-0.000263	0.022899	1.4148e-05	-0.40277	-0.00024885	617.843	29.806	1.487	29.806	29.609	31.096	0					385	113	6	0	0	0	4.7187e-07	4
LKYENEVALRQSVEADINGLR	21	Unmodified	_LKYENEVALRQSVEADINGLR_							0	0	0	0	1	CON__sp|P13645|K1C10_HUMAN	CON__sp|P13645|K1C10_HUMAN	CON__sp|P13645|K1C10_HUMAN	MULTI-MSMS	20170927_QexHF4_RSLC4_Elsner_Leonard_MFPL_insol_PKDCAT12_ArgC_10p	605.325	4	605.075	2416.27	78671.5	-0.51149	-0.00030949	-0.093164	-5.6371e-05	-0.60465	-0.00036586	605.326	47.831	1.1786	47.831	47.327	48.505	7.1054e-15					64	26	5	0	0	0	0.00014933	1
LKYENEVALRQSVEADINGLR	21	Unmodified	_LKYENEVALRQSVEADINGLR_							0	0	0	0	1	CON__sp|P13645|K1C10_HUMAN	CON__sp|P13645|K1C10_HUMAN	CON__sp|P13645|K1C10_HUMAN	MULTI-MSMS	20170927_QexHF4_RSLC4_Elsner_Leonard_MFPL_insol_PKDCAT12_ArgC_10p	806.765	3	806.431	2416.27	68590.2	-0.77952	-0.00062863	0.16407	0.00013231	-0.61545	-0.00049632	806.766	47.819	0.56533	47.819	47.606	48.171	-7.1054e-15					32	12	4	0	0	0	0.0033814	1
LLEGEDAHLSSQQASGQSYSSR	22	Unmodified	_LLEGEDAHLSSQQASGQSYSSR_							0	0	0	0	0	CON__sp|P08779|K1C16_HUMAN	CON__sp|P08779|K1C16_HUMAN	CON__sp|P08779|K1C16_HUMAN	MULTI-MSMS	20170927_QexHF4_RSLC4_Elsner_Leonard_MFPL_insol_PKDCAT12_ArgC_10p	784.368	3	784.035	2349.08	68473.6	-0.64014	-0.00050189	0.00035769	2.8044e-07	-0.63978	-0.00050161	784.369	31.035	0.70136	31.035	30.805	31.506	-3.5527e-15					284	68	6	0	0	0	2.5838e-16	1
LLEGEDAHLSSSQFSSGSQSSR	22	Unmodified	_LLEGEDAHLSSSQFSSGSQSSR_							0	0	0	0	0	CON__sp|P02533|K1C14_HUMAN;CON__tr|Q61782|Q61782_MOUSE	CON__sp|P02533|K1C14_HUMAN	CON__sp|P02533|K1C14_HUMAN	MULTI-MSMS	20170927_QexHF4_RSLC4_Elsner_Leonard_MFPL_insol_PKDCAT12_ArgC_10p	770.693	3	770.36	2308.06	68870.8	-0.78183	-0.00060229	0.22109	0.00017032	-0.56074	-0.00043197	770.694	34.949	1.0536	34.949	34.734	35.788	0					159	55	5	0	0	0	2.2848e-09	1
LLLAFGDEGFEDHR	14	Unmodified	_LLLAFGDEGFEDHR_							0	0	0	0	0	A0A2H1W020;F6KX43;A0A2H1VZ98	A0A2H1W020	A0A2H1W020	MULTI-MSMS	20170927_QexHF4_RSLC4_Elsner_Leonard_MFPL_insol_PKDCAT12_ArgC_10p	810.397	2	809.897	1617.78	67545.8	-0.62463	-0.00050588	-0.77171	-0.000625	-1.3963	-0.0011309	809.896	52.085	1.1847	52.085	51.664	52.849	0					74	28	4	0	0	0	0.001073	2
LLLAFGDEGFEDHR	14	Unmodified	_LLLAFGDEGFEDHR_							0	0	0	0	0	A0A2H1W020;F6KX43;A0A2H1VZ98	A0A2H1W020	A0A2H1W020	MULTI-MSMS	20170927_QexHF4_RSLC4_Elsner_Leonard_MFPL_insol_PKDCAT12_ArgC_10p	540.935	3	540.267	1617.78	80551.6	-0.15782	-8.5265e-05	-0.5225	-0.00028229	-0.68032	-0.00036756	540.266	52.087	1.6267	52.087	51.664	53.291	0					133	38	6	0	0	0	0.00085112	5
LLLAYGGEGFEDHR	14	Unmodified	_LLLAYGGEGFEDHR_							0	0	0	0	0	A0A2H1VZ91;F6KX42;A0A2H1WRQ5	A0A2H1VZ91	A0A2H1VZ91	MULTI-MSMS	20170927_QexHF4_RSLC4_Elsner_Leonard_MFPL_insol_PKDCAT12_ArgC_10p	526.264	3	526.263	1575.77	82698.1	0.093629	4.9274e-05	0.10835	5.7023e-05	0.20198	0.0001063	526.263	44.424	0.97768	44.424	44.208	45.186	0					99	41	4	0	0	0	0.0023855	2
LLLAYGGQEFDDR	13	Unmodified	_LLLAYGGQEFDDR_							0	0	0	0	0	A0A2H1V860;A0A075X8Y1	A0A2H1V860	A0A2H1V860	MULTI-MSMS	20170927_QexHF4_RSLC4_Elsner_Leonard_MFPL_insol_PKDCAT12_ArgC_10p	749.374	2	748.873	1495.73	69698.2	-0.54556	-0.00040856	-0.12665	-9.4846e-05	-0.67222	-0.0005034	748.873	50.711	1.9533	50.711	50.482	52.435	7.1054e-15					127	45	5	0	0	0	1.9407e-11	4
LQYPTHLINPSASHS	15	Unmodified	_LQYPTHLINPSASHS_							0	0	0	0	0	PKD1_CAT_569-892	PKD1_CAT_569-892	PKD1_CAT_569-892	MULTI-MSMS	20170927_QexHF4_RSLC4_Elsner_Leonard_MFPL_insol_PKDCAT12_ArgC_10p	555.619	3	555.618	1663.83	79203.6	-0.75962	-0.00042206	-0.58186	-0.00032329	-1.3415	-0.00074535	555.62	37.386	14.041	37.386	36.331	50.372	0					1932	545	7	0	0	0	1.2708e-12	79
LQYPTHLINPSASHS	15	Unmodified	_LQYPTHLINPSASHS_							0	0	0	0	0	PKD1_CAT_569-892	PKD1_CAT_569-892	PKD1_CAT_569-892	MULTI-MSMS	20170927_QexHF4_RSLC4_Elsner_Leonard_MFPL_insol_PKDCAT12_ArgC_10p	832.923	2	832.923	1663.83	65852.8	-0.85904	-0.00071552	-0.19885	-0.00016563	-1.0579	-0.00088114	832.923	37.381	7.4096	37.381	36.42	43.83	0					1204	365	7	0	0	0	1.2626e-25	22
LQYPTHLINPSASHS	15	Unmodified	_LQYPTHLINPSASHS_							0	0	0	0	0	PKD1_CAT_569-892	PKD1_CAT_569-892	PKD1_CAT_569-892	MULTI-MSMS	20170927_QexHF4_RSLC4_Elsner_Leonard_MFPL_insol_PKDCAT12_ArgC_10p	555.618	3	555.618	1663.83	83076.3	-0.53112	-0.0002951	0.27053	0.00015031	-0.26059	-0.00014479	555.618	70.69	2.3322	70.69	69.499	71.831	0					221	90	5	0	0	0	0.045924	1
LQYPTHLINPSASHS	15	Unmodified	_LQYPTHLINPSASHS_							0	0	0	0	0	PKD1_CAT_569-892	PKD1_CAT_569-892	PKD1_CAT_569-892	MULTI-SECPEP	20170927_QexHF4_RSLC4_Elsner_Leonard_MFPL_insol_PKDCAT12_ArgC_10p	833.82	2	832.923	1663.83	66899.8	-0.68701	-0.00057223	0.39351	0.00032776	-0.2935	-0.00024447	833.425	43.98	2.9014	43.98	43.864	46.765	0					129	90	2	0	0	0	0.00012339	1
LQYPTHLINPSASHS	15	Phospho (STY)	_LQYPTHLINPS(ph)ASHS_			LQYPTHLINPS(0.987)AS(0.012)HS			LQY(-115.4)PT(-80.44)HLINPS(19.05)AS(-19.05)HS(-35.38)	0	0	0	1	0	PKD1_CAT_569-892	PKD1_CAT_569-892	PKD1_CAT_569-892	MULTI-MSMS	20170927_QexHF4_RSLC4_Elsner_Leonard_MFPL_insol_PKDCAT12_ArgC_10p	872.906	2	872.906	1743.8	65225.4	-0.70867	-0.0006186	0.29839	0.00026046	-0.41028	-0.00035814	873.408	42.281	0.65467	42.281	41.916	42.571	0					59	21	4	0	0	0	2.5684e-05	1
LQYPTHLINPSASHS	15	Phospho (STY)	_LQYPTHLINPSAS(ph)HS_			LQYPTHLINPS(0.043)AS(0.838)HS(0.12)			LQY(-121.79)PT(-98.8)HLINPS(-12.95)AS(8.44)HS(-8.44)	0	0	0	1	0	PKD1_CAT_569-892	PKD1_CAT_569-892	PKD1_CAT_569-892	MULTI-MSMS	20170927_QexHF4_RSLC4_Elsner_Leonard_MFPL_insol_PKDCAT12_ArgC_10p	582.273	3	582.273	1743.8	78851.8	-0.43323	-0.00025226	0.023195	1.3506e-05	-0.41004	-0.00023875	582.273	43.243	1.0908	43.243	42.71	43.801	0					176	42	5	0	0	0	3.1966e-05	5
LRSEIDNVKKQISNLQQSISDAEQR	25	Unmodified	_LRSEIDNVKKQISNLQQSISDAEQR_							0	0	0	0	1	CON__sp|P04264|K2C1_HUMAN	CON__sp|P04264|K2C1_HUMAN	CON__sp|P04264|K2C1_HUMAN	MULTI-MSMS	20170927_QexHF4_RSLC4_Elsner_Leonard_MFPL_insol_PKDCAT12_ArgC_10p	725.887	4	725.636	2898.52	70458.4	-0.29535	-0.00021431	-0.30372	-0.00022039	-0.59906	-0.0004347	725.887	50.969	1.1553	50.969	50.643	51.798	-7.1054e-15					90	25	6	0	0	0	4.2164e-10	2
LSGGLGAGSCR	11	Unmodified	_LSGGLGAGSCR_							0	0	0	0	0	CON__sp|Q04695|K1C17_HUMAN	CON__sp|Q04695|K1C17_HUMAN	CON__sp|Q04695|K1C17_HUMAN	MULTI-MSMS	20170927_QexHF4_RSLC4_Elsner_Leonard_MFPL_insol_PKDCAT12_ArgC_10p	489.245	2	489.245	976.476	85739	-0.29345	-0.00014357	0.11865	5.8047e-05	-0.17481	-8.5523e-05	489.245	24.64	0.80691	24.64	24.478	25.285	0					182	75	3	0	0	0	0.023405	1
LYKIEHNKANR	11	Unmodified	_LYKIEHNKANR_							0	0	0	0	0	CON__sp|P09870|CLOS_CLOHI	CON__sp|P09870|CLOS_CLOHI	CON__sp|P09870|CLOS_CLOHI	MULTI-MSMS	20170927_QexHF4_RSLC4_Elsner_Leonard_MFPL_insol_PKDCAT12_ArgC_10p	462.593	3	462.593	1384.76	88613.8	-0.18571	-8.5906e-05	-0.19516	-9.0281e-05	-0.38087	-0.00017619	462.593	13.304	0.82569	13.304	13.138	13.963	0					335	127	4	0	0	0	0.00092999	1
MSGECAPNVSVSVSTSHTTISGGGSR	26	Oxidation (M)	_M(ox)SGECAPNVSVSVSTSHTTISGGGSR_		M(1)SGECAPNVSVSVSTSHTTISGGGSR			M(253.44)SGECAPNVSVSVSTSHTTISGGGSR		0	0	1	0	0	CON__sp|P04264|K2C1_HUMAN	CON__sp|P04264|K2C1_HUMAN	CON__sp|P04264|K2C1_HUMAN	MULTI-MSMS	20170927_QexHF4_RSLC4_Elsner_Leonard_MFPL_insol_PKDCAT12_ArgC_10p	842.385	3	842.052	2523.13	65104.9	-0.6906	-0.00058152	-0.17729	-0.00014928	-0.86789	-0.00073081	842.386	33.062	0.92284	33.062	32.805	33.727	0					371	68	7	0	0	0	1.6778e-22	3
MSGECAPNVSVSVSTSHTTISGGGSR	26	Oxidation (M)	_M(ox)SGECAPNVSVSVSTSHTTISGGGSR_		M(1)SGECAPNVSVSVSTSHTTISGGGSR			M(139.79)SGECAPNVSVSVSTSHTTISGGGSR		0	0	1	0	0	CON__sp|P04264|K2C1_HUMAN	CON__sp|P04264|K2C1_HUMAN	CON__sp|P04264|K2C1_HUMAN	MULTI-MSMS	20170927_QexHF4_RSLC4_Elsner_Leonard_MFPL_insol_PKDCAT12_ArgC_10p	842.385	3	842.052	2523.13	64673.3	-0.68684	-0.00057835	-0.20761	-0.00017482	-0.89445	-0.00075317	842.386	34.52	0.66669	34.52	34.328	34.994	0					74	24	4	0	0	0	3.626e-08	1
MSGECAPNVSVSVSTSHTTISGGGSR	26	Oxidation (M)	_M(ox)SGECAPNVSVSVSTSHTTISGGGSR_		M(1)SGECAPNVSVSVSTSHTTISGGGSR			M(125.05)SGECAPNVSVSVSTSHTTISGGGSR		0	0	1	0	0	CON__sp|P04264|K2C1_HUMAN	CON__sp|P04264|K2C1_HUMAN	CON__sp|P04264|K2C1_HUMAN	MULTI-MSMS	20170927_QexHF4_RSLC4_Elsner_Leonard_MFPL_insol_PKDCAT12_ArgC_10p	842.385	3	842.052	2523.13	63923.7	-0.63984	-0.00053878	-0.44118	-0.0003715	-1.081	-0.00091027	842.386	35.209	1.6206	35.209	34.922	36.542	0					408	99	6	0	0	0	5.1157e-07	3
MSGECAPNVSVSVSTSHTTISGGGSR	26	Carbamidomethyl (C)	_MSGEC(ca)APNVSVSVSTSHTTISGGGSR_	MSGEC(1)APNVSVSVSTSHTTISGGGSR			MSGEC(133.15)APNVSVSVSTSHTTISGGGSR			0	1	0	0	0	CON__sp|P04264|K2C1_HUMAN	CON__sp|P04264|K2C1_HUMAN	CON__sp|P04264|K2C1_HUMAN	MULTI-MSMS	20170927_QexHF4_RSLC4_Elsner_Leonard_MFPL_insol_PKDCAT12_ArgC_10p	856.059	3	855.727	2564.16	66395.1	-0.73723	-0.00063087	-0.51331	-0.00043925	-1.2505	-0.0010701	856.061	33.869	0.26809	33.869	33.679	33.947	0					13	6	3	0	0	0	5.1949e-08	1
MSGECAPNVSVSVSTSHTTISGGGSR	26	Unmodified	_MSGECAPNVSVSVSTSHTTISGGGSR_							0	0	0	0	0	CON__sp|P04264|K2C1_HUMAN	CON__sp|P04264|K2C1_HUMAN	CON__sp|P04264|K2C1_HUMAN	MULTI-MSMS	20170927_QexHF4_RSLC4_Elsner_Leonard_MFPL_insol_PKDCAT12_ArgC_10p	837.054	3	836.72	2507.14	64676.3	-0.64068	-0.00053607	-0.63259	-0.0005293	-1.2733	-0.0010654	837.054	35.204	2.0449	35.204	34.897	36.942	0					789	127	9	0	0	0	1.1169e-22	9
MSGECAPNVSVSVSTSHTTISGGGSR	26	Unmodified	_MSGECAPNVSVSVSTSHTTISGGGSR_							0	0	0	0	0	CON__sp|P04264|K2C1_HUMAN	CON__sp|P04264|K2C1_HUMAN	CON__sp|P04264|K2C1_HUMAN	MULTI-MSMS	20170927_QexHF4_RSLC4_Elsner_Leonard_MFPL_insol_PKDCAT12_ArgC_10p	1255.08	2	1254.58	2507.14	54313.7	0.47439	0.00059515	0.11087	0.0001391	0.58526	0.00073425	1255.08	35.197	0.88368	35.197	35.037	35.92	0					219	53	6	0	0	0	7.1435e-49	1
MSVEADINGLR	11	Unmodified	_MSVEADINGLR_							0	0	0	0	0	CON__sp|P02533|K1C14_HUMAN;CON__sp|P08727|K1C19_HUMAN;CON__sp|Q6IFX2|K1C42_MOUSE	CON__sp|P02533|K1C14_HUMAN;CON__sp|Q6IFX2|K1C42_MOUSE	CON__sp|P02533|K1C14_HUMAN	MULTI-MSMS	20170927_QexHF4_RSLC4_Elsner_Leonard_MFPL_insol_PKDCAT12_ArgC_10p	602.803	2	602.803	1203.59	76512.3	-0.39865	-0.00024031	-0.043965	-2.6502e-05	-0.44262	-0.00026681	602.803	42.715	0.71943	42.715	42.53	43.249	0					91	36	4	0	0	0	0.00021099	1
MTLDDFR	7	Oxidation (M)	_M(ox)TLDDFR_		M(1)TLDDFR			M(134.44)TLDDFR		0	0	1	0	0	CON__sp|P35527|K1C9_HUMAN	CON__sp|P35527|K1C9_HUMAN	CON__sp|P35527|K1C9_HUMAN	MULTI-MSMS	20170927_QexHF4_RSLC4_Elsner_Leonard_MFPL_insol_PKDCAT12_ArgC_10p	457.208	2	457.208	912.401	82051	-0.14968	-6.8433e-05	0.05509	2.5188e-05	-0.094585	-4.3245e-05	457.208	33.279	0.51311	33.279	33.062	33.575	0					147	41	5	0	0	0	0.01023	2
MTLDDFR	7	Oxidation (M)	_M(ox)TLDDFR_		M(1)TLDDFR			M(138.25)TLDDFR		0	0	1	0	0	CON__sp|P35527|K1C9_HUMAN	CON__sp|P35527|K1C9_HUMAN	CON__sp|P35527|K1C9_HUMAN	MSMS	20170927_QexHF4_RSLC4_Elsner_Leonard_MFPL_insol_PKDCAT12_ArgC_10p	457.208	2	457.208	912.401	NaN	NaN	NaN	NaN	NaN	NaN	NaN	NaN	33.709	1	33.709	33.209	34.209	0								0	0	0	0.00016486	1
MTLDDFR	7	Oxidation (M)	_M(ox)TLDDFR_		M(1)TLDDFR			M(56.27)TLDDFR		0	0	1	0	0	CON__sp|P35527|K1C9_HUMAN	CON__sp|P35527|K1C9_HUMAN	CON__sp|P35527|K1C9_HUMAN	MSMS	20170927_QexHF4_RSLC4_Elsner_Leonard_MFPL_insol_PKDCAT12_ArgC_10p	457.208	2	457.208	912.401	NaN	NaN	NaN	NaN	NaN	NaN	NaN	NaN	34.005	1	34.005	33.505	34.505	0								0	0	0	0.033791	1
MTLDDFR	7	Unmodified	_MTLDDFR_							0	0	0	0	0	CON__sp|P35527|K1C9_HUMAN	CON__sp|P35527|K1C9_HUMAN	CON__sp|P35527|K1C9_HUMAN	MULTI-MSMS	20170927_QexHF4_RSLC4_Elsner_Leonard_MFPL_insol_PKDCAT12_ArgC_10p	449.21	2	449.21	896.406	86661.3	-0.13377	-6.0092e-05	-0.23028	-0.00010344	-0.36405	-0.00016353	449.21	43.263	2.2484	43.263	43.013	45.262	0					167	85	5	0	0	0	0.013883	3
NEVAILQNLHHPGVVNLECMFETPER	26	Carbamidomethyl (C),Oxidation (M)	_NEVAILQNLHHPGVVNLEC(ca)M(ox)FETPER_	NEVAILQNLHHPGVVNLEC(1)MFETPER	NEVAILQNLHHPGVVNLECM(1)FETPER		NEVAILQNLHHPGVVNLEC(211.92)MFETPER	NEVAILQNLHHPGVVNLECM(211.92)FETPER		0	1	1	0	0	PKD1_CAT_569-892	PKD1_CAT_569-892	PKD1_CAT_569-892	MULTI-MSMS	20170927_QexHF4_RSLC4_Elsner_Leonard_MFPL_insol_PKDCAT12_ArgC_10p	1022.17	3	1021.5	3061.47	59572.3	-0.13744	-0.0001404	-0.31967	-0.00032654	-0.45711	-0.00046694	1021.83	51.285	1.1511	51.285	50.996	52.147	7.1054e-15					98	26	7	0	0	0	3.3511e-15	2
NEVAILQNLHHPGVVNLECMFETPER	26	Carbamidomethyl (C),Oxidation (M)	_NEVAILQNLHHPGVVNLEC(ca)M(ox)FETPER_	NEVAILQNLHHPGVVNLEC(1)MFETPER	NEVAILQNLHHPGVVNLECM(1)FETPER		NEVAILQNLHHPGVVNLEC(112.34)MFETPER	NEVAILQNLHHPGVVNLECM(112.34)FETPER		0	1	1	0	0	PKD1_CAT_569-892	PKD1_CAT_569-892	PKD1_CAT_569-892	MULTI-MSMS	20170927_QexHF4_RSLC4_Elsner_Leonard_MFPL_insol_PKDCAT12_ArgC_10p	766.627	4	766.376	3061.47	67728.6	-0.68411	-0.00052428	1.2686	0.00097224	0.58452	0.00044796	766.627	51.281	3.2677	51.281	50.412	53.68	0					194	76	7	0	0	0	2.1583e-05	1
NEVAILQNLHHPGVVNLECMFETPER	26	Carbamidomethyl (C)	_NEVAILQNLHHPGVVNLEC(ca)MFETPER_	NEVAILQNLHHPGVVNLEC(1)MFETPER			NEVAILQNLHHPGVVNLEC(195.24)MFETPER			0	1	0	0	0	PKD1_CAT_569-892	PKD1_CAT_569-892	PKD1_CAT_569-892	MULTI-MSMS	20170927_QexHF4_RSLC4_Elsner_Leonard_MFPL_insol_PKDCAT12_ArgC_10p	762.627	4	762.377	3045.48	67216.9	-0.92652	-0.00070636	-0.29791	-0.00022712	-1.2244	-0.00093348	762.628	57.853	2.9524	57.853	57.541	60.494	0					392	76	9	0	0	0	1.081e-13	7
NEVAILQNLHHPGVVNLECMFETPER	26	Carbamidomethyl (C)	_NEVAILQNLHHPGVVNLEC(ca)MFETPER_	NEVAILQNLHHPGVVNLEC(1)MFETPER			NEVAILQNLHHPGVVNLEC(332.95)MFETPER			0	1	0	0	0	PKD1_CAT_569-892	PKD1_CAT_569-892	PKD1_CAT_569-892	MULTI-MSMS	20170927_QexHF4_RSLC4_Elsner_Leonard_MFPL_insol_PKDCAT12_ArgC_10p	1016.5	3	1016.17	3045.48	59848.7	-0.39013	-0.00039643	-0.27883	-0.00028334	-0.66896	-0.00067977	1016.5	57.852	2.5532	57.852	57.583	60.136	0					332	66	9	0	0	0	6.5912e-41	6
NEVAILQNLHHPGVVNLECMFETPER	26	Unmodified	_NEVAILQNLHHPGVVNLECMFETPER_							0	0	0	0	0	PKD1_CAT_569-892	PKD1_CAT_569-892	PKD1_CAT_569-892	MULTI-MSMS	20170927_QexHF4_RSLC4_Elsner_Leonard_MFPL_insol_PKDCAT12_ArgC_10p	748.372	4	748.122	2988.46	68355.5	-0.76076	-0.00056914	-0.14676	-0.0001098	-0.90752	-0.00067894	748.373	58.907	2.4987	58.907	58.563	61.061	7.1054e-15					315	65	8	0	0	0	3.6498e-11	5
NEVAILQNLHHPGVVNLECMFETPER	26	Unmodified	_NEVAILQNLHHPGVVNLECMFETPER_							0	0	0	0	0	PKD1_CAT_569-892	PKD1_CAT_569-892	PKD1_CAT_569-892	MULTI-MSMS	20170927_QexHF4_RSLC4_Elsner_Leonard_MFPL_insol_PKDCAT12_ArgC_10p	997.494	3	997.16	2988.46	60666.4	-0.42543	-0.00042422	-0.019407	-1.9352e-05	-0.44484	-0.00044358	997.495	58.904	1.9341	58.904	58.599	60.534	-7.1054e-15					241	50	8	0	0	0	4.6875e-28	4
NKIIAATIENAQPILQIDNAR	21	Unmodified	_NKIIAATIENAQPILQIDNAR_							0	0	0	0	0	CON__sp|P08779|K1C16_HUMAN	CON__sp|P08779|K1C16_HUMAN	CON__sp|P08779|K1C16_HUMAN	MULTI-MSMS	20170927_QexHF4_RSLC4_Elsner_Leonard_MFPL_insol_PKDCAT12_ArgC_10p	769.766	3	769.432	2305.28	68996	-0.64319	-0.00049489	-0.052074	-4.0068e-05	-0.69526	-0.00053496	769.767	51.016	1.4567	51.016	50.73	52.187	0					137	33	6	0	0	0	3.8992e-15	3
NKIIAATIENAQPILQIDNAR	21	Unmodified	_NKIIAATIENAQPILQIDNAR_							0	0	0	0	0	CON__sp|P08779|K1C16_HUMAN	CON__sp|P08779|K1C16_HUMAN	CON__sp|P08779|K1C16_HUMAN	MULTI-MSMS	20170927_QexHF4_RSLC4_Elsner_Leonard_MFPL_insol_PKDCAT12_ArgC_10p	1154.15	2	1153.64	2305.28	57483.1	0.29588	0.00034134	0.18732	0.00021611	0.4832	0.00055745	1154.15	51.038	0.58418	51.038	50.818	51.402	0					35	12	4	0	0	0	6.5295e-31	1
NKILTATVDNANVLLQIDNAR	21	Unmodified	_NKILTATVDNANVLLQIDNAR_							0	0	0	0	0	CON__sp|P02533|K1C14_HUMAN	CON__sp|P02533|K1C14_HUMAN	CON__sp|P02533|K1C14_HUMAN	MULTI-MSMS	20170927_QexHF4_RSLC4_Elsner_Leonard_MFPL_insol_PKDCAT12_ArgC_10p	766.426	3	766.092	2295.25	69808.8	-0.9569	-0.00073307	0.45509	0.00034864	-0.5018	-0.00038443	766.427	53.701	0.75002	53.701	53.462	54.212	0					59	16	5	0	0	0	6.5696e-12	1
NKLNDLEEALQQAKEDLAR	19	Unmodified	_NKLNDLEEALQQAKEDLAR_							0	0	0	0	0	CON__sp|P35908|K22E_HUMAN	CON__sp|P35908|K22E_HUMAN	CON__sp|P35908|K22E_HUMAN	MULTI-MSMS	20170927_QexHF4_RSLC4_Elsner_Leonard_MFPL_insol_PKDCAT12_ArgC_10p	733.719	3	733.385	2197.13	71917.2	-0.63639	-0.00046672	0.18076	0.00013257	-0.45562	-0.00033415	733.385	57.819	0.99594	57.819	57.501	58.496	0					69	24	5	0	0	0	4.3116e-15	1
NKYEDEINKR	10	Unmodified	_NKYEDEINKR_							0	0	0	0	0	CON__sp|P04264|K2C1_HUMAN	CON__sp|P04264|K2C1_HUMAN	CON__sp|P04264|K2C1_HUMAN	MULTI-MSMS	20170927_QexHF4_RSLC4_Elsner_Leonard_MFPL_insol_PKDCAT12_ArgC_10p	436.889	3	436.89	1307.65	90890	-0.30084	-0.00013144	0.21645	9.4564e-05	-0.084395	-3.6871e-05	436.89	19.379	1.9758	19.379	19.124	21.099	0					675	195	6	0	0	0	1.3473e-07	8
NKYEDEINKR	10	Unmodified	_NKYEDEINKR_							0	0	0	0	0	CON__sp|P04264|K2C1_HUMAN	CON__sp|P04264|K2C1_HUMAN	CON__sp|P04264|K2C1_HUMAN	MSMS	20170927_QexHF4_RSLC4_Elsner_Leonard_MFPL_insol_PKDCAT12_ArgC_10p	436.889	3	436.89	1307.65	NaN	NaN	NaN	NaN	NaN	NaN	NaN	NaN	21.853	1	21.853	21.353	22.353	0								0	0	0	0.040592	1
NMQDLVEDFKNKYEDEINKR	20	Unmodified	_NMQDLVEDFKNKYEDEINKR_							0	0	0	0	0	CON__sp|P13647|K2C5_HUMAN;CON__sp|Q5XQN5|K2C5_BOVIN	CON__sp|P13647|K2C5_HUMAN	CON__sp|P13647|K2C5_HUMAN	MULTI-MSMS	20170927_QexHF4_RSLC4_Elsner_Leonard_MFPL_insol_PKDCAT12_ArgC_10p	633.308	4	632.808	2527.2	76817.8	-0.69549	-0.00044011	0.30644	0.00019392	-0.38905	-0.00024619	633.059	54.013	0.88284	54.013	53.726	54.608	7.1054e-15					70	20	5	0	0	0	2.2241e-06	3
NMQDLVEDLKNKYEDEINKR	20	Unmodified	_NMQDLVEDLKNKYEDEINKR_							0	0	0	0	0	CON__sp|P04259|K2C6B_HUMAN;CON__sp|P48668|K2C6C_HUMAN	CON__sp|P04259|K2C6B_HUMAN;CON__sp|P48668|K2C6C_HUMAN	CON__sp|P48668|K2C6C_HUMAN	MULTI-MSMS	20170927_QexHF4_RSLC4_Elsner_Leonard_MFPL_insol_PKDCAT12_ArgC_10p	624.562	4	624.312	2493.22	77076.4	-0.63911	-0.00039901	0.0045021	2.8107e-06	-0.63461	-0.0003962	624.562	55.371	1.1774	55.371	55.01	56.187	-7.1054e-15					93	27	5	0	0	0	0.00019235	2
NSKIEISELNR	11	Unmodified	_NSKIEISELNR_							0	0	0	0	0	CON__sp|P04264|K2C1_HUMAN	CON__sp|P04264|K2C1_HUMAN	CON__sp|P04264|K2C1_HUMAN	MULTI-MSMS	20170927_QexHF4_RSLC4_Elsner_Leonard_MFPL_insol_PKDCAT12_ArgC_10p	434.905	3	434.905	1301.69	90335.8	-0.21356	-9.2877e-05	-0.22034	-9.5828e-05	-0.4339	-0.0001887	434.906	29.534	2.2752	29.534	29.278	31.553	0					474	192	6	0	0	0	1.4477e-05	4
NSKIEISELNR	11	Unmodified	_NSKIEISELNR_							0	0	0	0	0	CON__sp|P04264|K2C1_HUMAN	CON__sp|P04264|K2C1_HUMAN	CON__sp|P04264|K2C1_HUMAN	MULTI-MSMS	20170927_QexHF4_RSLC4_Elsner_Leonard_MFPL_insol_PKDCAT12_ArgC_10p	651.854	2	651.854	1301.69	75420.4	-0.59859	-0.00039019	0.072747	4.742e-05	-0.52584	-0.00034277	651.854	29.542	1.3537	29.542	29.338	30.692	0					341	100	6	0	0	0	1.2929e-09	3
NTKHEISEMNR	11	Unmodified	_NTKHEISEMNR_							0	0	0	0	0	CON__sp|P13647|K2C5_HUMAN;CON__sp|Q5XQN5|K2C5_BOVIN;CON__sp|Q922U2|K2C5_MOUSE	CON__sp|P13647|K2C5_HUMAN	CON__sp|P13647|K2C5_HUMAN	MULTI-MSMS	20170927_QexHF4_RSLC4_Elsner_Leonard_MFPL_insol_PKDCAT12_ArgC_10p	453.554	3	453.554	1357.64	85988.7	-0.24664	-0.00011187	-0.14234	-6.4557e-05	-0.38898	-0.00017642	453.554	14.706	0.65762	14.706	14.554	15.211	0					318	104	5	0	0	0	0.0011979	1
NTKQEIAEINR	11	Unmodified	_NTKQEIAEINR_							0	0	0	0	0	CON__sp|P02538|K2C6A_HUMAN;CON__sp|P50446|K2C6A_MOUSE;CON__sp|P04259|K2C6B_HUMAN;CON__sp|P48668|K2C6C_HUMAN	CON__sp|P02538|K2C6A_HUMAN;CON__sp|P04259|K2C6B_HUMAN;CON__sp|P48668|K2C6C_HUMAN	CON__sp|P48668|K2C6C_HUMAN	MULTI-MSMS	20170927_QexHF4_RSLC4_Elsner_Leonard_MFPL_insol_PKDCAT12_ArgC_10p	439.237	3	439.237	1314.69	92836.7	-0.20934	-9.1951e-05	0.29008	0.00012741	0.080736	3.5462e-05	439.237	22.376	1.0973	22.376	22.158	23.256	0					146	94	3	0	0	0	8.1829e-06	2
NTKQEIAEINR	11	Unmodified	_NTKQEIAEINR_							0	0	0	0	0	CON__sp|P02538|K2C6A_HUMAN;CON__sp|P50446|K2C6A_MOUSE;CON__sp|P04259|K2C6B_HUMAN;CON__sp|P48668|K2C6C_HUMAN	CON__sp|P02538|K2C6A_HUMAN;CON__sp|P04259|K2C6B_HUMAN;CON__sp|P48668|K2C6C_HUMAN	CON__sp|P48668|K2C6C_HUMAN	MULTI-MSMS	20170927_QexHF4_RSLC4_Elsner_Leonard_MFPL_insol_PKDCAT12_ArgC_10p	658.853	2	658.352	1314.69	79330.7	-0.62905	-0.00041414	0.31766	0.00020913	-0.31139	-0.00020501	658.352	22.332	0.85923	22.332	22.192	23.051	0					101	69	3	0	0	0	1.6534e-09	1
PAEIKDYSPYFKTIEDLR	18	Unmodified	_PAEIKDYSPYFKTIEDLR_							0	0	0	0	0	CON__sp|P02533|K1C14_HUMAN	CON__sp|P02533|K1C14_HUMAN	CON__sp|P02533|K1C14_HUMAN	MULTI-MSMS	20170927_QexHF4_RSLC4_Elsner_Leonard_MFPL_insol_PKDCAT12_ArgC_10p	547.285	4	547.035	2184.11	82940.3	-0.21847	-0.00011951	-0.40419	-0.00022111	-0.62266	-0.00034062	547.285	50.719	0.78717	50.719	50.482	51.269	0					60	17	5	0	0	0	2.2679e-10	1
PAEIKDYSPYFKTIEDLR	18	Unmodified	_PAEIKDYSPYFKTIEDLR_							0	0	0	0	0	CON__sp|P02533|K1C14_HUMAN	CON__sp|P02533|K1C14_HUMAN	CON__sp|P02533|K1C14_HUMAN	MULTI-MSMS	20170927_QexHF4_RSLC4_Elsner_Leonard_MFPL_insol_PKDCAT12_ArgC_10p	729.378	3	729.044	2184.11	71453.4	-0.33951	-0.00024752	-0.48658	-0.00035474	-0.82609	-0.00060226	729.378	50.767	0.73928	50.767	50.482	51.221	0					36	16	3	0	0	0	5.2708e-08	1
PEVVFYYFPVKALGESIR	18	Unmodified	_PEVVFYYFPVKALGESIR_							0	0	0	0	0	A0A2H1V860	A0A2H1V860	A0A2H1V860	MULTI-MSMS	20170927_QexHF4_RSLC4_Elsner_Leonard_MFPL_insol_PKDCAT12_ArgC_10p	705.716	3	705.382	2113.12	72979.9	-0.36494	-0.00025742	-0.11448	-8.0751e-05	-0.47941	-0.00033817	705.716	62.977	0.59633	62.977	62.758	63.355	0					59	17	5	0	0	0	7.7764e-08	1
PILKEQSSSSFSQGQSS	17	Unmodified	_PILKEQSSSSFSQGQSS_							0	0	0	0	0	CON__sp|P08779|K1C16_HUMAN	CON__sp|P08779|K1C16_HUMAN	CON__sp|P08779|K1C16_HUMAN	MULTI-MSMS	20170927_QexHF4_RSLC4_Elsner_Leonard_MFPL_insol_PKDCAT12_ArgC_10p	899.438	2	898.937	1795.86	64146.8	-0.56014	-0.00050353	0.13472	0.00012111	-0.42542	-0.00038242	898.937	30.647	1.1664	30.647	30.415	31.581	0					326	101	5	0	0	0	4.9433e-42	2
PLAIDLLHPSPASEKR	16	Unmodified	_PLAIDLLHPSPASEKR_							0	0	0	0	0	Q962Q3	Q962Q3	Q962Q3	MULTI-MSMS	20170927_QexHF4_RSLC4_Elsner_Leonard_MFPL_insol_PKDCAT12_ArgC_10p	436.749	4	436.749	1742.97	90953.8	-0.46182	-0.0002017	0.15981	6.9796e-05	-0.30201	-0.0001319	437	39.001	1.0783	39.001	38.767	39.845	0					324	79	7	0	0	0	0.00049611	1
PLAIDLLHPSPASEKR	16	Unmodified	_PLAIDLLHPSPASEKR_							0	0	0	0	0	Q962Q3	Q962Q3	Q962Q3	MULTI-MSMS	20170927_QexHF4_RSLC4_Elsner_Leonard_MFPL_insol_PKDCAT12_ArgC_10p	581.996	3	581.997	1742.97	77629	-0.69735	-0.00040585	0.35931	0.00020912	-0.33804	-0.00019674	582.331	38.991	0.90546	38.991	38.757	39.662	0					218	72	5	0	0	0	0.0002839	1
PSEIKDYSPYFKTIEDLR	18	Unmodified	_PSEIKDYSPYFKTIEDLR_							0	0	0	0	0	CON__sp|P08779|K1C16_HUMAN	CON__sp|P08779|K1C16_HUMAN	CON__sp|P08779|K1C16_HUMAN	MULTI-MSMS	20170927_QexHF4_RSLC4_Elsner_Leonard_MFPL_insol_PKDCAT12_ArgC_10p	551.284	4	551.034	2200.11	83418.5	-0.36913	-0.00020341	-0.018992	-1.0465e-05	-0.38813	-0.00021387	551.284	50.24	1.3032	50.24	49.83	51.133	-7.1054e-15					66	30	5	0	0	0	5.7719e-08	1
PSEIKDYSPYFKTIEDLR	18	Unmodified	_PSEIKDYSPYFKTIEDLR_							0	0	0	0	0	CON__sp|P08779|K1C16_HUMAN	CON__sp|P08779|K1C16_HUMAN	CON__sp|P08779|K1C16_HUMAN	MULTI-MSMS	20170927_QexHF4_RSLC4_Elsner_Leonard_MFPL_insol_PKDCAT12_ArgC_10p	734.71	3	734.376	2200.11	71037.6	-0.4466	-0.00032797	-0.5725	-0.00042043	-1.0191	-0.0007484	734.71	50.222	0.67309	50.222	49.699	50.372	0					41	15	4	0	0	0	5.1156e-18	1
QFSSSYLSR	9	Unmodified	_QFSSSYLSR_							0	0	0	0	0	CON__sp|P35527|K1C9_HUMAN	CON__sp|P35527|K1C9_HUMAN	CON__sp|P35527|K1C9_HUMAN	MULTI-MSMS	20170927_QexHF4_RSLC4_Elsner_Leonard_MFPL_insol_PKDCAT12_ArgC_10p	537.764	2	537.764	1073.51	82105.6	-0.17993	-9.676e-05	0.20669	0.00011115	0.026764	1.4393e-05	537.764	33.75	1.9195	33.75	33.499	35.419	0					139	78	2	0	0	0	0.0074447	1
QFTSSSSIKGSSGLGGGSSR	20	Unmodified	_QFTSSSSIKGSSGLGGGSSR_							0	0	0	0	0	CON__sp|Q04695|K1C17_HUMAN	CON__sp|Q04695|K1C17_HUMAN	CON__sp|Q04695|K1C17_HUMAN	MULTI-MSMS	20170927_QexHF4_RSLC4_Elsner_Leonard_MFPL_insol_PKDCAT12_ArgC_10p	943.964	2	943.964	1885.91	63972.4	-0.9202	-0.00086864	0.31793	0.00030011	-0.60227	-0.00056853	943.964	25.598	0.58783	25.598	25.478	26.066	-3.5527e-15					131	49	4	0	0	0	2.4271e-08	1
QFTSSSSMKGSCGIGGGIGGGSSR	24	Oxidation (M)	_QFTSSSSM(ox)KGSCGIGGGIGGGSSR_		QFTSSSSM(1)KGSCGIGGGIGGGSSR			QFTSSSSM(94.54)KGSCGIGGGIGGGSSR		0	0	1	0	0	CON__sp|P02533|K1C14_HUMAN;CON__sp|P08779|K1C16_HUMAN	CON__sp|P02533|K1C14_HUMAN;CON__sp|P08779|K1C16_HUMAN	CON__sp|P08779|K1C16_HUMAN	MSMS	20170927_QexHF4_RSLC4_Elsner_Leonard_MFPL_insol_PKDCAT12_ArgC_10p	741.003	3	741.004	2219.99	NaN	NaN	NaN	NaN	NaN	NaN	NaN	NaN	28.21	1	28.21	27.71	28.71	0								0	0	0	0.00036869	1
QGVDADINGLR	11	Unmodified	_QGVDADINGLR_							0	0	0	0	0	CON__sp|P35527|K1C9_HUMAN	CON__sp|P35527|K1C9_HUMAN	CON__sp|P35527|K1C9_HUMAN	MULTI-MSMS	20170927_QexHF4_RSLC4_Elsner_Leonard_MFPL_insol_PKDCAT12_ArgC_10p	579.299	2	579.299	1156.58	77900.1	-0.40464	-0.00023441	0.061837	3.5822e-05	-0.3428	-0.00019858	579.299	35.891	1.2092	35.891	35.668	36.878	0					154	79	2	0	0	0	1.7184e-09	4
QIQENVDISTVYQIFPDEVLGSGQFGIVYGGKHR	34	Unmodified	_QIQENVDISTVYQIFPDEVLGSGQFGIVYGGKHR_							0	0	0	0	0	PKD1_CAT_569-892	PKD1_CAT_569-892	PKD1_CAT_569-892	MULTI-MSMS	20170927_QexHF4_RSLC4_Elsner_Leonard_MFPL_insol_PKDCAT12_ArgC_10p	949.737	4	949.235	3792.91	61882.1	-0.45416	-0.0004311	0.0056577	5.3705e-06	-0.4485	-0.00042573	949.737	64.289	0.35708	64.289	64.124	64.481	0					48	9	8	0	0	0	1.0268e-17	1
QITVNDLPVGR	11	Unmodified	_QITVNDLPVGR_							0	0	0	0	0	A0A2H1VCM4;W0G2G4;A0A088MGF5	A0A2H1VCM4	A0A2H1VCM4	MULTI-MSMS	20170927_QexHF4_RSLC4_Elsner_Leonard_MFPL_insol_PKDCAT12_ArgC_10p	606.34	2	606.341	1210.67	78432.1	-0.47991	-0.00029099	0.039095	2.3705e-05	-0.44082	-0.00026729	606.341	41.536	0.8117	41.536	41.322	42.134	0					71	28	4	0	0	0	0.0013745	1
QLDNIVGER	9	Unmodified	_QLDNIVGER_							0	0	0	0	0	CON__sp|P04259|K2C6B_HUMAN	CON__sp|P04259|K2C6B_HUMAN	CON__sp|P04259|K2C6B_HUMAN	MULTI-MSMS	20170927_QexHF4_RSLC4_Elsner_Leonard_MFPL_insol_PKDCAT12_ArgC_10p	522.278	2	522.278	1042.54	85104.5	0.12865	6.7193e-05	0.090416	4.7222e-05	0.21907	0.00011441	522.278	32.255	0.77335	32.255	32.088	32.861	0					160	68	4	0	0	0	0.032164	1
QLDSIVGER	9	Unmodified	_QLDSIVGER_							0	0	0	0	0	CON__sp|P13647|K2C5_HUMAN;CON__sp|P02538|K2C6A_HUMAN;CON__sp|P48668|K2C6C_HUMAN	CON__sp|P13647|K2C5_HUMAN;CON__sp|P02538|K2C6A_HUMAN;CON__sp|P48668|K2C6C_HUMAN	CON__sp|P48668|K2C6C_HUMAN	MULTI-MSMS	20170927_QexHF4_RSLC4_Elsner_Leonard_MFPL_insol_PKDCAT12_ArgC_10p	508.772	2	508.772	1015.53	84949.4	0.052577	2.675e-05	0.061066	3.1069e-05	0.11364	5.7818e-05	508.772	32.919	0.95555	32.919	32.723	33.679	0					240	76	5	0	0	0	0.012492	2
QNLEPLFEQYINNLR	15	Unmodified	_QNLEPLFEQYINNLR_							0	0	0	0	0	CON__sp|P13647|K2C5_HUMAN;CON__sp|P02538|K2C6A_HUMAN;CON__sp|P04259|K2C6B_HUMAN;CON__sp|P48668|K2C6C_HUMAN	CON__sp|P13647|K2C5_HUMAN;CON__sp|P02538|K2C6A_HUMAN;CON__sp|P04259|K2C6B_HUMAN;CON__sp|P48668|K2C6C_HUMAN	CON__sp|P48668|K2C6C_HUMAN	MULTI-MSMS	20170927_QexHF4_RSLC4_Elsner_Leonard_MFPL_insol_PKDCAT12_ArgC_10p	946.489	2	945.989	1889.96	62238.1	-0.46149	-0.00043657	0.30759	0.00029098	-0.1539	-0.00014559	945.989	64.444	0.24627	64.444	64.292	64.539	0					16	6	4	0	0	0	1.2906e-12	1
QRPSEIKDYSPYFKTIEDLR	20	Unmodified	_QRPSEIKDYSPYFKTIEDLR_							0	0	0	0	1	CON__sp|P08779|K1C16_HUMAN	CON__sp|P08779|K1C16_HUMAN	CON__sp|P08779|K1C16_HUMAN	MULTI-MSMS	20170927_QexHF4_RSLC4_Elsner_Leonard_MFPL_insol_PKDCAT12_ArgC_10p	622.324	4	622.073	2484.26	75878.3	-0.52525	-0.00032674	0.43023	0.00026763	-0.095022	-5.9111e-05	622.324	46.033	1.3034	46.033	45.696	47	-7.1054e-15					89	28	6	0	0	0	2.0702e-12	2
QRPSEIKDYSPYFKTIEDLR	20	Unmodified	_QRPSEIKDYSPYFKTIEDLR_							0	0	0	0	1	CON__sp|P08779|K1C16_HUMAN	CON__sp|P08779|K1C16_HUMAN	CON__sp|P08779|K1C16_HUMAN	MULTI-SECPEP	20170927_QexHF4_RSLC4_Elsner_Leonard_MFPL_insol_PKDCAT12_ArgC_10p	498.132	5	497.86	2484.26	85168.7	-0.023067	-1.1484e-05	-0.45321	-0.00022563	-0.47627	-0.00023712	498.061	46.05	0.76325	46.05	45.696	46.46	0					32	16	3	0	0	0	0.045375	1
QSSSYGPHGYGSGR	14	Unmodified	_QSSSYGPHGYGSGR_							0	0	0	0	0	CON__sp|Q86YZ3|HORN_HUMAN	CON__sp|Q86YZ3|HORN_HUMAN	CON__sp|Q86YZ3|HORN_HUMAN	MULTI-MSMS	20170927_QexHF4_RSLC4_Elsner_Leonard_MFPL_insol_PKDCAT12_ArgC_10p	480.548	3	480.548	1438.62	87510.1	-0.10179	-4.8917e-05	0.042003	2.0184e-05	-0.059791	-2.8733e-05	480.548	19.016	0.46842	19.016	18.825	19.293	0					194	61	4	0	0	0	0.022907	1
QSSVSFR	7	Unmodified	_QSSVSFR_							0	0	0	0	0	CON__sp|P13647|K2C5_HUMAN;CON__sp|Q922U2|K2C5_MOUSE	CON__sp|P13647|K2C5_HUMAN	CON__sp|P13647|K2C5_HUMAN	MULTI-MSMS	20170927_QexHF4_RSLC4_Elsner_Leonard_MFPL_insol_PKDCAT12_ArgC_10p	405.709	2	405.709	809.403	94517.5	-0.218	-8.8443e-05	0.2368	9.6071e-05	0.018801	7.6277e-06	405.709	22.859	1.1894	22.859	22.64	23.829	3.5527e-15					332	117	4	0	0	0	0.014138	1
QSSYGQHGSGSSQSSGYGQYGSR	23	Unmodified	_QSSYGQHGSGSSQSSGYGQYGSR_							0	0	0	0	0	CON__sp|Q5D862|FILA2_HUMAN	CON__sp|Q5D862|FILA2_HUMAN	CON__sp|Q5D862|FILA2_HUMAN	MULTI-MSMS	20170927_QexHF4_RSLC4_Elsner_Leonard_MFPL_insol_PKDCAT12_ArgC_10p	784.666	3	784.667	2350.98	75294.7	-0.74182	-0.00058208	-0.60162	-0.00047207	-1.3434	-0.0010542	785.001	21.606	0.32231	21.606	21.492	21.814	0					23	18	2	0	0	0	2.1972e-06	1
QSVEADINGLR	11	Unmodified	_QSVEADINGLR_							0	0	0	0	0	CON__sp|P02535|K1C10_MOUSE;CON__sp|Q2M2I5|K1C24_HUMAN;CON__sp|P13645|K1C10_HUMAN;CON__sp|P08730|K1C13_MOUSE	CON__sp|P02535|K1C10_MOUSE;CON__sp|P13645|K1C10_HUMAN	CON__sp|P13645|K1C10_HUMAN	MULTI-MSMS	20170927_QexHF4_RSLC4_Elsner_Leonard_MFPL_insol_PKDCAT12_ArgC_10p	601.814	2	601.312	1200.61	77452.4	-0.67252	-0.00040439	-0.083866	-5.0429e-05	-0.75638	-0.00045482	601.313	38.275	2.295	38.275	38.017	40.312	0					484	145	6	0	0	0	4.895e-12	9
QSVEADINGLR	11	Unmodified	_QSVEADINGLR_							0	0	0	0	0	CON__sp|P02535|K1C10_MOUSE;CON__sp|Q2M2I5|K1C24_HUMAN;CON__sp|P13645|K1C10_HUMAN;CON__sp|P08730|K1C13_MOUSE	CON__sp|P02535|K1C10_MOUSE;CON__sp|P13645|K1C10_HUMAN	CON__sp|P13645|K1C10_HUMAN	MULTI-MSMS	20170927_QexHF4_RSLC4_Elsner_Leonard_MFPL_insol_PKDCAT12_ArgC_10p	601.312	2	601.312	1200.61	79251.8	-0.25829	-0.00015532	-0.052293	-3.1445e-05	-0.31059	-0.00018676	601.312	51.35	0.88215	51.35	50.955	51.837	0					25	19	2	0	0	0	0.01906	1
QSVEADINGLRR	12	Unmodified	_QSVEADINGLRR_							0	0	0	0	1	CON__sp|P02535|K1C10_MOUSE;CON__sp|P13645|K1C10_HUMAN;CON__sp|P08730|K1C13_MOUSE	CON__sp|P02535|K1C10_MOUSE;CON__sp|P13645|K1C10_HUMAN	CON__sp|P13645|K1C10_HUMAN	MULTI-MSMS	20170927_QexHF4_RSLC4_Elsner_Leonard_MFPL_insol_PKDCAT12_ArgC_10p	453.244	3	453.244	1356.71	90835.5	-0.1322	-5.9919e-05	-0.21826	-9.8926e-05	-0.35046	-0.00015884	453.244	32.732	0.88582	32.732	32.541	33.427	0					221	72	5	0	0	0	0.020452	2
QSVEADINGLRR	12	Unmodified	_QSVEADINGLRR_							0	0	0	0	1	CON__sp|P02535|K1C10_MOUSE;CON__sp|P13645|K1C10_HUMAN;CON__sp|P08730|K1C13_MOUSE	CON__sp|P02535|K1C10_MOUSE;CON__sp|P13645|K1C10_HUMAN	CON__sp|P13645|K1C10_HUMAN	MULTI-MSMS	20170927_QexHF4_RSLC4_Elsner_Leonard_MFPL_insol_PKDCAT12_ArgC_10p	679.362	2	679.363	1356.71	73890.2	-0.55903	-0.00037978	0.073115	4.9672e-05	-0.48591	-0.00033011	679.363	32.741	0.63785	32.741	32.565	33.203	0					142	50	4	0	0	0	1.4435e-05	1
QTVEADVNGLR	11	Unmodified	_QTVEADVNGLR_							0	0	0	0	0	CON__sp|P08779|K1C16_HUMAN	CON__sp|P08779|K1C16_HUMAN	CON__sp|P08779|K1C16_HUMAN	MULTI-MSMS	20170927_QexHF4_RSLC4_Elsner_Leonard_MFPL_insol_PKDCAT12_ArgC_10p	601.312	2	601.312	1200.61	77352.6	-0.38859	-0.00023366	-0.032306	-1.9426e-05	-0.42089	-0.00025309	601.312	32.856	1.0363	32.856	32.642	33.679	0					300	83	5	0	0	0	6.4928e-06	3
QTVEADVNGLRR	12	Unmodified	_QTVEADVNGLRR_							0	0	0	0	1	CON__sp|P08779|K1C16_HUMAN	CON__sp|P08779|K1C16_HUMAN	CON__sp|P08779|K1C16_HUMAN	MULTI-MSMS	20170927_QexHF4_RSLC4_Elsner_Leonard_MFPL_insol_PKDCAT12_ArgC_10p	453.244	3	453.244	1356.71	91667.4	-0.26496	-0.00012009	0.3117	0.00014127	0.04674	2.1185e-05	453.579	27.981	0.38048	27.981	27.825	28.206	3.5527e-15					105	36	4	0	0	0	0.034553	1
RDAETWFLSKTEELNKEVASNSELVQSSR	29	Unmodified	_RDAETWFLSKTEELNKEVASNSELVQSSR_							0	0	0	0	1	CON__sp|P08779|K1C16_HUMAN	CON__sp|P08779|K1C16_HUMAN	CON__sp|P08779|K1C16_HUMAN	MULTI-MSMS	20170927_QexHF4_RSLC4_Elsner_Leonard_MFPL_insol_PKDCAT12_ArgC_10p	839.671	4	839.171	3352.65	65259.5	-0.85884	-0.00072071	-0.22094	-0.00018541	-1.0798	-0.00090612	839.672	54.114	1.0718	54.114	53.818	54.889	0					127	25	8	0	0	0	8.4451e-30	1
RDAETWFLSKTEELNKEVASNSELVQSSR	29	Unmodified	_RDAETWFLSKTEELNKEVASNSELVQSSR_							0	0	0	0	1	CON__sp|P08779|K1C16_HUMAN	CON__sp|P08779|K1C16_HUMAN	CON__sp|P08779|K1C16_HUMAN	MULTI-MSMS	20170927_QexHF4_RSLC4_Elsner_Leonard_MFPL_insol_PKDCAT12_ArgC_10p	671.938	5	671.538	3352.65	73272.8	-0.81429	-0.00054682	-0.073921	-4.9641e-05	-0.88821	-0.00059646	671.739	54.143	1.192	54.143	53.818	55.01	7.1054e-15					105	28	6	0	0	0	4.0756e-09	1
RHPEYAVSVLLR	12	Unmodified	_RHPEYAVSVLLR_							0	0	0	0	1	CON__sp|P02769|ALBU_BOVIN	CON__sp|P02769|ALBU_BOVIN	CON__sp|P02769|ALBU_BOVIN	MULTI-MSMS	20170927_QexHF4_RSLC4_Elsner_Leonard_MFPL_insol_PKDCAT12_ArgC_10p	481.277	3	480.609	1438.8	87221.1	0.050242	2.4147e-05	-0.11926	-5.732e-05	-0.069022	-3.3173e-05	480.609	35.879	1.287	35.879	35.591	36.878	0					271	83	5	0	0	0	0.00090481	5
RKRTCNSTVR	10	Carbamidomethyl (C)	_RKRTC(ca)NSTVR_	RKRTC(1)NSTVR			RKRTC(43.25)NSTVR			0	1	0	0	2	A0A2H1V0R2	A0A2H1V0R2	A0A2H1V0R2	MULTI-MSMS	20170927_QexHF4_RSLC4_Elsner_Leonard_MFPL_insol_PKDCAT12_ArgC_10p	639.346	2	639.346	1276.68	76321.7	-0.61571	-0.00039365	0.017575	1.1237e-05	-0.59813	-0.00038241	639.346	41.574	0.72199	41.574	41.369	42.091	0					68	26	4	0	0	0	0.038118	1
RLLEGEDAHLSSQQASGQSYSSR	23	Unmodified	_RLLEGEDAHLSSQQASGQSYSSR_							0	0	0	0	1	CON__sp|P08779|K1C16_HUMAN	CON__sp|P08779|K1C16_HUMAN	CON__sp|P08779|K1C16_HUMAN	MULTI-MSMS	20170927_QexHF4_RSLC4_Elsner_Leonard_MFPL_insol_PKDCAT12_ArgC_10p	836.402	3	836.069	2505.18	67488.3	-0.7669	-0.00064118	0.00336	2.8092e-06	-0.76354	-0.00063837	836.403	28.215	0.57828	28.215	28.061	28.64	0					115	42	5	0	0	0	5.8909e-10	1
RLLEGEDAHLSSQQASGQSYSSR	23	Unmodified	_RLLEGEDAHLSSQQASGQSYSSR_							0	0	0	0	1	CON__sp|P08779|K1C16_HUMAN	CON__sp|P08779|K1C16_HUMAN	CON__sp|P08779|K1C16_HUMAN	MULTI-MSMS	20170927_QexHF4_RSLC4_Elsner_Leonard_MFPL_insol_PKDCAT12_ArgC_10p	627.806	4	627.303	2505.18	77083.6	-0.57756	-0.00036231	0.85809	0.00053828	0.28053	0.00017598	627.554	28.247	1.044	28.247	28.085	29.129	0					142	91	3	0	0	0	2.3303e-05	1
RLLEGEDAHLSSSQFSSGSQSSR	23	Unmodified	_RLLEGEDAHLSSSQFSSGSQSSR_							0	0	0	0	1	CON__sp|P02533|K1C14_HUMAN;CON__tr|Q61782|Q61782_MOUSE	CON__sp|P02533|K1C14_HUMAN	CON__sp|P02533|K1C14_HUMAN	MULTI-MSMS	20170927_QexHF4_RSLC4_Elsner_Leonard_MFPL_insol_PKDCAT12_ArgC_10p	617.297	4	617.047	2464.16	76678.4	-0.36053	-0.00022246	-0.099765	-6.156e-05	-0.4603	-0.00028402	617.297	31.57	0.36899	31.57	31.449	31.818	0					143	36	5	0	0	0	0.0066094	1
RLLEGEDAHLSSSQFSSGSQSSR	23	Unmodified	_RLLEGEDAHLSSSQFSSGSQSSR_							0	0	0	0	1	CON__sp|P02533|K1C14_HUMAN;CON__tr|Q61782|Q61782_MOUSE	CON__sp|P02533|K1C14_HUMAN	CON__sp|P02533|K1C14_HUMAN	MULTI-MSMS	20170927_QexHF4_RSLC4_Elsner_Leonard_MFPL_insol_PKDCAT12_ArgC_10p	822.727	3	822.393	2464.16	66862.5	-0.58223	-0.00047882	0.021262	1.7486e-05	-0.56097	-0.00046134	822.727	31.593	0.73731	31.593	31.441	32.179	0					197	73	5	0	0	0	1.6445e-07	1
RQLDSIVGER	10	Unmodified	_RQLDSIVGER_							0	0	0	0	1	CON__sp|P13647|K2C5_HUMAN;CON__sp|P02538|K2C6A_HUMAN;CON__sp|P48668|K2C6C_HUMAN	CON__sp|P13647|K2C5_HUMAN;CON__sp|P02538|K2C6A_HUMAN;CON__sp|P48668|K2C6C_HUMAN	CON__sp|P48668|K2C6C_HUMAN	MULTI-MSMS	20170927_QexHF4_RSLC4_Elsner_Leonard_MFPL_insol_PKDCAT12_ArgC_10p	391.551	3	391.551	1171.63	96165.3	-0.36048	-0.00014115	-0.11686	-4.5755e-05	-0.47734	-0.0001869	391.551	27.091	0.62409	27.091	26.921	27.545	0					129	49	4	0	0	0	0.037036	1
RSVVGTPAYLAPEVLR	16	Unmodified	_RSVVGTPAYLAPEVLR_							0	0	0	0	1	PKD1_CAT_569-892;A0A222AJ05;H9IU61	PKD1_CAT_569-892	PKD1_CAT_569-892	MULTI-MSMS	20170927_QexHF4_RSLC4_Elsner_Leonard_MFPL_insol_PKDCAT12_ArgC_10p	576.665	3	576.665	1726.97	79774.7	-0.48411	-0.00027917	-0.098426	-5.6759e-05	-0.58253	-0.00033593	576.665	44.47	0.65049	44.47	44.253	44.904	0					55	25	4	0	0	0	0.012747	1
RSVVGTPAYLAPEVLR	16	Phospho (STY)	_RS(ph)VVGTPAYLAPEVLR_			RS(0.944)VVGT(0.056)PAYLAPEVLR			RS(12.3)VVGT(-12.3)PAY(-84.22)LAPEVLR	0	0	0	1	1	PKD1_CAT_569-892;A0A222AJ05;H9IU61	PKD1_CAT_569-892	PKD1_CAT_569-892	MULTI-MSMS	20170927_QexHF4_RSLC4_Elsner_Leonard_MFPL_insol_PKDCAT12_ArgC_10p	603.655	3	603.32	1806.94	76187.7	-0.28388	-0.00017127	-0.83603	-0.00050439	-1.1199	-0.00067567	603.322	50.32	5.9688	50.32	49.83	55.799	0					591	141	7	0	0	0	7.7475e-06	17
RSVVGTPAYLAPEVLR	16	Phospho (STY)	_RS(ph)VVGTPAYLAPEVLR_			RS(1)VVGTPAYLAPEVLR			RS(40.18)VVGT(-40.18)PAY(-79.45)LAPEVLR	0	0	0	1	1	PKD1_CAT_569-892;A0A222AJ05;H9IU61	PKD1_CAT_569-892	PKD1_CAT_569-892	MULTI-MSMS	20170927_QexHF4_RSLC4_Elsner_Leonard_MFPL_insol_PKDCAT12_ArgC_10p	904.979	2	904.477	1806.94	64230.3	-0.68938	-0.00062353	0.088836	8.035e-05	-0.60055	-0.00054318	904.477	59.891	2.5813	59.891	58.909	61.491	0					139	67	3	0	0	0	0.00030415	3
RSVVGTPAYLAPEVLR	16	Phospho (STY)	_RS(ph)VVGTPAYLAPEVLR_			RS(1)VVGTPAYLAPEVLR			RS(50.43)VVGT(-50.43)PAY(-100.44)LAPEVLR	0	0	0	1	1	PKD1_CAT_569-892;A0A222AJ05;H9IU61	PKD1_CAT_569-892	PKD1_CAT_569-892	MULTI-MSMS	20170927_QexHF4_RSLC4_Elsner_Leonard_MFPL_insol_PKDCAT12_ArgC_10p	904.978	2	904.477	1806.94	64703	-0.63994	-0.00057881	0.75745	0.0006851	0.11751	0.00010629	904.478	61.973	1.9813	61.973	61.178	63.159	0					101	54	3	0	0	0	1.4053e-05	3
RSVVGTPAYLAPEVLR	16	Phospho (STY)	_RS(ph)VVGTPAYLAPEVLR_			RS(1)VVGTPAYLAPEVLR			RS(34.78)VVGT(-34.78)PAY(-49.41)LAPEVLR	0	0	0	1	1	PKD1_CAT_569-892;A0A222AJ05;H9IU61	PKD1_CAT_569-892	PKD1_CAT_569-892	MULTI-MSMS	20170927_QexHF4_RSLC4_Elsner_Leonard_MFPL_insol_PKDCAT12_ArgC_10p	904.98	2	904.477	1806.94	64066.2	-0.6055	-0.00054766	0.28885	0.00026126	-0.31665	-0.0002864	904.477	63.504	1.2525	63.504	63.19	64.442	7.1054e-15					75	35	3	0	0	0	0.017941	2
RVDQLKSDQSR	11	Unmodified	_RVDQLKSDQSR_							0	0	0	0	1	CON__sp|P04264|K2C1_HUMAN	CON__sp|P04264|K2C1_HUMAN	CON__sp|P04264|K2C1_HUMAN	MULTI-MSMS	20170927_QexHF4_RSLC4_Elsner_Leonard_MFPL_insol_PKDCAT12_ArgC_10p	444.573	3	444.572	1330.7	89917.6	-0.26231	-0.00011662	0.63994	0.0002845	0.37763	0.00016788	444.573	12.298	2.0112	12.298	12.1	14.111	1.7764e-15					998	306	6	0	0	0	5.0997e-05	8
SEIDNVKKQISNLQQSISDAEQR	23	Unmodified	_SEIDNVKKQISNLQQSISDAEQR_							0	0	0	0	0	CON__sp|P04264|K2C1_HUMAN	CON__sp|P04264|K2C1_HUMAN	CON__sp|P04264|K2C1_HUMAN	MULTI-MSMS	20170927_QexHF4_RSLC4_Elsner_Leonard_MFPL_insol_PKDCAT12_ArgC_10p	877.785	3	877.451	2629.33	65904.8	-0.82372	-0.00072277	0.73988	0.00064921	-0.083836	-7.3562e-05	877.786	56.272	0.70642	56.272	55.889	56.595	0					45	15	5	0	0	0	1.7454e-09	1
SEVTELR	7	Unmodified	_SEVTELR_							0	0	0	0	0	CON__sp|P08779|K1C16_HUMAN	CON__sp|P08779|K1C16_HUMAN	CON__sp|P08779|K1C16_HUMAN	MULTI-MSMS	20170927_QexHF4_RSLC4_Elsner_Leonard_MFPL_insol_PKDCAT12_ArgC_10p	417.723	2	417.222	832.429	94377.7	-0.3726	-0.00015546	-0.18447	-7.6965e-05	-0.55707	-0.00023242	417.222	23.794	1.4259	23.794	23.581	25.007	0					219	126	2	0	0	0	0.013949	1
SEVTELRR	8	Unmodified	_SEVTELRR_							0	0	0	0	1	CON__sp|P08779|K1C16_HUMAN	CON__sp|P08779|K1C16_HUMAN	CON__sp|P08779|K1C16_HUMAN	MULTI-MSMS	20170927_QexHF4_RSLC4_Elsner_Leonard_MFPL_insol_PKDCAT12_ArgC_10p	495.272	2	495.272	988.53	84392.1	-0.062065	-3.0739e-05	0.10011	4.958e-05	0.038041	1.8841e-05	495.272	19.132	0.33059	19.132	18.987	19.317	0					129	43	4	0	0	0	0.012961	1
SFSTASAITPSVSR	14	Unmodified	_SFSTASAITPSVSR_							0	0	0	0	0	CON__sp|P13647|K2C5_HUMAN;CON__sp|Q5XQN5|K2C5_BOVIN	CON__sp|P13647|K2C5_HUMAN	CON__sp|P13647|K2C5_HUMAN	MULTI-MSMS	20170927_QexHF4_RSLC4_Elsner_Leonard_MFPL_insol_PKDCAT12_ArgC_10p	705.865	2	705.865	1409.72	72719.9	-0.54625	-0.00038558	-0.0089982	-6.3515e-06	-0.55525	-0.00039193	705.865	37.233	1.3525	37.233	37.019	38.372	0					78	40	3	0	0	0	1.7904e-06	3
SGFSSISVSR	10	Unmodified	_SGFSSISVSR_							0	0	0	0	0	CON__sp|P04259|K2C6B_HUMAN;CON__sp|P48668|K2C6C_HUMAN	CON__sp|P04259|K2C6B_HUMAN;CON__sp|P48668|K2C6C_HUMAN	CON__sp|P48668|K2C6C_HUMAN	MULTI-MSMS	20170927_QexHF4_RSLC4_Elsner_Leonard_MFPL_insol_PKDCAT12_ArgC_10p	513.653	2	513.764	1025.51	86102.9	0.014286	7.3397e-06	0.16746	8.6034e-05	0.18175	9.3374e-05	513.764	33.96	2.3097	33.96	33.727	36.037	0					182	103	3	0	0	0	9.9624e-06	5
SGFSSVSVSR	10	Unmodified	_SGFSSVSVSR_							0	0	0	0	0	CON__sp|P02538|K2C6A_HUMAN	CON__sp|P02538|K2C6A_HUMAN	CON__sp|P02538|K2C6A_HUMAN	MULTI-MSMS	20170927_QexHF4_RSLC4_Elsner_Leonard_MFPL_insol_PKDCAT12_ArgC_10p	506.757	2	506.757	1011.5	84628.4	0.057657	2.9218e-05	0.021151	1.0718e-05	0.078808	3.9936e-05	506.757	29.528	1.8333	29.528	29.296	31.129	0					362	148	5	0	0	0	0.00012137	3
SGGGFSSGSAGIINYQR	17	Unmodified	_SGGGFSSGSAGIINYQR_							0	0	0	0	0	CON__sp|P04264|K2C1_HUMAN	CON__sp|P04264|K2C1_HUMAN	CON__sp|P04264|K2C1_HUMAN	MULTI-MSMS	20170927_QexHF4_RSLC4_Elsner_Leonard_MFPL_insol_PKDCAT12_ArgC_10p	829.4	2	829.4	1656.79	65792.3	-0.82385	-0.0006833	0.028084	2.3293e-05	-0.79576	-0.00066001	829.4	40.28	1.1953	40.28	39.994	41.189	0					343	69	7	0	0	0	3.6775e-30	5
SGGGFSSGSAGIINYQRR	18	Unmodified	_SGGGFSSGSAGIINYQRR_							0	0	0	0	1	CON__sp|P04264|K2C1_HUMAN	CON__sp|P04264|K2C1_HUMAN	CON__sp|P04264|K2C1_HUMAN	MULTI-MSMS	20170927_QexHF4_RSLC4_Elsner_Leonard_MFPL_insol_PKDCAT12_ArgC_10p	605.971	3	605.303	1812.89	79537.9	-0.44027	-0.0002665	-0.51835	-0.00031376	-0.95862	-0.00058026	605.637	34.272	0.97832	34.272	34.058	35.037	0					85	33	4	0	0	0	5.0535e-11	3
SGGGGGGGGCGGGGGVSSLR	20	Unmodified	_SGGGGGGGGCGGGGGVSSLR_							0	0	0	0	0	CON__sp|P13645|K1C10_HUMAN	CON__sp|P13645|K1C10_HUMAN	CON__sp|P13645|K1C10_HUMAN	MULTI-MSMS	20170927_QexHF4_RSLC4_Elsner_Leonard_MFPL_insol_PKDCAT12_ArgC_10p	746.831	2	746.832	1491.65	68132.5	-0.86349	-0.00064488	-0.20772	-0.00015513	-1.0712	-0.00080001	746.831	23.81	1.7813	23.81	23.504	25.285	3.5527e-15					312	152	5	0	0	0	2.4147e-24	2
SLEEAEAYSR	10	Unmodified	_SLEEAEAYSR_							0	0	0	0	0	CON__sp|Q0VBK2|K2C80_MOUSE;CON__sp|Q6KB66|K2C80_HUMAN	CON__sp|Q0VBK2|K2C80_MOUSE	CON__sp|Q0VBK2|K2C80_MOUSE	MULTI-MSMS	20170927_QexHF4_RSLC4_Elsner_Leonard_MFPL_insol_PKDCAT12_ArgC_10p	577.77	2	577.77	1153.53	80701.6	-0.47732	-0.00027578	0.4502	0.00026011	-0.02712	-1.5669e-05	577.77	29.479	0.41593	29.479	29.338	29.754	0					81	34	3	0	0	0	0.00056378	1
SLLEGEGSSGGGGR	14	Unmodified	_SLLEGEGSSGGGGR_							0	0	0	0	0	CON__sp|P13645|K1C10_HUMAN	CON__sp|P13645|K1C10_HUMAN	CON__sp|P13645|K1C10_HUMAN	MULTI-MSMS	20170927_QexHF4_RSLC4_Elsner_Leonard_MFPL_insol_PKDCAT12_ArgC_10p	631.802	2	631.802	1261.59	76130.1	-0.76317	-0.00048218	0.055338	3.4963e-05	-0.70784	-0.00044721	631.802	26.835	1.6488	26.835	26.647	28.296	3.5527e-15					485	139	6	0	0	0	2.176e-06	4
SLSLSGLR	8	Unmodified	_SLSLSGLR_							0	0	0	0	0	A0A2H1VBW5	A0A2H1VBW5	A0A2H1VBW5	MULTI-MSMS	20170927_QexHF4_RSLC4_Elsner_Leonard_MFPL_insol_PKDCAT12_ArgC_10p	416.748	2	416.748	831.481	91126	-0.11379	-4.7422e-05	-0.32688	-0.00013622	-0.44067	-0.00018365	416.748	31.782	2.1067	31.782	31.572	33.679	0					597	181	5	0	0	0	0.0049689	5
SLVGLGGTKSISISVAGGGGGFGAAGGFGGR	31	Unmodified	_SLVGLGGTKSISISVAGGGGGFGAAGGFGGR_							0	0	0	0	0	CON__sp|P35908|K22E_HUMAN	CON__sp|P35908|K22E_HUMAN	CON__sp|P35908|K22E_HUMAN	MULTI-MSMS	20170927_QexHF4_RSLC4_Elsner_Leonard_MFPL_insol_PKDCAT12_ArgC_10p	884.803	3	884.468	2650.38	65375.5	-0.75909	-0.00067139	0.59867	0.0005295	-0.16042	-0.00014189	884.803	53.106	0.48754	53.106	52.932	53.42	0					32	10	4	0	0	0	7.8942e-09	1
SLVNLGGSKSISISVAR	17	Unmodified	_SLVNLGGSKSISISVAR_							0	0	0	0	0	CON__sp|P04264|K2C1_HUMAN	CON__sp|P04264|K2C1_HUMAN	CON__sp|P04264|K2C1_HUMAN	MULTI-MSMS	20170927_QexHF4_RSLC4_Elsner_Leonard_MFPL_insol_PKDCAT12_ArgC_10p	563.328	3	563.328	1686.96	79813.5	-0.5439	-0.00030639	-0.14906	-8.3969e-05	-0.69296	-0.00039036	563.329	42.645	1.3789	42.645	42.422	43.801	0					265	59	6	0	0	0	1.1999e-07	3
SLVNLGGSKSISISVAR	17	Unmodified	_SLVNLGGSKSISISVAR_							0	0	0	0	0	CON__sp|P04264|K2C1_HUMAN	CON__sp|P04264|K2C1_HUMAN	CON__sp|P04264|K2C1_HUMAN	MULTI-MSMS	20170927_QexHF4_RSLC4_Elsner_Leonard_MFPL_insol_PKDCAT12_ArgC_10p	844.488	2	844.489	1686.96	66722.1	-0.68	-0.00057425	0.25935	0.00021901	-0.42065	-0.00035523	844.489	42.658	0.8409	42.658	42.435	43.276	0					146	41	5	0	0	0	4.2704e-11	2
SLYGLGGSKR	10	Unmodified	_SLYGLGGSKR_							0	0	0	0	0	CON__sp|P02538|K2C6A_HUMAN;CON__sp|P04259|K2C6B_HUMAN;CON__sp|P48668|K2C6C_HUMAN	CON__sp|P02538|K2C6A_HUMAN;CON__sp|P04259|K2C6B_HUMAN;CON__sp|P48668|K2C6C_HUMAN	CON__sp|P48668|K2C6C_HUMAN	MULTI-MSMS	20170927_QexHF4_RSLC4_Elsner_Leonard_MFPL_insol_PKDCAT12_ArgC_10p	519.792	2	519.291	1036.57	82066.1	-0.31071	-0.00016135	0.26831	0.00013933	-0.0424	-2.2018e-05	519.291	25.354	1.9524	25.354	25.111	27.063	-3.5527e-15					459	155	5	0	0	0	0.00014229	6
SQLEERAAR	9	Unmodified	_SQLEERAAR_							0	0	0	0	1	CON__sp|Q0VBK2|K2C80_MOUSE	CON__sp|Q0VBK2|K2C80_MOUSE	CON__sp|Q0VBK2|K2C80_MOUSE	MULTI-MSMS	20170927_QexHF4_RSLC4_Elsner_Leonard_MFPL_insol_PKDCAT12_ArgC_10p	530.281	2	530.281	1058.55	84536	0.036052	1.9118e-05	0.039675	2.1039e-05	0.075728	4.0157e-05	530.281	22.613	0.57469	22.613	22.427	23.002	0					96	55	3	0	0	0	0.014825	1
SQYEQLAEQNR	11	Unmodified	_SQYEQLAEQNR_							0	0	0	0	0	CON__sp|P13645|K1C10_HUMAN	CON__sp|P13645|K1C10_HUMAN	CON__sp|P13645|K1C10_HUMAN	MULTI-MSMS	20170927_QexHF4_RSLC4_Elsner_Leonard_MFPL_insol_PKDCAT12_ArgC_10p	683.323	2	683.323	1364.63	72185.3	-0.61192	-0.00041814	-0.10468	-7.1528e-05	-0.71659	-0.00048967	683.323	28.319	2.6722	28.319	28.05	30.722	0					701	228	6	0	0	0	2.1926e-28	6
SQYEQLAEQNR	11	Unmodified	_SQYEQLAEQNR_							0	0	0	0	0	CON__sp|P13645|K1C10_HUMAN	CON__sp|P13645|K1C10_HUMAN	CON__sp|P13645|K1C10_HUMAN	MULTI-MSMS	20170927_QexHF4_RSLC4_Elsner_Leonard_MFPL_insol_PKDCAT12_ArgC_10p	455.884	3	455.885	1364.63	91302.6	-0.20909	-9.5322e-05	-0.38698	-0.00017642	-0.59608	-0.00027174	455.884	28.347	0.47974	28.347	28.154	28.634	3.5527e-15					61	30	3	0	0	0	0.0001051	1
SRAEAESWYQTKYEELQVTAGR	22	Unmodified	_SRAEAESWYQTKYEELQVTAGR_							0	0	0	0	1	CON__sp|P02538|K2C6A_HUMAN;CON__sp|P50446|K2C6A_MOUSE;CON__sp|Q8BGZ7|K2C75_MOUSE;CON__sp|O95678|K2C75_HUMAN;CON__sp|P48668|K2C6C_HUMAN	CON__sp|P02538|K2C6A_HUMAN;CON__sp|P48668|K2C6C_HUMAN	CON__sp|P48668|K2C6C_HUMAN	MULTI-MSMS	20170927_QexHF4_RSLC4_Elsner_Leonard_MFPL_insol_PKDCAT12_ArgC_10p	651.569	4	651.319	2601.25	74168.6	-0.59277	-0.00038608	-0.13247	-8.6279e-05	-0.72524	-0.00047236	651.569	42.87	0.89431	42.87	42.648	43.542	0					142	38	6	0	0	0	6.6363e-07	2
SRAEAESWYQTKYEELQVTAGR	22	Unmodified	_SRAEAESWYQTKYEELQVTAGR_							0	0	0	0	1	CON__sp|P02538|K2C6A_HUMAN;CON__sp|P50446|K2C6A_MOUSE;CON__sp|Q8BGZ7|K2C75_MOUSE;CON__sp|O95678|K2C75_HUMAN;CON__sp|P48668|K2C6C_HUMAN	CON__sp|P02538|K2C6A_HUMAN;CON__sp|P48668|K2C6C_HUMAN	CON__sp|P48668|K2C6C_HUMAN	MULTI-MSMS	20170927_QexHF4_RSLC4_Elsner_Leonard_MFPL_insol_PKDCAT12_ArgC_10p	868.423	3	868.089	2601.25	65695.3	-0.67085	-0.00058236	0.35348	0.00030686	-0.31737	-0.00027551	868.424	42.877	0.59584	42.877	42.68	43.276	0					92	27	5	0	0	0	7.5608e-07	1
SRTEAESWYQTKYEELQQTAGR	22	Unmodified	_SRTEAESWYQTKYEELQQTAGR_							0	0	0	0	1	CON__sp|P13647|K2C5_HUMAN;CON__sp|Q5XQN5|K2C5_BOVIN;CON__sp|Q922U2|K2C5_MOUSE	CON__sp|P13647|K2C5_HUMAN	CON__sp|P13647|K2C5_HUMAN	MULTI-MSMS	20170927_QexHF4_RSLC4_Elsner_Leonard_MFPL_insol_PKDCAT12_ArgC_10p	666.319	4	666.069	2660.25	72581.4	-0.67538	-0.00044985	0.095781	6.3797e-05	-0.5796	-0.00038605	666.32	42.661	1.2295	42.661	42.046	43.276	0					191	53	6	0	0	0	6.1177e-08	1
SRTEAESWYQTKYEELQQTAGR	22	Unmodified	_SRTEAESWYQTKYEELQQTAGR_							0	0	0	0	1	CON__sp|P13647|K2C5_HUMAN;CON__sp|Q5XQN5|K2C5_BOVIN;CON__sp|Q922U2|K2C5_MOUSE	CON__sp|P13647|K2C5_HUMAN	CON__sp|P13647|K2C5_HUMAN	MULTI-MSMS	20170927_QexHF4_RSLC4_Elsner_Leonard_MFPL_insol_PKDCAT12_ArgC_10p	888.424	3	887.756	2660.25	63647.2	-0.68796	-0.00061074	0.29869	0.00026516	-0.38927	-0.00034558	888.091	42.665	0.67709	42.665	42.435	43.112	0					132	33	5	0	0	0	3.8746e-07	1
STDYGIFQINSR	12	Unmodified	_STDYGIFQINSR_							0	0	0	0	0	CON__sp|P61626|LYSC_HUMAN	CON__sp|P61626|LYSC_HUMAN	CON__sp|P61626|LYSC_HUMAN	MULTI-MSMS	20170927_QexHF4_RSLC4_Elsner_Leonard_MFPL_insol_PKDCAT12_ArgC_10p	700.844	2	700.844	1399.67	72287.6	-0.36492	-0.00025575	-0.33781	-0.00023675	-0.70273	-0.0004925	700.844	49.586	0.79172	49.586	49.342	50.134	0					59	17	5	0	0	0	2.7171e-11	2
STSSFSCLSR	10	Unmodified	_STSSFSCLSR_							0	0	0	0	0	CON__sp|P35908|K22E_HUMAN	CON__sp|P35908|K22E_HUMAN	CON__sp|P35908|K22E_HUMAN	MULTI-MSMS	20170927_QexHF4_RSLC4_Elsner_Leonard_MFPL_insol_PKDCAT12_ArgC_10p	537.748	2	537.748	1073.48	81518.9	-0.15415	-8.2895e-05	0.32466	0.00017458	0.1705	9.1688e-05	537.748	33.91	3.263	33.91	33.679	36.942	-7.1054e-15					469	166	3	0	0	0	0.0014508	7
SVVGTPAYLAPEVLR	15	Unmodified	_SVVGTPAYLAPEVLR_							0	0	0	0	0	PKD1_CAT_569-892;A0A222AJ05;H9IU61	PKD1_CAT_569-892	PKD1_CAT_569-892	MULTI-MSMS	20170927_QexHF4_RSLC4_Elsner_Leonard_MFPL_insol_PKDCAT12_ArgC_10p	786.443	2	786.443	1570.87	67754.2	-0.74921	-0.00058921	-0.28882	-0.00022714	-1.038	-0.00081636	786.443	52.455	3.5715	52.455	52.108	55.679	0					274	84	7	0	0	0	9.9066e-07	8
SVVGTPAYLAPEVLR	15	Unmodified	_SVVGTPAYLAPEVLR_							0	0	0	0	0	PKD1_CAT_569-892;A0A222AJ05;H9IU61	PKD1_CAT_569-892	PKD1_CAT_569-892	MULTI-MSMS	20170927_QexHF4_RSLC4_Elsner_Leonard_MFPL_insol_PKDCAT12_ArgC_10p	524.965	3	524.631	1570.87	84300.3	0.086495	4.5378e-05	-0.00096633	-5.0697e-07	0.085529	4.4871e-05	524.631	52.455	1.0169	52.455	52.187	53.204	0					75	23	5	0	0	0	0.0043595	1
SVVGTPAYLAPEVLR	15	Phospho (STY)	_S(ph)VVGTPAYLAPEVLR_			S(1)VVGTPAYLAPEVLR			S(84.27)VVGT(-84.27)PAY(-210.29)LAPEVLR	0	0	0	1	0	PKD1_CAT_569-892;A0A222AJ05;H9IU61	PKD1_CAT_569-892	PKD1_CAT_569-892	MULTI-MSMS	20170927_QexHF4_RSLC4_Elsner_Leonard_MFPL_insol_PKDCAT12_ArgC_10p	826.427	2	826.426	1650.84	67124.6	-0.69319	-0.00057287	-1.0055	-0.00083096	-1.6987	-0.0014038	826.426	61.548	2.772	61.548	61.101	63.873	0					342	77	7	0	0	0	6.6523e-17	11
SVVGTPAYLAPEVLR	15	Phospho (STY)	_S(ph)VVGTPAYLAPEVLR_			S(0.995)VVGT(0.005)PAYLAPEVLR			S(23.23)VVGT(-23.23)PAY(-98.41)LAPEVLR	0	0	0	1	0	PKD1_CAT_569-892;A0A222AJ05;H9IU61	PKD1_CAT_569-892	PKD1_CAT_569-892	MULTI-MSMS	20170927_QexHF4_RSLC4_Elsner_Leonard_MFPL_insol_PKDCAT12_ArgC_10p	551.621	3	551.287	1650.84	82280	-0.49539	-0.0002731	0.13444	7.4117e-05	-0.36094	-0.00019898	551.287	61.57	1.3686	61.57	61.025	62.393	0					80	35	4	0	0	0	0.0002077	2
SVVGTPAYLAPEVLR	15	Phospho (STY)	_S(ph)VVGTPAYLAPEVLR_			S(1)VVGTPAYLAPEVLR			S(78.65)VVGT(-78.65)PAY(-167.22)LAPEVLR	0	0	0	1	0	PKD1_CAT_569-892;A0A222AJ05;H9IU61	PKD1_CAT_569-892	PKD1_CAT_569-892	MULTI-MSMS	20170927_QexHF4_RSLC4_Elsner_Leonard_MFPL_insol_PKDCAT12_ArgC_10p	826.426	2	826.426	1650.84	67652.3	-0.63558	-0.00052526	0.50648	0.00041857	-0.1291	-0.00010669	826.427	64.2	0.85837	64.2	63.655	64.513	0					81	23	5	0	0	0	2.5839e-09	2
TDLEMQIEGLKEELAYLR	18	Unmodified	_TDLEMQIEGLKEELAYLR_							0	0	0	0	0	CON__sp|P08779|K1C16_HUMAN	CON__sp|P08779|K1C16_HUMAN	CON__sp|P08779|K1C16_HUMAN	MULTI-MSMS	20170927_QexHF4_RSLC4_Elsner_Leonard_MFPL_insol_PKDCAT12_ArgC_10p	718.039	3	717.705	2150.09	71459.8	-0.33009	-0.00023691	0.15647	0.0001123	-0.17363	-0.00012461	717.705	64.411	0.22078	64.411	64.292	64.513	0					23	5	5	0	0	0	4.2926e-07	1
TDLEMQIEGLKEELAYLR	18	Unmodified	_TDLEMQIEGLKEELAYLR_							0	0	0	0	0	CON__sp|P08779|K1C16_HUMAN	CON__sp|P08779|K1C16_HUMAN	CON__sp|P08779|K1C16_HUMAN	MULTI-MSMS	20170927_QexHF4_RSLC4_Elsner_Leonard_MFPL_insol_PKDCAT12_ArgC_10p	1076.55	2	1076.05	2150.09	66813.2	-0.06328	-6.8092e-05	-0.56923	-0.00061252	-0.63251	-0.00068061	1076.55	64.43	0.15218	64.43	64.329	64.481	0					8	3	3	0	0	0	6.2106e-11	1
TEAESWYQTKYEELQQTAGR	20	Unmodified	_TEAESWYQTKYEELQQTAGR_							0	0	0	0	0	CON__sp|P13647|K2C5_HUMAN;CON__sp|Q5XQN5|K2C5_BOVIN;CON__sp|Q922U2|K2C5_MOUSE	CON__sp|P13647|K2C5_HUMAN	CON__sp|P13647|K2C5_HUMAN	MULTI-MSMS	20170927_QexHF4_RSLC4_Elsner_Leonard_MFPL_insol_PKDCAT12_ArgC_10p	806.71	3	806.712	2417.11	67607.5	-0.75406	-0.00060831	-0.676	-0.00054534	-1.4301	-0.0011536	807.046	46.838	1.2783	46.838	46.589	47.867	7.1054e-15					107	27	7	0	0	0	3.3353e-12	1
THNLEPYFESFINNLR	16	Unmodified	_THNLEPYFESFINNLR_							0	0	0	0	0	CON__sp|P04264|K2C1_HUMAN	CON__sp|P04264|K2C1_HUMAN	CON__sp|P04264|K2C1_HUMAN	MULTI-MSMS	20170927_QexHF4_RSLC4_Elsner_Leonard_MFPL_insol_PKDCAT12_ArgC_10p	665.664	3	665.33	1992.97	73917.2	-0.665	-0.00044244	0.21291	0.00014165	-0.45209	-0.00030079	665.665	62.68	1.7005	62.68	62.098	63.798	0					224	49	6	0	0	0	2.8124e-18	7
THNLEPYFESFINNLR	16	Unmodified	_THNLEPYFESFINNLR_							0	0	0	0	0	CON__sp|P04264|K2C1_HUMAN	CON__sp|P04264|K2C1_HUMAN	CON__sp|P04264|K2C1_HUMAN	MULTI-MSMS	20170927_QexHF4_RSLC4_Elsner_Leonard_MFPL_insol_PKDCAT12_ArgC_10p	997.492	2	997.492	1992.97	61207.9	-0.34259	-0.00034173	0.16621	0.00016579	-0.17638	-0.00017594	997.994	62.668	1.2342	62.668	62.174	63.408	0					118	36	5	0	0	0	2.1631e-35	3
THNLEPYFESFINNLRR	17	Unmodified	_THNLEPYFESFINNLRR_							0	0	0	0	1	CON__sp|P04264|K2C1_HUMAN	CON__sp|P04264|K2C1_HUMAN	CON__sp|P04264|K2C1_HUMAN	MULTI-MSMS	20170927_QexHF4_RSLC4_Elsner_Leonard_MFPL_insol_PKDCAT12_ArgC_10p	717.698	3	717.364	2149.07	71352	-0.47304	-0.00033934	-0.2894	-0.0002076	-0.76243	-0.00054694	717.698	57.858	1.2983	57.858	57.501	58.799	0					81	32	5	0	0	0	8.222e-08	1
TKVMDVHDGKVVSTHEQVLR	20	Unmodified	_TKVMDVHDGKVVSTHEQVLR_							0	0	0	0	0	CON__sp|P02533|K1C14_HUMAN	CON__sp|P02533|K1C14_HUMAN	CON__sp|P02533|K1C14_HUMAN	MULTI-SECPEP	20170927_QexHF4_RSLC4_Elsner_Leonard_MFPL_insol_PKDCAT12_ArgC_10p	569.646	4	570.305	2277.19	80098	-0.55015	-0.00031375	-0.21759	-0.00012409	-0.76774	-0.00043784	570.556	28.894	0.61708	28.894	28.712	29.329	0					224	73	5	0	0	0	0.042128	1
TKYEHELALR	10	Unmodified	_TKYEHELALR_							0	0	0	0	0	CON__sp|P08779|K1C16_HUMAN	CON__sp|P08779|K1C16_HUMAN	CON__sp|P08779|K1C16_HUMAN	MULTI-MSMS	20170927_QexHF4_RSLC4_Elsner_Leonard_MFPL_insol_PKDCAT12_ArgC_10p	420.563	3	420.563	1258.67	93201.7	-0.35754	-0.00015037	-0.46565	-0.00019584	-0.82319	-0.0003462	420.563	23.599	2.0978	23.599	23.38	25.478	0					380	176	6	0	0	0	4.4922e-05	4
TKYEHELALR	10	Unmodified	_TKYEHELALR_							0	0	0	0	0	CON__sp|P08779|K1C16_HUMAN	CON__sp|P08779|K1C16_HUMAN	CON__sp|P08779|K1C16_HUMAN	MSMS	20170927_QexHF4_RSLC4_Elsner_Leonard_MFPL_insol_PKDCAT12_ArgC_10p	630.341	2	630.341	1258.67	NaN	NaN	NaN	NaN	NaN	NaN	NaN	NaN	23.834	1	23.834	23.334	24.334	0								0	0	0	0.01238	1
TKYEHELALR	10	Unmodified	_TKYEHELALR_							0	0	0	0	0	CON__sp|P08779|K1C16_HUMAN	CON__sp|P08779|K1C16_HUMAN	CON__sp|P08779|K1C16_HUMAN	MULTI-SECPEP	20170927_QexHF4_RSLC4_Elsner_Leonard_MFPL_insol_PKDCAT12_ArgC_10p	630.26	2	630.341	1258.67	84470.3	-0.72797	-0.00045887	0.39631	0.00024981	-0.33166	-0.00020906	630.341	24.139	0.21431	24.139	24.016	24.231	3.5527e-15					30	19	2	0	0	0	0.045345	1
TKYEHELALRQTVEADVNGLR	21	Unmodified	_TKYEHELALRQTVEADVNGLR_							0	0	0	0	1	CON__sp|P08779|K1C16_HUMAN	CON__sp|P08779|K1C16_HUMAN	CON__sp|P08779|K1C16_HUMAN	MULTI-MSMS	20170927_QexHF4_RSLC4_Elsner_Leonard_MFPL_insol_PKDCAT12_ArgC_10p	611.574	4	611.324	2441.27	77742	-0.60625	-0.00037062	0.046924	2.8686e-05	-0.55933	-0.00034193	611.575	39.89	1.1376	39.89	39.5	40.638	0					162	66	5	0	0	0	1.6651e-07	1
TKYETELNLR	10	Unmodified	_TKYETELNLR_							0	0	0	0	0	CON__sp|P02533|K1C14_HUMAN;CON__sp|Q6IFX2|K1C42_MOUSE	CON__sp|P02533|K1C14_HUMAN;CON__sp|Q6IFX2|K1C42_MOUSE	CON__sp|P02533|K1C14_HUMAN	MULTI-MSMS	20170927_QexHF4_RSLC4_Elsner_Leonard_MFPL_insol_PKDCAT12_ArgC_10p	633.838	2	633.838	1265.66	76853.7	-0.48022	-0.00030438	0.1907	0.00012087	-0.28952	-0.00018351	633.838	30.02	0.60536	30.02	29.841	30.447	3.5527e-15					133	47	4	0	0	0	6.5533e-05	1
TLLEGEESR	9	Unmodified	_TLLEGEESR_							0	0	0	0	0	CON__sp|P04264|K2C1_HUMAN;CON__tr|G3N0V2|G3N0V2_BOVIN	CON__sp|P04264|K2C1_HUMAN	CON__sp|P04264|K2C1_HUMAN	MULTI-MSMS	20170927_QexHF4_RSLC4_Elsner_Leonard_MFPL_insol_PKDCAT12_ArgC_10p	517.262	2	517.262	1032.51	78635.9	-0.09536	-4.9326e-05	-0.18872	-9.7618e-05	-0.28408	-0.00014694	517.262	27.505	2.5599	27.505	27.259	29.819	0					527	234	6	0	0	0	0.00020476	6
TLSDYNIQKESTLHLVLR	18	Unmodified	_TLSDYNIQKESTLHLVLR_							0	0	0	0	0	Q71MT9;I7FV58;Q9XXZ4;Q962S3;Q8IS65;D9ZFI2;A0A222AJG0;H9IWB8;P68203;A0A222AJG1;H9JP19;A0A222AJ01;H9IVY4	Q71MT9	Q71MT9	MULTI-MSMS	20170927_QexHF4_RSLC4_Elsner_Leonard_MFPL_insol_PKDCAT12_ArgC_10p	533.546	4	533.294	2129.15	83637.5	-0.011872	-6.331e-06	0.25971	0.0001385	0.24784	0.00013217	533.545	44.17	0.75963	44.17	43.982	44.742	0					63	21	4	0	0	0	0.000139	1
TLSDYNIQKESTLHLVLR	18	Unmodified	_TLSDYNIQKESTLHLVLR_							0	0	0	0	0	Q71MT9;I7FV58;Q9XXZ4;Q962S3;Q8IS65;D9ZFI2;A0A222AJG0;H9IWB8;P68203;A0A222AJG1;H9JP19;A0A222AJ01;H9IVY4	Q71MT9	Q71MT9	MULTI-SECPEP	20170927_QexHF4_RSLC4_Elsner_Leonard_MFPL_insol_PKDCAT12_ArgC_10p	710.878	3	710.723	2129.15	71676.2	-0.31659	-0.00022501	0.20865	0.00014829	-0.10794	-7.6714e-05	710.723	44.194	0.73921	44.194	43.982	44.721	0					38	20	3	0	0	0	0.0013177	1
TTPSYVAFTDTER	13	Unmodified	_TTPSYVAFTDTER_							0	0	0	0	0	A0A222AJD2;H9J524;F8UN43;A0A2H1W9K6;E7D2J5;Q8N0P2;R4V6T6;E2F395;E0XN32;A0A2H1WFA2;C4P3P9;C0LRA8;A0A0K2CTM7;H9J523;H9JYJ8;A0A2H1V8A4	A0A222AJD2	A0A222AJD2	MULTI-MSMS	20170927_QexHF4_RSLC4_Elsner_Leonard_MFPL_insol_PKDCAT12_ArgC_10p	744.354	2	744.354	1486.69	71436.4	-0.71935	-0.00053545	0.013534	1.0074e-05	-0.70582	-0.00052538	744.354	41.419	0.68363	41.419	41.233	41.916	0					54	25	3	0	0	0	0.010132	1
VDQLKSDQSR	10	Unmodified	_VDQLKSDQSR_							0	0	0	0	0	CON__sp|P04264|K2C1_HUMAN	CON__sp|P04264|K2C1_HUMAN	CON__sp|P04264|K2C1_HUMAN	MULTI-MSMS	20170927_QexHF4_RSLC4_Elsner_Leonard_MFPL_insol_PKDCAT12_ArgC_10p	588.304	2	588.304	1174.59	78586.6	-0.51778	-0.00030461	0.12418	7.3055e-05	-0.3936	-0.00023156	588.305	13.131	1.4456	13.131	12.905	14.351	0					656	222	5	0	0	0	2.7408e-05	2
VDQLKSDQSR	10	Unmodified	_VDQLKSDQSR_							0	0	0	0	0	CON__sp|P04264|K2C1_HUMAN	CON__sp|P04264|K2C1_HUMAN	CON__sp|P04264|K2C1_HUMAN	MULTI-MSMS	20170927_QexHF4_RSLC4_Elsner_Leonard_MFPL_insol_PKDCAT12_ArgC_10p	392.539	3	392.539	1174.59	95185.9	-0.21968	-8.6234e-05	-0.23821	-9.3505e-05	-0.45789	-0.00017974	392.539	13.115	1.239	13.115	12.911	14.15	0					590	189	5	0	0	0	0.00049189	4
VFVVMEKLHGDMLEMILSSEKGR	23	Unmodified	_VFVVMEKLHGDMLEMILSSEKGR_							0	0	0	0	0	PKD1_CAT_569-892	PKD1_CAT_569-892	PKD1_CAT_569-892	MULTI-MSMS	20170927_QexHF4_RSLC4_Elsner_Leonard_MFPL_insol_PKDCAT12_ArgC_10p	663.096	4	662.846	2647.35	72334.7	-0.71992	-0.0004772	-0.31865	-0.00021122	-1.0386	-0.00068841	663.096	59.459	2.29	59.459	59.201	61.491	0					242	59	5	0	0	0	7.0774e-10	5
VFVVMEKLHGDMLEMILSSEKGR	23	Unmodified	_VFVVMEKLHGDMLEMILSSEKGR_							0	0	0	0	0	PKD1_CAT_569-892	PKD1_CAT_569-892	PKD1_CAT_569-892	MULTI-MSMS	20170927_QexHF4_RSLC4_Elsner_Leonard_MFPL_insol_PKDCAT12_ArgC_10p	530.679	5	530.478	2647.35	83190.5	-0.014659	-7.7764e-06	-0.37058	-0.00019659	-0.38524	-0.00020436	530.679	59.524	1.6703	59.524	59.201	60.871	7.1054e-15					168	43	7	0	0	0	0.003882	1
VFVVMEKLHGDMLEMILSSEKGR	23	Unmodified	_VFVVMEKLHGDMLEMILSSEKGR_							0	0	0	0	0	PKD1_CAT_569-892	PKD1_CAT_569-892	PKD1_CAT_569-892	MULTI-MSMS	20170927_QexHF4_RSLC4_Elsner_Leonard_MFPL_insol_PKDCAT12_ArgC_10p	884.127	3	883.458	2647.35	63882.7	-0.74829	-0.00066108	-0.351	-0.00031009	-1.0993	-0.00097118	884.127	59.465	1.1825	59.465	59.273	60.456	0					115	30	6	0	0	0	1.1168e-16	2
VGEAAHALGNTGHEIGR	17	Unmodified	_VGEAAHALGNTGHEIGR_							0	0	0	0	0	CON__sp|Q6E0U4|DMKN_HUMAN	CON__sp|Q6E0U4|DMKN_HUMAN	CON__sp|Q6E0U4|DMKN_HUMAN	MULTI-MSMS	20170927_QexHF4_RSLC4_Elsner_Leonard_MFPL_insol_PKDCAT12_ArgC_10p	563.62	3	563.62	1687.84	84021.7	-0.74443	-0.00041958	0.51458	0.00029003	-0.22985	-0.00012955	563.621	23.954	0.33662	23.954	23.829	24.166	0					46	20	3	0	0	0	1.3187e-07	1
VLDELTLAR	9	Unmodified	_VLDELTLAR_							0	0	0	0	0	CON__sp|P02533|K1C14_HUMAN;CON__sp|P08727|K1C19_HUMAN;CON__sp|P19001|K1C19_MOUSE;CON__sp|P19012|K1C15_HUMAN;CON__sp|Q04695|K1C17_HUMAN;CON__sp|Q6IFX2|K1C42_MOUSE;CON__sp|P08779|K1C16_HUMAN	CON__sp|P02533|K1C14_HUMAN;CON__sp|Q04695|K1C17_HUMAN;CON__sp|Q6IFX2|K1C42_MOUSE;CON__sp|P08779|K1C16_HUMAN	CON__sp|P08779|K1C16_HUMAN	MULTI-MSMS	20170927_QexHF4_RSLC4_Elsner_Leonard_MFPL_insol_PKDCAT12_ArgC_10p	515.301	2	515.301	1028.59	85051.1	0.0886	4.5655e-05	0.26858	0.0001384	0.35717	0.00018405	515.301	43.877	1.5164	43.877	43.622	45.138	0					101	53	3	0	0	0	0.0014184	3
VSLAGACGVGGYGSR	15	Unmodified	_VSLAGACGVGGYGSR_							0	0	0	0	0	CON__sp|P13647|K2C5_HUMAN	CON__sp|P13647|K2C5_HUMAN	CON__sp|P13647|K2C5_HUMAN	MULTI-MSMS	20170927_QexHF4_RSLC4_Elsner_Leonard_MFPL_insol_PKDCAT12_ArgC_10p	677.834	2	677.333	1352.65	73574.8	-0.69259	-0.00046911	0.031422	2.1283e-05	-0.66117	-0.00044783	677.333	40.849	2.5661	40.849	40.626	43.192	0					272	108	6	0	0	0	2.0686e-07	5
VTMQNLNDR	9	Oxidation (M)	_VTM(ox)QNLNDR_		VTM(1)QNLNDR			VTM(114.89)QNLNDR		0	0	1	0	0	CON__sp|P02535|K1C10_MOUSE	CON__sp|P02535|K1C10_MOUSE	CON__sp|P02535|K1C10_MOUSE	MULTI-MSMS	20170927_QexHF4_RSLC4_Elsner_Leonard_MFPL_insol_PKDCAT12_ArgC_10p	553.766	2	553.767	1105.52	81105.7	-0.67636	-0.00037455	0.046571	2.579e-05	-0.62979	-0.00034876	553.767	17.47	0.45467	17.47	17.254	17.708	0					143	60	4	0	0	0	0.0011153	1
VTMQNLNDR	9	Oxidation (M)	_VTM(ox)QNLNDR_		VTM(1)QNLNDR			VTM(123.72)QNLNDR		0	0	1	0	0	CON__sp|P02535|K1C10_MOUSE	CON__sp|P02535|K1C10_MOUSE	CON__sp|P02535|K1C10_MOUSE	MULTI-MSMS	20170927_QexHF4_RSLC4_Elsner_Leonard_MFPL_insol_PKDCAT12_ArgC_10p	553.766	2	553.767	1105.52	79434.8	-0.7982	-0.00044202	0.092062	5.0981e-05	-0.70614	-0.00039104	553.767	26.785	0.77659	26.785	26.635	27.412	-3.5527e-15					93	63	2	0	0	0	0.00071318	1
VTMQNLNDR	9	Unmodified	_VTMQNLNDR_							0	0	0	0	0	CON__sp|P02535|K1C10_MOUSE	CON__sp|P02535|K1C10_MOUSE	CON__sp|P02535|K1C10_MOUSE	MULTI-MSMS	20170927_QexHF4_RSLC4_Elsner_Leonard_MFPL_insol_PKDCAT12_ArgC_10p	545.769	2	545.769	1089.52	81362.2	-0.59599	-0.00032527	-0.099708	-5.4418e-05	-0.6957	-0.00037969	545.769	26.792	1.4776	26.792	26.578	28.056	0					489	124	7	0	0	0	0.00041181	4
WEKYAGEQR	9	Unmodified	_WEKYAGEQR_							0	0	0	0	0	PKD1_CAT_569-892	PKD1_CAT_569-892	PKD1_CAT_569-892	MULTI-MSMS	20170927_QexHF4_RSLC4_Elsner_Leonard_MFPL_insol_PKDCAT12_ArgC_10p	583.783	2	583.783	1165.55	78475.3	-0.50311	-0.00029371	-0.16567	-9.6714e-05	-0.66878	-0.00039042	583.783	19.945	6.9616	19.945	19.725	26.687	3.5527e-15					985	557	5	0	0	0	1.1667e-05	27
WEKYAGEQR	9	Unmodified	_WEKYAGEQR_							0	0	0	0	0	PKD1_CAT_569-892	PKD1_CAT_569-892	PKD1_CAT_569-892	MULTI-MSMS	20170927_QexHF4_RSLC4_Elsner_Leonard_MFPL_insol_PKDCAT12_ArgC_10p	389.524	3	389.524	1165.55	95459.8	-0.17622	-6.8642e-05	-0.2879	-0.00011215	-0.46412	-0.00018079	389.525	19.974	4.0315	19.974	19.68	23.712	0					915	310	5	0	0	0	0.00043411	23
WEKYAGEQR	9	Unmodified	_WEKYAGEQR_							0	0	0	0	0	PKD1_CAT_569-892	PKD1_CAT_569-892	PKD1_CAT_569-892	MULTI-MSMS	20170927_QexHF4_RSLC4_Elsner_Leonard_MFPL_insol_PKDCAT12_ArgC_10p	1166.56	1	1166.56	1165.55	62543.3	0.11548	0.00013472	-1.4727	-0.001718	-1.3572	-0.0015833	1166.56	19.941	0.46223	19.941	19.83	20.292	0					25	18	2	0	0	0	0.00033873	1
WEKYAGEQR	9	Unmodified	_WEKYAGEQR_							0	0	0	0	0	PKD1_CAT_569-892	PKD1_CAT_569-892	PKD1_CAT_569-892	MULTI-MSMS	20170927_QexHF4_RSLC4_Elsner_Leonard_MFPL_insol_PKDCAT12_ArgC_10p	389.524	3	389.524	1165.55	96325.9	-0.11152	-4.3441e-05	-0.19775	-7.7028e-05	-0.30927	-0.00012047	389.524	34.327	3.1979	34.327	34.006	37.204	0					267	165	2	0	0	0	0.035686	1
WEKYAGEQR	9	Unmodified	_WEKYAGEQR_							0	0	0	0	0	PKD1_CAT_569-892	PKD1_CAT_569-892	PKD1_CAT_569-892	MULTI-MSMS	20170927_QexHF4_RSLC4_Elsner_Leonard_MFPL_insol_PKDCAT12_ArgC_10p	389.524	3	389.524	1165.55	95977.7	-0.35464	-0.00013814	0.07883	3.0706e-05	-0.27581	-0.00010743	389.524	37.62	3.1893	37.62	37.468	40.657	0					341	185	2	0	0	0	0.032182	2
WEKYAGEQR	9	Unmodified	_WEKYAGEQR_							0	0	0	0	0	PKD1_CAT_569-892	PKD1_CAT_569-892	PKD1_CAT_569-892	MULTI-MSMS	20170927_QexHF4_RSLC4_Elsner_Leonard_MFPL_insol_PKDCAT12_ArgC_10p	389.525	3	389.524	1165.55	96125.4	-0.1749	-6.8128e-05	-0.019871	-7.7402e-06	-0.19477	-7.5868e-05	389.524	45.288	4.0034	45.288	43.864	47.867	0					249	114	3	0	0	0	0.04549	1
WEKYAGEQR	9	Unmodified	_WEKYAGEQR_							0	0	0	0	0	PKD1_CAT_569-892	PKD1_CAT_569-892	PKD1_CAT_569-892	MSMS	20170927_QexHF4_RSLC4_Elsner_Leonard_MFPL_insol_PKDCAT12_ArgC_10p	583.783	2	583.783	1165.55	NaN	NaN	NaN	NaN	NaN	NaN	NaN	NaN	27.44	1	27.44	26.94	27.94	0								0	0	0	0.026354	1
WEKYAGEQR	9	Unmodified	_WEKYAGEQR_							0	0	0	0	0	PKD1_CAT_569-892	PKD1_CAT_569-892	PKD1_CAT_569-892	MSMS	20170927_QexHF4_RSLC4_Elsner_Leonard_MFPL_insol_PKDCAT12_ArgC_10p	583.783	2	583.783	1165.55	NaN	NaN	NaN	NaN	NaN	NaN	NaN	NaN	27.863	1	27.863	27.363	28.363	0								0	0	0	0.022549	1
WEKYAGEQR	9	Unmodified	_WEKYAGEQR_							0	0	0	0	0	PKD1_CAT_569-892	PKD1_CAT_569-892	PKD1_CAT_569-892	MSMS	20170927_QexHF4_RSLC4_Elsner_Leonard_MFPL_insol_PKDCAT12_ArgC_10p	583.783	2	583.783	1165.55	NaN	NaN	NaN	NaN	NaN	NaN	NaN	NaN	28.128	1	28.128	27.628	28.628	0								0	0	0	0.0061797	1
WEKYAGEQR	9	Unmodified	_WEKYAGEQR_							0	0	0	0	0	PKD1_CAT_569-892	PKD1_CAT_569-892	PKD1_CAT_569-892	MSMS	20170927_QexHF4_RSLC4_Elsner_Leonard_MFPL_insol_PKDCAT12_ArgC_10p	583.782	2	583.783	1165.55	NaN	NaN	NaN	NaN	NaN	NaN	NaN	NaN	28.41	1	28.41	27.91	28.91	0								0	0	0	0.041758	1
WEKYAGEQR	9	Unmodified	_WEKYAGEQR_							0	0	0	0	0	PKD1_CAT_569-892	PKD1_CAT_569-892	PKD1_CAT_569-892	MSMS	20170927_QexHF4_RSLC4_Elsner_Leonard_MFPL_insol_PKDCAT12_ArgC_10p	389.524	3	389.524	1165.55	NaN	NaN	NaN	NaN	NaN	NaN	NaN	NaN	28.744	1	28.744	28.244	29.244	0								0	0	0	0.04643	1
YDQHLSFYDLKKAESVKR	18	Unmodified	_YDQHLSFYDLKKAESVKR_							0	0	0	0	0	CON__sp|P09870|CLOS_CLOHI	CON__sp|P09870|CLOS_CLOHI	CON__sp|P09870|CLOS_CLOHI	MULTI-MSMS	20170927_QexHF4_RSLC4_Elsner_Leonard_MFPL_insol_PKDCAT12_ArgC_10p	446.637	5	446.236	2226.14	88586.1	-0.17947	-8.0086e-05	-0.1976	-8.8178e-05	-0.37707	-0.00016826	446.436	32.884	1.0235	32.884	32.655	33.679	0					304	82	6	0	0	0	0.0079046	3
YGQQGSGSGQSPSR	14	Unmodified	_YGQQGSGSGQSPSR_							0	0	0	0	0	CON__sp|Q86YZ3|HORN_HUMAN	CON__sp|Q86YZ3|HORN_HUMAN	CON__sp|Q86YZ3|HORN_HUMAN	MULTI-MSMS	20170927_QexHF4_RSLC4_Elsner_Leonard_MFPL_insol_PKDCAT12_ArgC_10p	698.316	2	698.316	1394.62	72915.5	-0.52525	-0.00036679	-0.17245	-0.00012042	-0.6977	-0.00048721	698.316	14.058	0.63861	14.058	13.903	14.542	1.7764e-15					252	98	4	0	0	0	1.077e-08	1
YGSGGGSKGGSISGGGYGSGGGKHSSGGGSR	31	Unmodified	_YGSGGGSKGGSISGGGYGSGGGKHSSGGGSR_							0	0	0	0	0	CON__sp|P35908|K22E_HUMAN	CON__sp|P35908|K22E_HUMAN	CON__sp|P35908|K22E_HUMAN	MULTI-MSMS	20170927_QexHF4_RSLC4_Elsner_Leonard_MFPL_insol_PKDCAT12_ArgC_10p	655.05	4	654.8	2615.17	75328.4	-0.7202	-0.00047159	-0.14602	-9.5615e-05	-0.86622	-0.0005672	655.051	14.43	0.51753	14.43	14.28	14.797	0					287	78	5	0	0	0	1.0337e-05	1
YITHESDDLR	10	Unmodified	_YITHESDDLR_							0	0	0	0	0	PKD1_CAT_569-892	PKD1_CAT_569-892	PKD1_CAT_569-892	MULTI-MSMS	20170927_QexHF4_RSLC4_Elsner_Leonard_MFPL_insol_PKDCAT12_ArgC_10p	416.866	3	416.867	1247.58	91923	-0.17444	-7.2718e-05	-0.061468	-2.5624e-05	-0.23591	-9.8342e-05	416.866	21.7	0.43306	21.7	21.535	21.968	0					43	28	2	0	0	0	0.0067301	1
YITHESDDLR	10	Unmodified	_YITHESDDLR_							0	0	0	0	0	PKD1_CAT_569-892	PKD1_CAT_569-892	PKD1_CAT_569-892	MULTI-MSMS	20170927_QexHF4_RSLC4_Elsner_Leonard_MFPL_insol_PKDCAT12_ArgC_10p	624.795	2	624.796	1247.58	78056.5	-0.47052	-0.00029398	-0.35433	-0.00022138	-0.82484	-0.00051536	624.796	21.683	0.27441	21.683	21.587	21.861	0					34	15	3	0	0	0	1.1636e-05	1
YITHESDDLR	10	Unmodified	_YITHESDDLR_							0	0	0	0	0	PKD1_CAT_569-892	PKD1_CAT_569-892	PKD1_CAT_569-892	MULTI-MSMS	20170927_QexHF4_RSLC4_Elsner_Leonard_MFPL_insol_PKDCAT12_ArgC_10p	624.796	2	624.796	1247.58	75992.5	-0.48582	-0.00030354	-0.40121	-0.00025067	-0.88703	-0.00055421	624.797	22.277	5.2631	22.277	22.033	27.296	0					1566	442	6	0	0	0	2.4463e-07	22
YITHESDDLR	10	Unmodified	_YITHESDDLR_							0	0	0	0	0	PKD1_CAT_569-892	PKD1_CAT_569-892	PKD1_CAT_569-892	MULTI-MSMS	20170927_QexHF4_RSLC4_Elsner_Leonard_MFPL_insol_PKDCAT12_ArgC_10p	416.866	3	416.867	1247.58	91009.2	-0.19414	-8.0929e-05	-0.47731	-0.00019897	-0.67144	-0.0002799	416.867	22.277	9.8323	22.277	22.002	31.834	0					2252	847	7	0	0	0	0.00079611	40
YITHESDDLR	10	Unmodified	_YITHESDDLR_							0	0	0	0	0	PKD1_CAT_569-892	PKD1_CAT_569-892	PKD1_CAT_569-892	MULTI-MSMS	20170927_QexHF4_RSLC4_Elsner_Leonard_MFPL_insol_PKDCAT12_ArgC_10p	1248.59	1	1248.59	1247.58	56021.3	0.44739	0.0005586	-0.19556	-0.00024417	0.25183	0.00031443	1248.59	22.246	0.64002	22.246	22.111	22.751	0					71	35	3	0	0	0	3.1682e-08	2
YITHESDDLR	10	Unmodified	_YITHESDDLR_							0	0	0	0	0	PKD1_CAT_569-892	PKD1_CAT_569-892	PKD1_CAT_569-892	MULTI-MSMS	20170927_QexHF4_RSLC4_Elsner_Leonard_MFPL_insol_PKDCAT12_ArgC_10p	624.796	2	624.796	1247.58	76582.1	-0.45221	-0.00028254	0.1332	8.3223e-05	-0.31901	-0.00019932	624.796	28.771	4.345	28.771	28.079	32.424	3.5527e-15					579	386	2	0	0	0	0.00043795	6
YITHESDDLR	10	Unmodified	_YITHESDDLR_							0	0	0	0	0	PKD1_CAT_569-892	PKD1_CAT_569-892	PKD1_CAT_569-892	MULTI-MSMS	20170927_QexHF4_RSLC4_Elsner_Leonard_MFPL_insol_PKDCAT12_ArgC_10p	416.867	3	416.867	1247.58	93858.7	-0.16801	-7.0036e-05	-0.1164	-4.8523e-05	-0.28441	-0.00011856	416.867	33.159	1.7288	33.159	31.834	33.563	0					374	150	3	0	0	0	0.030284	3
YITHESDDLR	10	Unmodified	_YITHESDDLR_							0	0	0	0	0	PKD1_CAT_569-892	PKD1_CAT_569-892	PKD1_CAT_569-892	MULTI-MSMS	20170927_QexHF4_RSLC4_Elsner_Leonard_MFPL_insol_PKDCAT12_ArgC_10p	416.867	3	416.867	1247.58	93849.6	-0.44407	-0.00018512	0.22884	9.5394e-05	-0.21524	-8.9725e-05	416.867	37.726	1.9679	37.726	37.502	39.47	0					202	112	2	0	0	0	0.010852	3
YITHESDDLR	10	Unmodified	_YITHESDDLR_							0	0	0	0	0	PKD1_CAT_569-892	PKD1_CAT_569-892	PKD1_CAT_569-892	MULTI-MSMS	20170927_QexHF4_RSLC4_Elsner_Leonard_MFPL_insol_PKDCAT12_ArgC_10p	416.867	3	416.867	1247.58	93411.8	-0.24072	-0.00010035	-0.12966	-5.4049e-05	-0.37038	-0.0001544	416.867	42.11	4.6638	42.11	39.2	43.864	0					367	220	3	0	0	0	0.0067301	13
YITHESDDLR	10	Unmodified	_YITHESDDLR_							0	0	0	0	0	PKD1_CAT_569-892	PKD1_CAT_569-892	PKD1_CAT_569-892	MULTI-MSMS	20170927_QexHF4_RSLC4_Elsner_Leonard_MFPL_insol_PKDCAT12_ArgC_10p	416.867	3	416.867	1247.58	93509.5	-0.20892	-8.7091e-05	-0.079344	-3.3076e-05	-0.28826	-0.00012017	416.867	45.414	2.9195	45.414	43.942	46.862	0					218	90	3	0	0	0	0.024155	2
YITHESDDLR	10	Unmodified	_YITHESDDLR_							0	0	0	0	0	PKD1_CAT_569-892	PKD1_CAT_569-892	PKD1_CAT_569-892	MULTI-MSMS	20170927_QexHF4_RSLC4_Elsner_Leonard_MFPL_insol_PKDCAT12_ArgC_10p	416.866	3	416.867	1247.58	93424.8	-0.21413	-8.9262e-05	-0.04465	-1.8613e-05	-0.25878	-0.00010788	416.867	49.624	4.1891	49.624	46.183	50.372	-7.1054e-15					168	93	2	0	0	0	0.010162	1
YITHESDDLR	10	Unmodified	_YITHESDDLR_							0	0	0	0	0	PKD1_CAT_569-892	PKD1_CAT_569-892	PKD1_CAT_569-892	MSMS	20170927_QexHF4_RSLC4_Elsner_Leonard_MFPL_insol_PKDCAT12_ArgC_10p	416.867	3	416.867	1247.58	NaN	NaN	NaN	NaN	NaN	NaN	NaN	NaN	33.723	1	33.723	33.223	34.223	0								0	0	0	0.018973	1
YITHESDDLR	10	Unmodified	_YITHESDDLR_							0	0	0	0	0	PKD1_CAT_569-892	PKD1_CAT_569-892	PKD1_CAT_569-892	MSMS	20170927_QexHF4_RSLC4_Elsner_Leonard_MFPL_insol_PKDCAT12_ArgC_10p	416.866	3	416.867	1247.58	NaN	NaN	NaN	NaN	NaN	NaN	NaN	NaN	34.194	1	34.194	33.694	34.694	0								0	0	0	0.009043	1
YITHESDDLR	10	Unmodified	_YITHESDDLR_							0	0	0	0	0	PKD1_CAT_569-892	PKD1_CAT_569-892	PKD1_CAT_569-892	MSMS	20170927_QexHF4_RSLC4_Elsner_Leonard_MFPL_insol_PKDCAT12_ArgC_10p	416.867	3	416.867	1247.58	NaN	NaN	NaN	NaN	NaN	NaN	NaN	NaN	44.152	1	44.152	43.652	44.652	0								0	0	0	0.01226	1
YITHESDDLR	10	Unmodified	_YITHESDDLR_							0	0	0	0	0	PKD1_CAT_569-892	PKD1_CAT_569-892	PKD1_CAT_569-892	MULTI-SECPEP	20170927_QexHF4_RSLC4_Elsner_Leonard_MFPL_insol_PKDCAT12_ArgC_10p	625.128	2	624.796	1247.58	78458.6	-0.47718	-0.00029814	-0.11946	-7.464e-05	-0.59664	-0.00037278	624.796	42.87	1.937	42.87	41.783	43.72	0					135	78	3	0	0	0	0.041139	1
YITHESDDLR	10	Unmodified	_YITHESDDLR_							0	0	0	0	0	PKD1_CAT_569-892	PKD1_CAT_569-892	PKD1_CAT_569-892	MULTI-SECPEP	20170927_QexHF4_RSLC4_Elsner_Leonard_MFPL_insol_PKDCAT12_ArgC_10p	625.128	2	624.796	1247.58	77920.3	-0.4974	-0.00031077	0.14726	9.2005e-05	-0.35014	-0.00021877	624.796	44.856	2.009	44.856	43.903	45.912	0					114	70	2	0	0	0	0.045401	1
YITHESDDLR	10	Unmodified	_YITHESDDLR_							0	0	0	0	0	PKD1_CAT_569-892	PKD1_CAT_569-892	PKD1_CAT_569-892	MULTI-SECPEP	20170927_QexHF4_RSLC4_Elsner_Leonard_MFPL_insol_PKDCAT12_ArgC_10p	625.314	2	624.796	1247.58	77920.3	-0.51497	-0.00032175	0.30483	0.00019046	-0.21014	-0.00013129	624.796	47.831	3.2609	47.831	46.956	50.217	7.1054e-15					106	72	2	0	0	0	0.035013	1
YITHESDDLRWEKYAGEQR	19	Unmodified	_YITHESDDLRWEKYAGEQR_							0	0	0	0	1	PKD1_CAT_569-892	PKD1_CAT_569-892	PKD1_CAT_569-892	MULTI-MSMS	20170927_QexHF4_RSLC4_Elsner_Leonard_MFPL_insol_PKDCAT12_ArgC_10p	799.713	3	799.38	2395.12	67280	-0.74056	-0.00059199	-0.29687	-0.00023731	-1.0374	-0.0008293	799.715	33.776	3.8441	33.776	33.463	37.307	0					1182	191	9	0	0	0	1.4568e-30	13
YITHESDDLRWEKYAGEQR	19	Unmodified	_YITHESDDLRWEKYAGEQR_							0	0	0	0	1	PKD1_CAT_569-892	PKD1_CAT_569-892	PKD1_CAT_569-892	MULTI-MSMS	20170927_QexHF4_RSLC4_Elsner_Leonard_MFPL_insol_PKDCAT12_ArgC_10p	480.232	5	480.031	2395.12	84956.6	-0.056698	-2.7217e-05	-0.069695	-3.3456e-05	-0.12639	-6.0672e-05	480.232	33.779	3.0929	33.779	33.483	36.576	0					579	153	8	0	0	0	1.5395e-05	13
YITHESDDLRWEKYAGEQR	19	Unmodified	_YITHESDDLRWEKYAGEQR_							0	0	0	0	1	PKD1_CAT_569-892	PKD1_CAT_569-892	PKD1_CAT_569-892	MULTI-MSMS	20170927_QexHF4_RSLC4_Elsner_Leonard_MFPL_insol_PKDCAT12_ArgC_10p	1199.07	2	1198.57	2395.12	56466.9	0.21524	0.00025798	-0.12848	-0.00015399	0.086761	0.00010399	1199.07	33.778	1.5732	33.778	33.563	35.136	0					151	55	6	0	0	0	1.0376e-24	3
YITHESDDLRWEKYAGEQR	19	Unmodified	_YITHESDDLRWEKYAGEQR_							0	0	0	0	1	PKD1_CAT_569-892	PKD1_CAT_569-892	PKD1_CAT_569-892	MULTI-MSMS	20170927_QexHF4_RSLC4_Elsner_Leonard_MFPL_insol_PKDCAT12_ArgC_10p	480.231	5	480.031	2395.12	86399.9	-0.076395	-3.6672e-05	-0.15816	-7.592e-05	-0.23455	-0.00011259	480.232	37.017	0.74309	37.017	36.388	37.131	0					101	44	3	0	0	0	0.00016399	2
YITHESDDLRWEKYAGEQR	19	Unmodified	_YITHESDDLRWEKYAGEQR_							0	0	0	0	1	PKD1_CAT_569-892	PKD1_CAT_569-892	PKD1_CAT_569-892	MULTI-MSMS	20170927_QexHF4_RSLC4_Elsner_Leonard_MFPL_insol_PKDCAT12_ArgC_10p	480.232	5	480.031	2395.12	85240.2	-0.29311	-0.0001407	-0.21793	-0.00010461	-0.51104	-0.00024531	480.232	37.783	1.1094	37.783	37.468	38.577	0					174	42	5	0	0	0	0.0034097	4
YITHESDDLRWEKYAGEQR	19	Unmodified	_YITHESDDLRWEKYAGEQR_							0	0	0	0	1	PKD1_CAT_569-892	PKD1_CAT_569-892	PKD1_CAT_569-892	MULTI-MSMS	20170927_QexHF4_RSLC4_Elsner_Leonard_MFPL_insol_PKDCAT12_ArgC_10p	480.031	5	480.031	2395.12	85043.8	-0.25284	-0.00012137	-0.19918	-9.5614e-05	-0.45203	-0.00021699	480.232	38.699	1.633	38.699	38.5	40.132	0					332	109	6	0	0	0	0.0027402	4
YITHESDDLRWEKYAGEQR	19	Unmodified	_YITHESDDLRWEKYAGEQR_							0	0	0	0	1	PKD1_CAT_569-892	PKD1_CAT_569-892	PKD1_CAT_569-892	MULTI-MSMS	20170927_QexHF4_RSLC4_Elsner_Leonard_MFPL_insol_PKDCAT12_ArgC_10p	480.031	5	480.031	2395.12	85401.3	-0.15394	-7.3895e-05	-0.25563	-0.00012271	-0.40957	-0.00019661	480.031	40.376	1.2704	40.376	39.767	41.037	-7.1054e-15					229	74	6	0	0	0	0.011176	2
YITHESDDLRWEKYAGEQR	19	Unmodified	_YITHESDDLRWEKYAGEQR_							0	0	0	0	1	PKD1_CAT_569-892	PKD1_CAT_569-892	PKD1_CAT_569-892	MULTI-MSMS	20170927_QexHF4_RSLC4_Elsner_Leonard_MFPL_insol_PKDCAT12_ArgC_10p	799.714	3	799.38	2395.12	67258.1	-0.72776	-0.00058176	0.090146	7.2061e-05	-0.63761	-0.0005097	799.715	41.204	3.0531	41.204	40.711	43.764	7.1054e-15					409	120	4	0	0	0	2.5223e-11	10
YITHESDDLRWEKYAGEQR	19	Unmodified	_YITHESDDLRWEKYAGEQR_							0	0	0	0	1	PKD1_CAT_569-892	PKD1_CAT_569-892	PKD1_CAT_569-892	MULTI-MSMS	20170927_QexHF4_RSLC4_Elsner_Leonard_MFPL_insol_PKDCAT12_ArgC_10p	480.432	5	480.031	2395.12	85563	-0.094163	-4.5201e-05	-0.17981	-8.6312e-05	-0.27397	-0.00013151	480.031	41.322	0.88856	41.322	40.895	41.783	0					75	30	5	0	0	0	0.0028367	1
YITHESDDLRWEKYAGEQR	19	Unmodified	_YITHESDDLRWEKYAGEQR_							0	0	0	0	1	PKD1_CAT_569-892	PKD1_CAT_569-892	PKD1_CAT_569-892	MULTI-MSMS	20170927_QexHF4_RSLC4_Elsner_Leonard_MFPL_insol_PKDCAT12_ArgC_10p	480.232	5	480.031	2395.12	85652.7	-0.011819	-5.6733e-06	-0.3493	-0.00016767	-0.36112	-0.00017335	480.231	43.389	2.0173	43.389	41.783	43.801	0					143	80	2	0	0	0	0.0027402	3
YITHESDDLRWEKYAGEQR	19	Unmodified	_YITHESDDLRWEKYAGEQR_							0	0	0	0	1	PKD1_CAT_569-892	PKD1_CAT_569-892	PKD1_CAT_569-892	MULTI-MSMS	20170927_QexHF4_RSLC4_Elsner_Leonard_MFPL_insol_PKDCAT12_ArgC_10p	799.38	3	799.38	2395.12	67521.2	-0.70773	-0.00056575	0.21429	0.0001713	-0.49345	-0.00039445	799.715	43.973	3.2811	43.973	43.675	46.956	0					210	99	3	0	0	0	6.6314e-08	5
YITHESDDLRWEKYAGEQR	19	Unmodified	_YITHESDDLRWEKYAGEQR_							0	0	0	0	1	PKD1_CAT_569-892	PKD1_CAT_569-892	PKD1_CAT_569-892	MULTI-MSMS	20170927_QexHF4_RSLC4_Elsner_Leonard_MFPL_insol_PKDCAT12_ArgC_10p	480.232	5	480.031	2395.12	86094.5	-0.022846	-1.0967e-05	-0.37201	-0.00017858	-0.39485	-0.00018954	480.232	44.708	0.78395	44.708	44.293	45.077	-7.1054e-15					105	33	4	0	0	0	0.018345	1
YITHESDDLRWEKYAGEQR	19	Unmodified	_YITHESDDLRWEKYAGEQR_							0	0	0	0	1	PKD1_CAT_569-892	PKD1_CAT_569-892	PKD1_CAT_569-892	MULTI-MSMS	20170927_QexHF4_RSLC4_Elsner_Leonard_MFPL_insol_PKDCAT12_ArgC_10p	799.714	3	799.38	2395.12	67418.1	-0.79243	-0.00063345	0.14489	0.00011582	-0.64755	-0.00051764	799.38	47.359	2.2313	47.359	46.503	48.734	0					121	49	4	0	0	0	4.0184e-05	2
YITHESDDLRWEKYAGEQR	19	Unmodified	_YITHESDDLRWEKYAGEQR_							0	0	0	0	1	PKD1_CAT_569-892	PKD1_CAT_569-892	PKD1_CAT_569-892	MULTI-MSMS	20170927_QexHF4_RSLC4_Elsner_Leonard_MFPL_insol_PKDCAT12_ArgC_10p	799.714	3	799.38	2395.12	67687.6	-0.71355	-0.0005704	-0.016018	-1.2805e-05	-0.72957	-0.0005832	799.715	49.647	2.3865	49.647	47.911	50.298	7.1054e-15					84	53	2	0	0	0	3.1211e-06	4
YITHESDDLRWEKYAGEQR	19	Unmodified	_YITHESDDLRWEKYAGEQR_							0	0	0	0	1	PKD1_CAT_569-892	PKD1_CAT_569-892	PKD1_CAT_569-892	MULTI-MSMS	20170927_QexHF4_RSLC4_Elsner_Leonard_MFPL_insol_PKDCAT12_ArgC_10p	799.714	3	799.38	2395.12	67317.6	-0.6366	-0.00050889	0.15828	0.00012653	-0.47833	-0.00038236	799.715	49.851	1.5222	49.851	48.734	50.256	7.1054e-15					50	33	2	0	0	0	0.00018818	2
YITHESDDLRWEKYAGEQR	19	Unmodified	_YITHESDDLRWEKYAGEQR_							0	0	0	0	1	PKD1_CAT_569-892	PKD1_CAT_569-892	PKD1_CAT_569-892	MULTI-MSMS	20170927_QexHF4_RSLC4_Elsner_Leonard_MFPL_insol_PKDCAT12_ArgC_10p	600.038	4	599.787	2395.12	77996.9	-0.46565	-0.00027929	0.24872	0.00014918	-0.21693	-0.00013011	600.038	51.891	8.3856	51.891	50.256	58.642	0					503	201	3	0	0	0	1.1512e-08	25
YITHESDDLRWEKYAGEQR	19	Unmodified	_YITHESDDLRWEKYAGEQR_							0	0	0	0	1	PKD1_CAT_569-892	PKD1_CAT_569-892	PKD1_CAT_569-892	MULTI-MSMS	20170927_QexHF4_RSLC4_Elsner_Leonard_MFPL_insol_PKDCAT12_ArgC_10p	799.715	3	799.38	2395.12	68258.9	-0.57302	-0.00045806	-0.46792	-0.00037405	-1.0409	-0.00083211	799.38	51.107	1.5464	51.107	50.52	52.066	7.1054e-15					90	35	3	0	0	0	0.00023044	2
YITHESDDLRWEKYAGEQR	19	Unmodified	_YITHESDDLRWEKYAGEQR_							0	0	0	0	1	PKD1_CAT_569-892	PKD1_CAT_569-892	PKD1_CAT_569-892	MULTI-MSMS	20170927_QexHF4_RSLC4_Elsner_Leonard_MFPL_insol_PKDCAT12_ArgC_10p	600.038	4	599.787	2395.12	77996.9	-0.41201	-0.00024712	0.042266	2.535e-05	-0.36974	-0.00022177	600.038	61.433	6.0979	61.433	58.383	64.481	-7.1054e-15					479	166	3	0	0	0	1.267e-06	13
YITHESDDLRWEKYAGEQR	19	Unmodified	_YITHESDDLRWEKYAGEQR_							0	0	0	0	1	PKD1_CAT_569-892	PKD1_CAT_569-892	PKD1_CAT_569-892	MSMS	20170927_QexHF4_RSLC4_Elsner_Leonard_MFPL_insol_PKDCAT12_ArgC_10p	799.38	3	799.38	2395.12	NaN	NaN	NaN	NaN	NaN	NaN	NaN	NaN	37.427	1	37.427	36.927	37.927	0								0	0	0	6.5957e-21	1
YLDFSSIITEVR	12	Unmodified	_YLDFSSIITEVR_							0	0	0	0	0	CON__sp|Q8N1N4|K2C78_HUMAN	CON__sp|Q8N1N4|K2C78_HUMAN	CON__sp|Q8N1N4|K2C78_HUMAN	MULTI-SECPEP	20170927_QexHF4_RSLC4_Elsner_Leonard_MFPL_insol_PKDCAT12_ArgC_10p	721.914	2	721.88	1441.75	71694.3	-0.37403	-0.00027	0.78074	0.0005636	0.40671	0.00029359	722.382	64.382	0.15011	64.382	64.292	64.442	0					9	3	3	0	0	0	0.036171	1
YLDGLTAER	9	Unmodified	_YLDGLTAER_							0	0	0	0	0	CON__sp|P35908|K22E_HUMAN	CON__sp|P35908|K22E_HUMAN	CON__sp|P35908|K22E_HUMAN	MULTI-MSMS	20170927_QexHF4_RSLC4_Elsner_Leonard_MFPL_insol_PKDCAT12_ArgC_10p	519.769	2	519.267	1036.52	86468.1	-0.043256	-2.2461e-05	0.99073	0.00051445	0.94747	0.00049199	519.267	37.041	0.31182	37.041	36.857	37.169	0					15	9	2	0	0	0	0.0010704	2
YLTVAAVFR	9	Unmodified	_YLTVAAVFR_							0	0	0	0	0	H9J513;A0A2H1VRL4;H9J4V2;H9J1Q5;A0A2H1WFD3	H9J513;H9J1Q5	H9J513	MULTI-MSMS	20170927_QexHF4_RSLC4_Elsner_Leonard_MFPL_insol_PKDCAT12_ArgC_10p	520.3	2	520.3	1038.59	84875.6	0.21325	0.00011096	0.092338	4.8043e-05	0.30559	0.000159	520.3	51.294	0.78896	51.294	51.087	51.876	7.1054e-15					44	17	4	0	0	0	0.0024187	1
YSSDEKVLGEDFSDTR	16	Unmodified	_YSSDEKVLGEDFSDTR_							0	0	0	0	0	CON__sp|P09870|CLOS_CLOHI	CON__sp|P09870|CLOS_CLOHI	CON__sp|P09870|CLOS_CLOHI	MULTI-MSMS	20170927_QexHF4_RSLC4_Elsner_Leonard_MFPL_insol_PKDCAT12_ArgC_10p	616.614	3	616.615	1846.82	78316.9	-0.70275	-0.00043333	0.13835	8.5311e-05	-0.5644	-0.00034802	616.615	37.655	1.8402	37.655	37.502	39.342	-7.1054e-15					316	100	6	0	0	0	6.4381e-10	3
YSSDEKVLGEDFSDTR	16	Unmodified	_YSSDEKVLGEDFSDTR_							0	0	0	0	0	CON__sp|P09870|CLOS_CLOHI	CON__sp|P09870|CLOS_CLOHI	CON__sp|P09870|CLOS_CLOHI	MULTI-MSMS	20170927_QexHF4_RSLC4_Elsner_Leonard_MFPL_insol_PKDCAT12_ArgC_10p	924.918	2	924.418	1846.82	65435.5	-0.81792	-0.0007561	-0.17488	-0.00016166	-0.9928	-0.00091777	924.919	37.661	0.65395	37.661	37.538	38.192	0					51	18	4	0	0	0	2.0447e-17	1
YSVDKTLSHPWLQDYQTWLDLR	22	Unmodified	_YSVDKTLSHPWLQDYQTWLDLR_							0	0	0	0	0	PKD1_CAT_569-892	PKD1_CAT_569-892	PKD1_CAT_569-892	MULTI-MSMS	20170927_QexHF4_RSLC4_Elsner_Leonard_MFPL_insol_PKDCAT12_ArgC_10p	692.099	4	691.849	2763.37	71471.5	-0.49407	-0.00034182	-0.36622	-0.00025337	-0.86029	-0.00059519	692.099	61.654	1.9121	61.654	61.061	62.974	7.1054e-15					257	51	9	0	0	0	2.2312e-12	5
YSVDKTLSHPWLQDYQTWLDLR	22	Unmodified	_YSVDKTLSHPWLQDYQTWLDLR_							0	0	0	0	0	PKD1_CAT_569-892	PKD1_CAT_569-892	PKD1_CAT_569-892	MULTI-MSMS	20170927_QexHF4_RSLC4_Elsner_Leonard_MFPL_insol_PKDCAT12_ArgC_10p	922.463	3	922.129	2763.37	62924.7	-0.59374	-0.0005475	-0.063469	-5.8527e-05	-0.65721	-0.00060603	922.463	61.654	1.5575	61.654	61.416	62.974	7.1054e-15					222	42	8	0	0	0	5.2954e-47	4
YSVDKTLSHPWLQDYQTWLDLR	22	Unmodified	_YSVDKTLSHPWLQDYQTWLDLR_							0	0	0	0	0	PKD1_CAT_569-892	PKD1_CAT_569-892	PKD1_CAT_569-892	MULTI-MSMS	20170927_QexHF4_RSLC4_Elsner_Leonard_MFPL_insol_PKDCAT12_ArgC_10p	692.099	4	691.849	2763.37	73090.7	-0.45749	-0.00031652	-0.13494	-9.3355e-05	-0.59243	-0.00040987	692.099	63.216	1.6554	63.216	62.826	64.481	0					188	47	6	0	0	0	7.2531e-07	3
YSVDKTLSHPWLQDYQTWLDLR	22	Unmodified	_YSVDKTLSHPWLQDYQTWLDLR_							0	0	0	0	0	PKD1_CAT_569-892	PKD1_CAT_569-892	PKD1_CAT_569-892	MULTI-MSMS	20170927_QexHF4_RSLC4_Elsner_Leonard_MFPL_insol_PKDCAT12_ArgC_10p	922.464	3	922.129	2763.37	62924.8	-0.55752	-0.00051411	0.1919	0.00017695	-0.36562	-0.00033715	922.464	63.175	1.3598	63.175	62.932	64.292	0					130	39	4	0	0	0	2.998e-20	3
YSVDKTLSHPWLQDYQTWLDLRELECKIGER	31	Carbamidomethyl (C)	_YSVDKTLSHPWLQDYQTWLDLRELEC(ca)KIGER_	YSVDKTLSHPWLQDYQTWLDLRELEC(1)KIGER			YSVDKTLSHPWLQDYQTWLDLRELEC(277.38)KIGER			0	1	0	0	1	PKD1_CAT_569-892	PKD1_CAT_569-892	PKD1_CAT_569-892	MULTI-MSMS	20170927_QexHF4_RSLC4_Elsner_Leonard_MFPL_insol_PKDCAT12_ArgC_10p	776.99	5	776.589	3877.91	66974.9	-0.80851	-0.00062788	-0.40228	-0.00031241	-1.2108	-0.00094029	776.99	60.813	1.6467	60.813	60.565	62.211	0					246	42	9	0	0	0	2.3642e-31	3
YSVDKTLSHPWLQDYQTWLDLRELECKIGER	31	Carbamidomethyl (C)	_YSVDKTLSHPWLQDYQTWLDLRELEC(ca)KIGER_	YSVDKTLSHPWLQDYQTWLDLRELEC(1)KIGER			YSVDKTLSHPWLQDYQTWLDLRELEC(179.01)KIGER			0	1	0	0	1	PKD1_CAT_569-892	PKD1_CAT_569-892	PKD1_CAT_569-892	MULTI-MSMS	20170927_QexHF4_RSLC4_Elsner_Leonard_MFPL_insol_PKDCAT12_ArgC_10p	970.987	4	970.485	3877.91	61066.1	-0.46325	-0.00044957	-0.52621	-0.00051068	-0.98946	-0.00096025	970.735	60.806	1.0813	60.806	60.592	61.673	0					131	27	8	0	0	0	2.0371e-13	1
YSVDKTLSHPWLQDYQTWLDLRELECKIGER	31	Unmodified	_YSVDKTLSHPWLQDYQTWLDLRELECKIGER_							0	0	0	0	1	PKD1_CAT_569-892	PKD1_CAT_569-892	PKD1_CAT_569-892	MULTI-MSMS	20170927_QexHF4_RSLC4_Elsner_Leonard_MFPL_insol_PKDCAT12_ArgC_10p	765.585	5	765.185	3820.89	68440.4	-0.84069	-0.00064329	-0.37238	-0.00028494	-1.2131	-0.00092822	765.386	61.249	1.3757	61.249	60.909	62.284	7.1054e-15					147	35	6	0	0	0	9.195e-21	2
YSVDKTLSHPWLQDYQTWLDLRELECKIGER	31	Unmodified	_YSVDKTLSHPWLQDYQTWLDLRELECKIGER_							0	0	0	0	1	PKD1_CAT_569-892	PKD1_CAT_569-892	PKD1_CAT_569-892	MULTI-MSMS	20170927_QexHF4_RSLC4_Elsner_Leonard_MFPL_insol_PKDCAT12_ArgC_10p	956.482	4	956.229	3820.89	62712.5	-0.50072	-0.00047881	-0.16466	-0.00015745	-0.66538	-0.00063626	956.731	61.251	0.46639	61.251	60.988	61.455	-7.1054e-15					40	11	7	0	0	0	5.5166e-10	1
[truncated: 17 more columns]

## Sheet: msms
Raw file	Scan number	Scan index	Sequence	Length	Missed cleavages	Modifications	Modified sequence	Carbamidomethyl (C) Probabilities	Oxidation (M) Probabilities	Phospho (STY) Probabilities	Carbamidomethyl (C) Score Diffs	Oxidation (M) Score Diffs	Phospho (STY) Score Diffs	Acetyl (Protein N-term)	Carbamidomethyl (C)	Oxidation (M)	Phospho (STY)	Proteins	Charge	Fragmentation	Mass analyzer	Type	Scan event number	Isotope index	m/z	Mass	Mass error [ppm]	Mass error [Da]	Simple mass error [ppm]	Retention time	PEP	Score	Delta score	Score diff	Localization prob	Combinatorics	PIF	Fraction of total spectrum	Base peak fraction	Precursor Full ScanNumber	Precursor Intensity	Precursor Apex Fraction	Precursor Apex Offset	Precursor Apex Offset Time	Diagnostic peak Phospho (STY) Y	Matches	Intensities	Mass Deviations [Da]	Mass Deviations [ppm]
20170927_QexHF4_RSLC4_Elsner_Leonard_MFPL_insol_PKDCAT12_ArgC_10p	9963	5174	AEAESWYQTKYEELQVTAGR	20	0	Unmodified	_AEAESWYQTKYEELQVTAGR_							0	0	0	0	CON__sp|P02538|K2C6A_HUMAN;CON__sp|P50446|K2C6A_MOUSE;CON__sp|Q8BGZ7|K2C75_MOUSE;CON__sp|O95678|K2C75_HUMAN;CON__sp|P48668|K2C6C_HUMAN	3	HCD	FTMS	MULTI-MSMS	4	1	787.045	2358.11	0.055374	4.3582e-05	0.0280261	47.087	4.2908e-19	241.68	241.68	NaN	NaN	1	0	0	0	-1	0	0	0	0		y1;y2;y3;y4;y5;y6;y7;y8;y9;y10;y11;y12;y13;y14;y15;y16;y17;y18;y6-H2O;y8-H2O;y9-H2O;y10-H2O;y12-H2O;y13-H2O;y14-H2O;y16-H2O;y17-H2O;y18-H2O;y2-NH3;y6-NH3;y8-NH3;y9-NH3;y10-NH3;y11-NH3;y13-NH3;y15-NH3;a2;b2;b3;b4;b5;b6;b7;b8;b9;b10;b11;b12;b13;b14;b2-H2O;b3-H2O;b4-H2O;b5-H2O;b6-H2O;b7-H2O;b8-H2O;b9-H2O;b11-H2O	8382.1;29677.2;37023.7;168805.5;173182.1;182181.4;102987.5;112222.2;123070.6;240386;111452.1;150114.9;90752.3;240522.1;144740.2;358601.9;182384.1;453172.3;8077;2210;3201.3;7257.3;5859;108842.3;25406.9;60328.3;62075.8;69246.9;3190.7;18696.8;2514.8;2975.6;6685.8;3516.6;7366.1;18559.8;186937.4;271902.3;103567.2;31193;9159.6;13607.6;6011.3;4883.9;11127.7;4682.7;8863;13802.2;23918.4;3169.2;6888.4;5639…	-0.000254149715715357;-0.000782068249037593;-0.000809784310149553;-0.000931643899036771;-0.0011695914580514;-0.000929010155573451;-0.00221600928966836;-0.00275940641415673;-0.00235586469182181;-0.00185352839480402;-0.00469536014838923;-0.00253128486269816;-0.00361055835287516;-0.00201860977495016;-0.00506908580837262;-0.00263155920038116;-0.00271784539063447;-0.00249568456547422;-0.00317978835380…	-1.45129549773879;-3.36893345889023;-2.67098339395635;-2.30475916147767;-2.3238695837898;-1.47145886110873;-2.97675274779901;-3.15908928518665;-2.34993391537232;-1.59021075240732;-3.62944781219439;-1.81489245336324;-2.37101588704241;-1.19738302050646;-2.70794087793696;-1.3433427783126;-1.30164636455702;-1.15592172828419;-5.18434048452821;-1.1593091678597;-4.08073986466306;-1.5070025804485;4.48604…
20170927_QexHF4_RSLC4_Elsner_Leonard_MFPL_insol_PKDCAT12_ArgC_10p	10026	5231	AEAESWYQTKYEELQVTAGR	20	0	Unmodified	_AEAESWYQTKYEELQVTAGR_							0	0	0	0	CON__sp|P02538|K2C6A_HUMAN;CON__sp|P50446|K2C6A_MOUSE;CON__sp|Q8BGZ7|K2C75_MOUSE;CON__sp|O95678|K2C75_HUMAN;CON__sp|P48668|K2C6C_HUMAN	3	HCD	FTMS	MULTI-MSMS	1	1	787.045	2358.11	0.055374	4.3582e-05	0.155246	47.354	5.8706e-21	270.08	270.08	NaN	NaN	1	0	0	0	-1	0	0	0	0		y1;y2;y3;y4;y5;y6;y7;y8;y9;y10;y11;y12;y13;y14;y15;y16;y17;y18;y19;y5-H2O;y6-H2O;y9-H2O;y10-H2O;y13-H2O;y14-H2O;y16-H2O;y17-H2O;y18-H2O;y2-NH3;y6-NH3;y8-NH3;y10-NH3;y13-NH3;a2;b2;b3;b4;b5;b6;b7;b8;b9;b10;b11;b12;b13;b2-H2O;b3-H2O;b4-H2O;b5-H2O;b6-H2O;b7-H2O;b9-H2O	15867.7;19693.2;42918.2;160014.5;177393.4;166668.6;92858.3;92417.8;112244.1;218640.2;90988.8;140334.7;62479.1;221391.2;114505.8;323155.4;145813.2;396339.3;5041.3;2189.1;26777.9;10697.4;4627.2;2584;29636.2;52116.5;45016.3;62862.4;1800.2;17143.5;2421.1;6611.8;65102.7;165748;273413.9;92457.3;31376.5;9948.5;11445;7906.7;1725.4;9017.8;11585.7;7327.8;11602;18986.8;9113.7;8397.5;4320.9;5823.8;13269.3;43…	-0.000135498619641794;-0.000307549177676947;-0.000653507462516245;-0.000416420813451168;-0.000717732926602821;-0.000297383136398821;-0.00131766688377866;-0.0025733015310152;-0.000909874732315075;-0.00104359001124976;-0.000946758606232834;-0.00225984507642352;-0.00434818251460456;-0.00134013258616505;-0.00271447547083881;-0.000137432125711712;0.000470906490136258;-0.00163610341905951;-0.0167473949…	-0.773751287978891;-1.32483940388074;-2.15552272138737;-1.0301692622191;-1.42606993527038;-0.47102551715978;-1.77001660982965;-2.94602889393655;-0.907585475340744;-0.895335196813661;-0.731833299325857;-1.62027460188805;-2.8554045719293;-0.794929594423235;-1.4500934909225;-0.0701556281197834;0.225529626936762;-0.757791377533145;-7.31934665243885;2.45420866455771;0.543771495220596;7.97046469903442;…
20170927_QexHF4_RSLC4_Elsner_Leonard_MFPL_insol_PKDCAT12_ArgC_10p	9004	4333	AEAESWYQTKYEELQVTAGRHGDDLR	26	1	Unmodified	_AEAESWYQTKYEELQVTAGRHGDDLR_							0	0	0	0	CON__sp|P02538|K2C6A_HUMAN;CON__sp|P50446|K2C6A_MOUSE;CON__sp|Q8BGZ7|K2C75_MOUSE;CON__sp|O95678|K2C75_HUMAN;CON__sp|P48668|K2C6C_HUMAN	4	HCD	FTMS	MULTI-MSMS	4	1	763.865	3051.43	-0.047699	-3.6436e-05	326.701	43.256	1.3711e-05	113.9	105.36	NaN	NaN	1	0	0	0	-1	0	0	0	0		y2;y3;y6;y10;y11;y12;y13;y14;y15;y16;y17;y18;y19;y20;y21;y22;y23;y24;y23-H2O;y24-H2O;y19-NH3;y9(2+);b3;b4	67917.5;7927;1056.5;12430.1;19732.8;17265;10457.4;13006.6;13275;39857.4;10760.4;26405.2;25212.9;63374.1;34407.7;130897.9;52975.3;219792;17788.4;9791.3;10677.4;1207.3;12997;2306.2	-0.000358173584857013;-0.000361333882267445;-0.000444617182665752;-0.0019889086402145;-0.000478735363913074;-0.00115747685299539;0.000716802624765478;-0.00118944915584507;-0.00200644857955012;0.00284448866773346;0.00700593588362608;0.00494367103874538;0.00443665265765958;0.00105807448153428;-0.00403459423841923;-0.00154205546186859;0.00149762527962594;0.0014049965684535;-0.00359262121173742;0.012…	-1.24278067764988;-0.896097996288941;-0.624166274881404;-1.81214044040081;-0.400075169567811;-0.873783215352867;0.498556870277883;-0.759158506828108;-1.18315711200685;1.53019881146602;3.52590009270836;2.36761101799573;2.00200833041296;0.444724631880227;-1.57278663668499;-0.581407130814469;0.538458226249301;0.492573642084469;-1.30011246249026;4.45432622886108;-2.5643842964727;0.0312317738407493;-2…
20170927_QexHF4_RSLC4_Elsner_Leonard_MFPL_insol_PKDCAT12_ArgC_10p	10928	6051	AETECQNTEYQQLLDIKIR	19	0	Unmodified	_AETECQNTEYQQLLDIKIR_							0	0	0	0	CON__sp|P13645|K1C10_HUMAN	3	HCD	FTMS	MULTI-MSMS	4	1	765.714	2294.12	0.19009	0.00014555	-0.213636	50.951	4.5733e-19	249.69	235.37	NaN	NaN	1	0	0	0	-1	0	0	0	0		y1;y2;y3;y4;y5;y6;y7;y8;y9;y10;y11;y12;y13;y14;y15;y16;y17;y5-H2O;y8-H2O;y11-H2O;y12-H2O;y13-H2O;y16-H2O;y17-H2O;y1-NH3;y5-NH3;y8-NH3;y9-NH3;y10-NH3;y13-NH3;y14-NH3;y15-NH3;y17-NH3;y7(2+);y8(2+);a2;b2;b3;b4;b5;b9;b2-H2O;b3-H2O;b4-H2O;b5-H2O;b9-H2O	40198.4;30338.6;76175.4;130427.3;104970.6;182272.7;125562.4;142626;112961.8;175656.8;106191.8;123184.1;142942.7;59279.4;327945.9;118075;251626.5;1806.6;3642.4;5818.2;1204.9;49835.3;51104.3;34224.7;1814.6;2190.4;31755.4;57338.4;11019.7;6552.7;73144.3;80532.2;66686.6;7080.1;4997;160035;171089.6;40955;8525.2;2688.1;3760.9;2360.1;32557.3;23763.3;7930;19015.5	-0.000315741160449079;-0.000675433420894933;-0.000646889844063026;-0.00125429636943863;-0.00111821771599807;-0.000960800903385461;-0.00102553934971183;-0.00259050464160282;-0.00210695131522698;-0.00329038427958039;-0.00173360766370934;-0.00406652140350161;-0.00333124094709092;-0.00352997653226339;-0.00136653534423203;-0.00225143738771294;-0.00216155460429945;-0.000653933433795828;0.00438015845327…	-1.80300639784209;-2.34359739515242;-1.55390818886799;-2.36935387925267;-1.73525788678195;-1.26839405918413;-1.17799804860144;-2.59403698802539;-1.87002582050604;-2.55115836582199;-1.22188138729891;-2.67560366092337;-2.03883525257906;-2.00344545181156;-0.732742471152488;-1.12910408479704;-1.03174319513621;-1.0439565756669;4.4667201540268;-3.40360966649043;5.3988788367842;4.90902656319189;4.750399…
20170927_QexHF4_RSLC4_Elsner_Leonard_MFPL_insol_PKDCAT12_ArgC_10p	7334	3010	AIDNLAVNLSNENKKSEIEKLR	22	0	Unmodified	_AIDNLAVNLSNENKKSEIEKLR_							0	0	0	0	CON__sp|P09870|CLOS_CLOHI	4	HCD	FTMS	MULTI-MSMS	2	1	625.345	2497.35	-0.17901	-0.00011195	-0.448859	36.425	7.503e-05	102.48	95.12	NaN	NaN	1	0	0	0	-1	0	0	0	0		y1;y2;y3;y5;y7;y8;y10;y12;y13;y14;y15;y16;y17;y18;y20;y15-NH3;y16-NH3;y17-NH3;y20-NH3;b2;b3;b4;b5;b4-NH3;b5-NH3	7283.7;49148.6;1194.6;2165.3;7254.9;1986.9;3650.6;7165.6;59807.6;31591.3;131043.3;95982.2;114852.7;20667.3;25086.4;17451.8;9940;2871.6;17437.7;14893.8;4724.9;15789;6331.2;8895.1;1772.1	-0.000111913240516515;-0.000147064396230689;-0.00210791705990232;0.00103590260175679;0.000354347475877148;-0.000627976242071782;0.00307462964906335;0.00136180081017301;0.00189701603335379;-0.000118322457865361;0.000978743380528613;0.00214944431104414;0.00058566953839545;0.00284153193069869;0.00551911511320213;0.00346173950720186;-0.00413441650721325;0.000403256857225642;0.00237855072145976;-0.000…	-0.639069430249401;-0.510280298746999;-5.06345572638667;1.5733072162074;0.405200594870573;-0.626350956072758;2.4701196474257;0.915301732911495;1.20457105613894;-0.0700989901891381;0.543150163044819;1.13066585338163;0.29698037864071;1.36273825268373;2.3848596271713;1.93940783892609;-2.19446220847381;0.206263665426182;1.03540975137723;-2.06918843271353;-2.46184592012177;-1.30497248727114;-1.4003425…
20170927_QexHF4_RSLC4_Elsner_Leonard_MFPL_insol_PKDCAT12_ArgC_10p	7337	3011	AIDNLAVNLSNENKKSEIEKLR	22	0	Unmodified	_AIDNLAVNLSNENKKSEIEKLR_							0	0	0	0	CON__sp|P09870|CLOS_CLOHI	5	HCD	FTMS	MULTI-MSMS	1	1	500.477	2497.35	-0.036502	-1.8268e-05	-0.159138	36.439	0.0051189	82.406	78.511	NaN	NaN	1	0	0	0	-1	0	0	0	0		y1;y3;y4;y5;y6;y7;y12;y13;y14;y15;y16;y17;y13-NH3;y15-NH3;y16-NH3;y7(2+);y10(2+);b2;b4;b5;b6;b4-NH3;b5-NH3;b6-NH3;b6(2+)	1888.5;3394.9;1947;1393.7;1464.2;5699.2;7764.9;91872.3;40098.4;46564.4;15313.9;10059;4722.6;17474.9;11212.1;1478.5;1421;4662.3;9983.6;11497.4;5641.9;2368.8;1452.6;2879.7;1872.1	-0.000210688075441112;0.000908361476888331;0.000363566672376692;0.000339478526257153;0.00101699446986459;0.00254277604301478;0.00536500386851912;0.00148100619799152;0.000503117038533674;0.00132711457217738;0.00477008831990133;0.00500270597080998;-0.00274339367933862;0.00248916388886755;0.00554967397829387;0.000349935074893892;-8.58938437886536E-06;-0.000152427990599335;-0.000729890497723318;-0.00…	-1.20311262336623;2.18200304677685;0.666678646780185;0.515592343597917;1.29147695977967;2.9077022239657;3.60596829875329;0.940412045783258;0.298066909434608;0.736477661001111;2.50919895349415;2.53676987397411;-1.76104002346075;1.39453050063584;2.94566655123403;0.799389475571905;-0.0137900179526318;-0.82336270632113;-1.76217325850794;-0.466980361174171;1.60754594656385;2.6539282762808;-1.746749776…
20170927_QexHF4_RSLC4_Elsner_Leonard_MFPL_insol_PKDCAT12_ArgC_10p	7035	2794	AIGGGLSSVGGGSSTIKYTTTSSSSR	26	0	Unmodified	_AIGGGLSSVGGGSSTIKYTTTSSSSR_							0	0	0	0	CON__sp|P02538|K2C6A_HUMAN;CON__sp|P48668|K2C6C_HUMAN	3	HCD	FTMS	MULTI-MSMS	3	1	806.742	2417.2	0.00057016	4.5997e-07	-0.30607	35.104	5.9451e-11	173.47	173.47	NaN	NaN	1	0	0	0	-1	0	0	0	0		y1;y4;y5;y6;y7;y8;y9;y11;y12;y13;y14;y15;y16;y17;y18;y19;y20;y21;y22;y23;y24;y17-H2O;y19-H2O;y20-H2O;y21-H2O;y24-H2O;y22-NH3;y10(2+);y13(2+);b2;b3;b4;b5;b6;b7;b7-H2O	6098.5;5880.9;12323.5;10404.9;16188.7;42461.5;75688.1;14367.1;3641.1;12976;3136.4;14817.6;54380.9;352147.6;109112.7;192428.1;408833.4;56440.8;69940.5;60008.2;595819.8;11953.5;9932.3;32733.4;4562.1;44340.6;3919.9;5584;1522.6;33076;7549.4;4692.8;44277;14531.6;4036.9;2453.6	-0.000240702422701133;-0.0014777401843844;-0.00116564039717559;-0.000704757668245293;0.00116627558077198;2.23037739033316E-05;0.000635795012044582;-0.00271392909144197;-0.00281161759312454;0.000111630107994642;0.00311352860285297;-0.00158081946779021;0.000776514741573919;-7.19525983186031E-05;-0.00092080134072603;-0.000474360717817035;0.000139119792265774;4.37219355262641E-05;-0.00090604137358241…	-1.37450623622603;-3.38763007144115;-2.22770059617962;-1.12888484020676;1.60789913758736;0.0269894018233665;0.642572355052097;-2.20530759727901;-2.11132657343919;0.0786841190463298;2.06777157588236;-1.01155145228987;0.479393313153281;-0.0429104406728906;-0.518504865347378;-0.254634332926345;0.0713456449913753;0.0211931188196554;-0.427368433409251;1.63622143839995;-0.390655526621092;-1.89998011757…
20170927_QexHF4_RSLC4_Elsner_Leonard_MFPL_insol_PKDCAT12_ArgC_10p	7097	2840	AIGGGLSSVGGGSSTIKYTTTSSSSR	26	0	Unmodified	_AIGGGLSSVGGGSSTIKYTTTSSSSR_							0	0	0	0	CON__sp|P02538|K2C6A_HUMAN;CON__sp|P48668|K2C6C_HUMAN	3	HCD	FTMS	MULTI-MSMS	1	1	806.742	2417.2	0.00057016	4.5997e-07	-0.30607	35.361	3.5521e-14	204.53	204.53	NaN	NaN	1	0	0	0	-1	0	0	0	0		y1;y3;y4;y5;y6;y7;y8;y9;y10;y11;y12;y13;y14;y15;y16;y17;y18;y19;y20;y21;y22;y23;y24;y25;y5-H2O;y9-H2O;y10-H2O;y16-H2O;y17-H2O;y18-H2O;y19-H2O;y20-H2O;y21-H2O;y22-H2O;y24-H2O;y11(2+);y24(2+);y25(2+);b2;b3;b4;b5;b6;b7;b8;b9;b7-H2O;b8-H2O;b9-H2O	18126;11688.8;28667.8;71243.3;52395.4;102731.1;218047.3;359298;53745;81690.6;60691.2;91242.4;51507.9;89149.4;297792.5;1615331.7;584619.7;856719.2;2016523.4;300081.5;337581.2;288072.1;2716564.1;22387.4;12200.2;3718.8;75546.5;2453.8;54419;16530.6;68787.6;143782.2;8348.5;26419.7;240594.1;3355.3;53745;1940.2;163268.2;35076.4;23005;193974.7;63001.1;25360.5;4848.2;7620.8;23770.7;3837.4;23153.1	-0.000314742996920359;0.000557801984086836;-0.00106749383792248;0.00054068178894795;0.00121726374652553;0.000625616663342043;0.000443111683807729;0.000636072706356572;-0.000362230076007108;-0.00169733479583556;0.000912228728793707;-0.000438903963186021;0.00072567848314975;0.00429504145540704;0.00231837277601699;0.000819905061234749;0.00072578215122121;0.00112841930172181;0.00198350805021619;0.002…	-1.79730650115706;1.5974513672488;-2.44716741523355;1.0333213179094;1.94982599341476;0.862512908808457;0.536201874560935;0.64285300966462;-0.324129103430227;-1.37923589245533;0.685021372280437;-0.30936777638529;0.481940316757463;2.74836680971628;1.4312844362871;0.488967834692103;0.408689593367908;0.605730054313288;1.01721539931815;1.08476424473537;0.81910204030085;0.406031175933199;0.349098493344…
20170927_QexHF4_RSLC4_Elsner_Leonard_MFPL_insol_PKDCAT12_ArgC_10p	7154	2878	AIGGGLSSVGGGSSTIKYTTTSSSSR	26	0	Unmodified	_AIGGGLSSVGGGSSTIKYTTTSSSSR_							0	0	0	0	CON__sp|P02538|K2C6A_HUMAN;CON__sp|P48668|K2C6C_HUMAN	3	HCD	FTMS	MULTI-MSMS	1	1	806.742	2417.2	0.00057016	4.5997e-07	0.0662614	35.623	5.4665e-11	174.28	174.28	NaN	NaN	1	0	0	0	-1	0	0	0	0		y1;y4;y5;y6;y7;y8;y9;y10;y11;y12;y13;y14;y15;y16;y17;y18;y19;y20;y21;y22;y23;y24;y5-H2O;y7-H2O;y17-H2O;y20-H2O;y24-H2O;y9-NH3;y10-NH3;y11(2+);y24(2+);b2;b3;b4;b5;b6;b7;b9;b7-H2O;b9-H2O	2477.7;3918.4;14420.9;10249.9;22500.4;40254.8;64470.9;5460.4;16635.2;6029.8;8966.7;3496.7;11472.9;50064;293265.4;98315.6;146004.4;345353.2;53181.3;57641.9;62760;491073.1;913.1;1075;9249;33931.3;34930.4;1080.9;4880;1624.8;5460.4;26237.4;7395.1;2728.1;34545.7;9258;1547.1;1008.4;1660.4;1361.7	1.74618523089976E-05;-0.00262425231767338;0.000291638328235422;-0.000139475472792583;0.000875772968583988;-0.000154142781752853;-0.000307373917166842;0.00022506050231641;-0.000811412994607963;0.000531360915601908;-0.00342986481791741;0.00285545013230148;0.00388615539441162;-0.00216576240313771;0.000243465451603697;-0.00183531850643703;0.000812628039057017;0.000763311528089616;-0.0036978226348765;…	0.0997142447046205;-6.01592404046364;0.557362878521694;-0.223412807662747;1.20739391285554;-0.186525410661956;-0.310650114931705;0.201387742214162;-0.659345895792226;0.399015584566097;-2.41758449231384;1.89637493694994;2.48672284535303;-1.33706428534597;0.1451957542362;-1.03347056841449;0.436214749289041;0.391453795658502;-1.79242413222084;0.667352559029006;1.70934072743159;-0.130815226907648;-7.…
20170927_QexHF4_RSLC4_Elsner_Leonard_MFPL_insol_PKDCAT12_ArgC_10p	7220	2928	AIGGGLSSVGGGSSTIKYTTTSSSSR	26	0	Unmodified	_AIGGGLSSVGGGSSTIKYTTTSSSSR_							0	0	0	0	CON__sp|P02538|K2C6A_HUMAN;CON__sp|P48668|K2C6C_HUMAN	3	HCD	FTMS	MULTI-MSMS	2	1	806.742	2417.2	0.00057016	4.5997e-07	414.526	35.919	1.3034e-05	114.35	114.35	NaN	NaN	1	0	0	0	-1	0	0	0	0		y1;y4;y5;y6;y7;y8;y9;y12;y14;y16;y17;y18;y19;y20;y21;y22;y23;y24;y17-H2O;y20-H2O;y24-H2O;y13(2+);b2;b5;b6	1102.9;1373.1;2325.6;3246;4752;9793.8;22901.3;2467.2;2895;12723.6;101095.5;29855.5;57133.1;117711.9;14380.9;16680.2;16995.3;173460;2344;10439.5;5143.4;889.1;8595.2;13446.9;2153.3	-0.000193880602978425;-0.000427573213301002;-0.00216571725377435;7.81826335014557E-05;0.00200948383121613;-0.000684053986333311;-0.000190818150940686;0.00375869173740284;-0.00135755964947748;0.00249864071633965;0.00105900222865785;0.000112475523565081;0.00209939841101914;0.00111388295499637;0.00494235721407676;-0.00244730552003603;0.00259442662445508;0.00109122160210973;0.000807814757763481;0.004…	-1.10713538375879;-0.980188112580489;-4.13897837443392;0.125233543942247;2.77040103434393;-0.827760907435046;-0.192852041741077;2.82252640623365;-0.901586360197776;1.54257589813556;0.631558609648243;0.0633352033212888;1.12694755788656;0.571239622355207;2.39569019853706;-1.15436269943365;1.19170814239234;0.488441546611108;0.486988254219259;2.34609819739897;3.14671832869132;10.1046723011327;-1.1157…
20170927_QexHF4_RSLC4_Elsner_Leonard_MFPL_insol_PKDCAT12_ArgC_10p	7069	2820	AIGGGLSSVGGGSSTIKYTTTSSSSR	26	0	Unmodified	_AIGGGLSSVGGGSSTIKYTTTSSSSR_							0	0	0	0	CON__sp|P02538|K2C6A_HUMAN;CON__sp|P48668|K2C6C_HUMAN	2	HCD	FTMS	MULTI-MSMS	4	1	1209.61	2417.2	0.12403	0.00015003	1.339	35.243	2.5454e-10	173.27	155.13	NaN	NaN	1	0	0	0	-1	0	0	0	0		y1;y2;y3;y4;y5;y6;y7;y8;y9;y11;y12;y13;y14;y15;y16;y17;y18;y19;y20;y22;y23;y24;y25;b5;b6;b7;b13;b16;b18;b7-H2O;b16-H2O	2879.1;1832.3;2277.1;2002.6;6100.4;6318.8;14277.8;36000;37589.5;9624.9;6726.8;13831.9;5023.3;13565.5;13744.5;120594.1;14523.5;38046.9;59154.3;7940.1;18492.4;135495.9;7073.2;10599.7;3667.8;3834;1238;2752.6;17913.1;3004.5;1211.9	-0.000421012374459906;-0.00105423962310169;0.000230728383428414;-0.00147472469171817;-0.00116417499225463;-3.00873053902251E-05;0.000964683354595763;-0.000621184140868536;0.000361425121923276;-0.00463358770298328;0.00165604504786643;3.584695605241E-06;0.0096057591160843;-0.00348664383977848;0.00496429170289048;-0.00421093217960333;0.00350153022554878;-0.00450179305039455;0.000695758026040494;-0.0…	-2.4041450513588;-4.02148174735032;0.660766789730992;-3.38071726010327;-2.22490001020058;-0.0481940689316337;1.32997134500221;-0.751683343012576;0.365277680652164;-3.76519425527914;1.24357724009395;0.00252672508639271;6.37945040473462;-2.23106775344517;3.06478972302888;-2.51127149925652;1.97172277989691;-2.41653355578269;0.356809900932001;-1.08663376357988;-1.46778047903943;-0.242320189236945;3.4…
20170927_QexHF4_RSLC4_Elsner_Leonard_MFPL_insol_PKDCAT12_ArgC_10p	11741	6790	AILVDLEPGTMDSVR	15	0	Unmodified	_AILVDLEPGTMDSVR_							0	0	0	0	H9J513;A0A2H1VRL4	2	HCD	FTMS	MULTI-MSMS	3	1	808.422	1614.83	0.08239	6.6606e-05	-0.408981	54.118	0.010536	86.463	67.717	NaN	NaN	1	0	0	0	-1	0	0	0	0		y1;y3;y5;y7;y8;y9;y10;y11;y12;y13;y8-H2O;y9-H2O;y8-NH3;a2;b2;b3;b5;b7;b5-H2O	6220;9676.6;1054.8;3257.3;168382.7;38146.1;28896.5;60478;24627.6;4318.7;1511.2;3019.3;1675.2;14903.7;28345.2;43083.1;7714.5;1000.7;1878.9	-0.000104392332957559;-0.000726638953096881;0.000466570504727315;0.000283211780242709;-1.72635957369494E-05;-2.48344440478832E-05;0.000251499519663412;-0.00189587109480271;0.000810603121635722;-0.00271049901584774;-0.00286490551764018;-0.000222789418558023;-0.00224410286034527;-0.000346758737123309;-0.000431999732057875;-0.000470348913438556;-0.0016117395201718;-0.00241391223653409;-0.00048067045…	-0.596122061186663;-2.01162369026247;0.768287481588001;0.370039430326189;-0.0200178811124755;-0.0250485756511706;0.227697165960235;-1.5545479747782;0.614731322412725;-1.89318003323499;-3.3928257086807;-0.228867926534841;-2.65453537913605;-2.20677248638548;-2.33350797298371;-1.57722477382113;-3.1460270820189;-3.19962092106633;-0.972430910974877
20170927_QexHF4_RSLC4_Elsner_Leonard_MFPL_insol_PKDCAT12_ArgC_10p	7552	3182	ALEEANADLEVKIR	14	0	Unmodified	_ALEEANADLEVKIR_							0	0	0	0	CON__sp|P02533|K1C14_HUMAN;CON__sp|Q6IFX2|K1C42_MOUSE;CON__sp|P08779|K1C16_HUMAN	3	HCD	FTMS	MULTI-MSMS	5	0	524.286	1569.84	-0.73688	-0.00038634	-0.805893	37.267	8.8952e-05	128.9	111.1	NaN	NaN	1	0	0	0	-1	0	0	0	0		y1;y2;y3;y4;y5;y6;y7;y8;y9;y10;y11;y12;y5-H2O;y7-H2O;y8-H2O;y11-H2O;y12-H2O;y1-NH3;y6-NH3;y7-NH3;y9-NH3;y10-NH3;y13(2+);a2;b2;b3;b4	62588;57165.8;86145.7;105760.8;154843.9;238424.6;303269.8;259435;255137.4;301696.1;162841.4;232286.4;16725.3;11174.1;8354;117472;222241.6;18245.2;2932.3;10542.7;63343.3;64009.3;1822.6;591532.6;241084.1;24158.3;6803.8	-0.00055445327234338;-0.000601908046633071;-0.000947368755191746;-0.00139234081370887;-0.00114729812059977;-0.00154120560102911;-0.00136888929421275;-0.00220163581741417;-0.0026018735488833;-0.00197321013365581;-0.00171533831826309;-0.00202564152618834;-0.00116931772220141;-0.00316908202512423;0.000963711008807877;-0.00233188157949371;0.000226221043931218;-0.000405394230796219;-0.0031793245476592…	-3.16614227049718;-2.08848192352683;-2.27569348556281;-2.70164502527189;-1.78038497685768;-2.03460938014941;-1.56888914550901;-2.33333061025769;-2.46016174652824;-1.74830917711215;-1.36388932919216;-1.46073840233093;-1.86672810667906;-3.70864283806507;1.04123560319033;-1.88104797397585;0.165280292259971;-2.56428002456279;-4.29365932439457;-8.18012034126285;-4.43373185642736;-3.31772369683504;-5.4…
20170927_QexHF4_RSLC4_Elsner_Leonard_MFPL_insol_PKDCAT12_ArgC_10p	7653	3274	ALEEANADLEVKIR	14	0	Unmodified	_ALEEANADLEVKIR_							0	0	0	0	CON__sp|P02533|K1C14_HUMAN;CON__sp|Q6IFX2|K1C42_MOUSE;CON__sp|P08779|K1C16_HUMAN	3	HCD	FTMS	MULTI-MSMS	7	1	524.286	1569.84	-0.73688	-0.00038634	638.466	37.583	8.8952e-05	128.9	111.1	NaN	NaN	1	0	0	0	-1	0	0	0	0		y1;y2;y3;y4;y5;y6;y7;y8;y9;y10;y11;y12;y7-H2O;y11-H2O;y12-H2O;y1-NH3;y9-NH3;y10-NH3;a2;b2;b3;b4;b12(2+)	21797.4;18430;32348.3;32854.7;50709.6;60282.3;94190.9;95686.9;81961.3;95649.3;39453.2;61386.4;3319.3;30137;67336.5;8110.3;17648.2;18014.9;193107.3;79672.6;6925.8;1729.6;1851.5	-0.00048705537435012;-0.000754425017476024;-0.00115984417158188;-0.00178292471980512;-0.00142554299486619;-0.00236072866471204;-0.00172963103523216;-0.00353311639423737;-0.00221961797683434;-0.00329018068759979;-0.00301052904683274;-0.00259308900558608;-0.00547566509862918;-0.000258880043475074;5.66689711831714E-05;-0.000677002868400223;-0.00187934789664723;-0.00322129963183215;-0.000509014576209…	-2.78127531971307;-2.61767920642041;-2.78608352230352;-3.45951652190465;-2.2121662979175;-3.11649236515564;-1.98233578599323;-3.74445080056817;-2.09872659435063;-2.91517171956245;-2.39371100732654;-1.86993754431585;-6.40792228646542;-0.208829899373282;0.0414031462157354;-4.28230551297689;-1.80606610576026;-2.89785856620697;-3.239365246784;-3.27619355842313;-2.40776903152332;-5.27941930289368;14.6…
20170927_QexHF4_RSLC4_Elsner_Leonard_MFPL_insol_PKDCAT12_ArgC_10p	7728	3342	ALEEANADLEVKIR	14	0	Unmodified	_ALEEANADLEVKIR_							0	0	0	0	CON__sp|P02533|K1C14_HUMAN;CON__sp|Q6IFX2|K1C42_MOUSE;CON__sp|P08779|K1C16_HUMAN	3	HCD	FTMS	MULTI-MSMS	6	0	524.286	1569.84	-0.73688	-0.00038634	-1.95251	37.857	0.0081159	83.729	65.929	NaN	NaN	1	0	0	0	-1	0	0	0	0		y1;y2;y3;y4;y5;y6;y7;y8;y9;y10;y11;y12;y12-H2O;y1-NH3;y6(2+);y7(2+);a2;b2;b3	7444.3;4059.2;5595.2;8783.3;11817.6;10741.8;18308.4;15330.5;19970.6;16738.9;12571.8;11958;15031.6;829;1303;2079.8;55940.9;20270.5;1192.5	-0.000830611449600838;-0.000134693510688066;0.000181972101870542;-0.00119676999884177;-0.00288212525310882;-0.000183284879540224;-0.00242381936561742;-0.00453820708287367;-0.000171625936900455;-0.00300197814567582;0.00149253634003799;0.00195821501665705;0.00292953835287335;-0.000462112970097905;0.000571746860430267;-0.000754167266734385;-0.000407013069690265;-0.000530352913301613;-0.0002109423624…	-4.74310461305946;-0.467356135033634;0.437120021031625;-2.32216775438784;-4.47248940438842;-0.241962398401651;-2.77794509152742;-4.80965616392514;-0.162278653045131;-2.65981867217019;1.1867394076967;1.41211959545683;2.1403663561179;-2.92304759949354;1.50757409667806;-1.72671418669629;-2.5902300453231;-2.86477514303188;-0.671424762277455
20170927_QexHF4_RSLC4_Elsner_Leonard_MFPL_insol_PKDCAT12_ArgC_10p	7576	3204	ALEEANTELEVKIR	14	0	Unmodified	_ALEEANTELEVKIR_							0	0	0	0	CON__sp|Q04695|K1C17_HUMAN	3	HCD	FTMS	MULTI-MSMS	7	0	538.961	1613.86	-0.39494	-0.00021286	-0.34194	37.347	0.00045755	115.12	92.581	NaN	NaN	1	0	0	0	-1	0	0	0	0		y1;y2;y3;y4;y5;y6;y7;y8;y9;y10;y11;y12;y5-H2O;y7-H2O;y8-H2O;y11-H2O;y12-H2O;y1-NH3;y9-NH3;y10-NH3;y6(2+);y7(2+);a2;b2;b3	31560.5;23865.2;36889.5;46712.6;76078.4;89903.9;62556.3;84267;60032.2;49407.6;38497.5;54896.5;1608.5;4089.9;11281.7;33126.3;48933.1;808.1;22386.2;22415.2;8183.5;2743.9;281736.2;87118;9135.3	-0.000605717032016173;-0.000950166459404045;-0.00118332011021494;-0.00236816908329729;-0.00172876245153475;-0.00202118741253798;-0.00250367277556052;-0.00280715661881459;-0.00324823854930401;-0.0026347664079367;-0.00315451236974695;-0.00137764435976351;-0.0016707356671759;-0.00262471549410748;-0.00450878302888214;-0.000963582495614901;-0.000832641256010902;-0.000437980974794527;-0.008015214815486…	-3.45887711964684;-3.29685420888046;-2.84247535621016;-4.59509629083324;-2.6827028344156;-2.66825156883331;-2.82410044531055;-2.84244233153075;-2.94857622902064;-2.2468174339551;-2.42336198163922;-0.962882705037973;-2.66720214104544;-3.02202852498885;-4.65025654761088;-0.750631169033524;-0.589380886203462;-2.77040359232325;-7.38996662332386;-5.82926833926602;-4.25196973431721;-3.21295879572242;-3…
20170927_QexHF4_RSLC4_Elsner_Leonard_MFPL_insol_PKDCAT12_ArgC_10p	8564	3970	ALEESNYELEGKIKEWYEKHGNSHQGEPR	29	0	Unmodified	_ALEESNYELEGKIKEWYEKHGNSHQGEPR_							0	0	0	0	CON__sp|P13645|K1C10_HUMAN	5	HCD	FTMS	MULTI-MSMS	4	3	692.334	3456.63	-1.1771	-0.00081497	0.913459	41.463	2.3676e-05	100.95	81.309	NaN	NaN	1	0	0	0	-1	0	0	0	0		y2;y4;y5;y9;y10;y11;y13;y14;y15;y16;y19;y20;y21;y22;y23;y24;y25;y26;y27;y11-H2O;y22-H2O;y25-H2O;y26-H2O;y27-H2O;y6(2+);y9(2+);y12(2+);y16(2+);y17(2+);b3;b5;b5-H2O	40032.1;7719.6;5183.6;7571.3;24938.9;5072.3;10238.1;7374.6;12474.7;2770.8;20924.5;23418.3;43719;54157.9;39513.5;32530.8;131773;35344.9;45048.2;3443.4;6311.7;3376.7;55722.3;200137.2;2543.1;2478;6080.5;2879.3;2030;5669.8;6608.8;15918.3	-0.00068276034636483;-0.00101848464646537;-0.000187507564191947;-0.00338686165150648;-0.00168832402914632;-0.00153200268800902;-0.00207478897527835;-0.00152013848833121;-0.00337278898882687;-0.00468577163314876;-0.00673850905877771;-0.00145574089992806;-0.00211972430406604;-0.00625885933050085;0.000615099434071453;-0.00314420018867168;-0.00163288615885904;-0.00146464512772582;-0.00293937594460658…	-2.50855836003868;-2.22261648501147;-0.319818030153572;-3.45086460028063;-1.5094398829637;-1.22893986388169;-1.34839370711402;-0.881346838668804;-1.81935794212467;-2.36424555383016;-2.95531328860412;-0.604249747419192;-0.840408201109338;-2.36067355246941;0.218557574711139;-1.07369017065836;-0.541509140252137;-0.465783168857654;-0.897924467047394;12.5808003426725;1.74182088173717;0.792597056750909…
20170927_QexHF4_RSLC4_Elsner_Leonard_MFPL_insol_PKDCAT12_ArgC_10p	8627	4022	ALEESNYELEGKIKEWYEKHGNSHQGEPR	29	0	Unmodified	_ALEESNYELEGKIKEWYEKHGNSHQGEPR_							0	0	0	0	CON__sp|P13645|K1C10_HUMAN	5	HCD	FTMS	MULTI-MSMS	2	1	692.334	3456.63	-1.1771	-0.00081497	289.693	41.722	2.2107e-05	102.57	91.152	NaN	NaN	1	0	0	0	-1	0	0	0	0		y2;y4;y5;y9;y10;y11;y12;y13;y14;y17;y19;y20;y21;y22;y23;y24;y25;y26;y27;y22-H2O;y26-H2O;y27-H2O;y25-NH3;y6(2+);y9(2+);b3;b9	47230.1;6963.8;7490.1;6947.5;22504.4;7567.3;8635.4;8292.8;3268.7;3852.4;15993;14095.5;22674.2;51819.9;45401;19321;86281.4;32369.5;53770.5;9600.4;51443.8;81708.7;8275;959.5;1637.4;5350.1;2146.1	-0.000345152295608386;-0.000346984925386096;-0.00228268169814783;-0.00585347832213756;-0.00289996204014642;-0.00109905306157998;-5.21440802003781E-05;0.00472877639344915;-0.00330049226067786;0.000226241166728869;-0.00191676385747996;-0.00417522872567133;0.00305023208193234;-0.00141341876633305;0.00264734342317752;-0.00740746076689902;0.00303169959033767;0.000869002054969314;-0.00346897162489768;0…	-1.26814006590267;-0.757218626739798;-3.89339042642793;-5.96407897422891;-2.59269757768015;-0.881637218759753;-0.0379051533216237;3.07321881916977;-1.91355948141862;0.107990485361286;-0.840638430343888;-1.73305431975409;1.2093295842341;-0.533104551799791;0.940656654439694;-2.52951649355859;1.00539499909581;0.276358295698615;-1.05970588732447;2.12029303575407;0.330563937929788;0.985741281973958;1.…
20170927_QexHF4_RSLC4_Elsner_Leonard_MFPL_insol_PKDCAT12_ArgC_10p	8600	4000	ALEESNYELEGKIKEWYEKHGNSHQGEPR	29	0	Unmodified	_ALEESNYELEGKIKEWYEKHGNSHQGEPR_							0	0	0	0	CON__sp|P13645|K1C10_HUMAN	4	HCD	FTMS	MULTI-MSMS	4	1	865.166	3456.63	-0.35271	-0.00030515	290.085	41.611	0.0059321	79.395	70.778	NaN	NaN	1	0	0	0	-1	0	0	0	0		y2;y4;y5;y7;y9;y10;y11;y15;y17;y21;y22;y23;y24;y25;y27;y27-H2O;y16(2+);y22(2+);y28(2+);b3	14889.1;996.2;870.8;1395.4;2627.1;12909.3;2385.7;3451.6;3483.4;7187.6;6897.9;11868.9;3978.3;60204.1;123053.8;23888.5;1465.7;933.8;2606.6;4705.4	-0.000513996276538364;-0.00189259214562298;-0.000890369480316622;0.00227580554542328;0.00395617418075744;-0.00290379663169915;-0.00798255573681672;-0.00246902251069514;0.00172626536550524;-0.00452950633780347;-0.00703359354019995;-0.00469377427089057;0.000289415103907231;-0.00332079873351177;-0.000258460417171591;0.00238918422883216;0.00676741955282978;0.00450613920179421;-0.00066142420041615;-0.…	-1.88849639980933;-4.13015404088464;-1.51863671825551;2.8083085451859;4.03096582666898;-2.5961258675274;-6.40340273254908;-1.33184670577393;0.823989598601245;-1.79581402594729;-2.65288170264726;-1.66779211446665;0.0988303854750714;-1.10126590932198;-0.0789548961344738;0.733890149435399;6.82571081942623;3.39791788011341;-0.390495816544815;-4.10561981645018
20170927_QexHF4_RSLC4_Elsner_Leonard_MFPL_insol_PKDCAT12_ArgC_10p	13161	8081	ALYDAELSQMQTHISDTSVVLSMDNNR	27	0	Unmodified	_ALYDAELSQMQTHISDTSVVLSMDNNR_							0	0	0	0	CON__sp|P02538|K2C6A_HUMAN;CON__sp|P04259|K2C6B_HUMAN;CON__sp|P48668|K2C6C_HUMAN	3	HCD	FTMS	MULTI-MSMS	4	1	1013.48	3037.41	-0.21694	-0.00021986	0.122224	59.303	1.1047e-18	226.09	207.53	NaN	NaN	1	0	0	0	-1	0	0	0	0		y2;y3;y4;y5;y6;y7;y8;y9;y10;y11;y12;y13;y14;y15;y16;y17;y18;y19;y20;y21;y22;y23;y24;y25;y19-H2O;y21-H2O;y22-H2O;y23-H2O;y25-H2O;y3-NH3;y6-NH3;y7-NH3;y8-NH3;y13-NH3;y20-NH3;y24-NH3;y16(2+);b3;b4;b5;b6;b7;b8;b9;b10;b15;b4-H2O;b6-H2O;b9-H2O;b16(2+)	4312.3;48589;31992.9;42891.5;147786;150471.8;160149.6;40197.4;41232.2;48884.3;29475.8;110399.2;34793.9;33959.2;10997.1;8158.9;41702.2;21391.7;163742;103359.6;75263.8;78055.4;113120.8;83846.8;27411;12223.5;30975.3;12856.1;20740;2278.2;1194.3;2823.5;3605.5;5095.2;28639.8;16389.8;3866.5;10052.5;25949.2;13222.2;40225.4;29145.1;3855;1954.6;2938.2;21804.6;2143.5;5452.3;4795.8;2067.4	-9.89381055660488E-06;-0.000435491244388686;-0.000595378196067031;0.000417256194623405;0.000411810614650676;-0.000425629375172321;0.000348182004699993;-0.00198429078704976;-0.000261434314325015;-0.000809462991355758;-0.000899943436479589;-0.000935953114549193;0.000950530090904067;0.00345876272081114;-0.0105800139867824;-0.00154222396963632;0.000971665220276918;0.00488935257271805;-0.0026386075001…	-0.0342154720767647;-1.0800733681351;-1.14886344176211;0.642652558457582;0.55929439173296;-0.501100790189032;0.367103861947851;-1.89426193627199;-0.230428450782931;-0.655114337987018;-0.666312486943437;-0.651023197195019;0.612949838733608;2.04926878484375;-5.91437229025765;-0.804534517996567;0.474456894510173;2.24693764232905;-1.16595357499262;-0.127742227180625;0.90185091951796;-2.00846787872606…
20170927_QexHF4_RSLC4_Elsner_Leonard_MFPL_insol_PKDCAT12_ArgC_10p	6107	2138	APSTYGGGLSVSSR	14	0	Unmodified	_APSTYGGGLSVSSR_							0	0	0	0	CON__sp|P08779|K1C16_HUMAN	2	HCD	FTMS	MULTI-MSMS	3	0	669.836	1337.66	-0.066663	-4.4653e-05	-0.968863	31.148	1.0675e-08	184.24	163.37	NaN	NaN	1	0	0	0	-1	0	0	0	0		y1;y3;y4;y5;y6;y7;y8;y9;y10;y11;y12;y13;y9-H2O;y10-H2O;y11-H2O;y12-H2O;y1-NH3;y11-NH3;y12-NH3;a2;b2;b3;b4;b5;b3-H2O;b4-H2O;b5-H2O	9077.5;14769.6;6328.4;25235.6;6045.6;13204;50146.8;223156.4;125342.4;56988.1;102879.8;59387.8;1728.5;1577.8;12705;3726.8;948;1359.8;1687.5;50578.9;48617.4;17640.1;12328.8;6533.6;7137.1;23371.9;8596.9	-0.000177576194175799;-0.000522673490138459;-0.000316178606055928;-0.00136447767056325;0.000305590785046661;-0.00097275259338403;-0.000784297808877454;-0.00100516376517135;-0.00118563389128212;0.00105288491204192;-0.00164512131618721;-0.00251972797718736;-0.00325325414269173;-0.00194683791687567;8.71217123403767E-05;-0.00290755878404525;-0.000592950817008386;-0.00493697577371677;-0.01083051595037…	-1.0140308167475;-1.49684461816486;-0.705359463175426;-2.54906851507144;0.471323627208529;-1.37902814028544;-1.02870705604607;-1.22665779088289;-1.20675644853482;0.97170672432855;-1.40539400362763;-1.98774684173572;-4.05933903551492;-2.01852247840627;0.0817635612485449;-2.52268030028129;-3.75064570788878;-4.62904563406204;-9.38878189474478;-1.66292350489747;-1.69003697436206;-3.06942873534806;-1.…
20170927_QexHF4_RSLC4_Elsner_Leonard_MFPL_insol_PKDCAT12_ArgC_10p	6160	2168	APSTYGGGLSVSSR	14	0	Unmodified	_APSTYGGGLSVSSR_							0	0	0	0	CON__sp|P08779|K1C16_HUMAN	2	HCD	FTMS	MULTI-MSMS	1	0	669.836	1337.66	-0.066663	-4.4653e-05	-0.221287	31.404	5.4931e-13	237.53	214.88	NaN	NaN	1	0	0	0	-1	0	0	0	0		y1;y2;y3;y4;y5;y6;y7;y8;y9;y10;y11;y12;y13;y9-H2O;y10-H2O;y11-H2O;y12-H2O;y13-H2O;y2-NH3;y3-NH3;y9-NH3;y10-NH3;a2;b2;b3;b4;b5;b6;b8;b9;b3-H2O;b4-H2O;b5-H2O;b6-H2O;b9-H2O	42345.5;36310.8;149595.3;58616;278099.8;118777;210104.4;590981;2501457.2;1459609;725369.9;1239758.5;714582.4;26441.6;25353.6;167698.5;72864.3;54406.4;7376.2;30455.5;11608.3;5567.8;537727.4;429273.4;235372.8;160783.9;58047.9;15100;7207.9;9854.3;94310.5;276632.9;113113.6;12175.5;8488.2	-0.000265848664099622;-0.000659944104768329;-0.000770388567957525;-0.00165361444379641;-0.00133808242139821;-0.000396959497152238;-0.0018234001173596;-0.00017510146483346;-0.000327702621234494;-0.000508294737073811;-0.000479030476981279;-0.000748566413449225;-0.000778730624460877;-7.79668093855435E-05;-0.00134385413105065;-0.000796685747218362;-0.000290908260694778;-0.000316555544713992;-0.000275…	-1.51810102335307;-2.51741359856265;-2.20625531147161;-3.68901973097873;-2.49975797532892;-0.612244205245144;-2.58495023053255;-0.229668187630803;-0.399914242526882;-0.517350574324925;-0.442096255939289;-0.639485698827988;-0.614320862928909;-0.0972856570380004;-1.39333708450639;-0.747687437589785;-0.25240081423691;-0.253321960879517;-1.12462528702719;-7.99902823803318;-9.37013587481328;-3.2888000…
20170927_QexHF4_RSLC4_Elsner_Leonard_MFPL_insol_PKDCAT12_ArgC_10p	6210	2188	APSTYGGGLSVSSR	14	0	Unmodified	_APSTYGGGLSVSSR_							0	0	0	0	CON__sp|P08779|K1C16_HUMAN	2	HCD	FTMS	MULTI-MSMS	1	0	669.836	1337.66	-0.066663	-4.4653e-05	-0.370803	31.655	6.1354e-09	196.24	170.62	NaN	NaN	1	0	0	0	-1	0	0	0	0		y1;y2;y3;y4;y5;y6;y7;y8;y9;y10;y11;y12;y13;y9-H2O;y11-H2O;y12-H2O;y13-H2O;y3-NH3;y9-NH3;a2;b2;b3;b4;b5;b6;b9;b10;b3-H2O;b4-H2O;b5-H2O;b6-H2O;b10-H2O	9650.5;3250.7;19601;10396.8;39485;12487.9;29713.6;79827.2;343133.1;203490.5;97200.4;158489.4;88680.9;1942;26466;7535.7;2959.8;2407.8;2753.5;76026.7;66676.1;28580.6;21974.6;10524.7;884.1;1492.7;1054.7;13739.3;42826.4;10446.3;2285.8;1044.7	-0.000484997066394044;-0.000210814523768477;-0.00134097766516561;-0.000503113508329989;-0.00150803521944454;-0.00286999298305091;-0.00125995268535917;-0.00153112578209402;-0.00120030082632638;-0.00124968654438362;-0.00114745806013161;-0.00213374478471451;-0.00286534849306008;0.000247389022547395;-0.000771327957863832;-0.00253024161816029;-0.000535391380708461;-0.00145559205077461;-0.0073119420191…	-2.7695216145589;-0.804171526508329;-3.84031433610444;-1.12239006485774;-2.81725685183012;-4.42647142454187;-1.78617822550914;-2.00826565498622;-1.4647941563462;-1.27195014317172;-1.05898606386814;-1.82281442983022;-2.2603971207255;0.308687934813783;-0.723889237500346;-2.19530996577524;-0.428444147994315;-4.38222900279646;-9.11244587564852;-1.98601803810468;-1.79085188054075;-1.68745331780598;-2.…
20170927_QexHF4_RSLC4_Elsner_Leonard_MFPL_insol_PKDCAT12_ArgC_10p	6267	2222	APSTYGGGLSVSSR	14	0	Unmodified	_APSTYGGGLSVSSR_							0	0	0	0	CON__sp|P08779|K1C16_HUMAN	2	HCD	FTMS	MULTI-MSMS	1	0	669.836	1337.66	-0.066663	-4.4653e-05	-0.819348	31.914	0.00018957	125.28	105.52	NaN	NaN	1	0	0	0	-1	0	0	0	0		y1;y2;y3;y4;y5;y6;y7;y8;y9;y10;y11;y12;y13;y9-H2O;a2;b2;b3;b4;b5;b10;b3-H2O;b4-H2O;b5-H2O	2480.8;1431.6;8751.2;2075.9;12690.5;2884.1;10748;25766.5;140718.7;76620.8;40463.8;63595.7;31566.8;1257.6;29967.5;25779.5;8789.8;8357.6;4206.4;881.2;5965.5;17878;4999	-0.000344723412808889;-0.000592404895769505;-0.000187242265496934;0.000276722673163476;-0.00165628481806834;-0.00283129664887838;-0.00182317914664054;-0.00115687526351849;-0.00101176646523982;-0.00146949595682599;-0.0011445197969806;-0.00178494354918257;-0.000666715211764313;0.00500116480259294;-0.000326513448356991;-0.000390278791286391;-0.000596743185440118;-0.000686197468212413;-0.001124873324…	-1.96850614925124;-2.25978005395758;-0.536229313184347;0.617338461960142;-3.09421053288441;-4.36678923351171;-2.58463697134748;-1.51738937875588;-1.23471542662367;-1.49567520183729;-1.05627435130074;-1.52484113877357;-0.525954787889814;6.24040782432789;-2.3140149581844;-2.30800980999089;-2.32984695167194;-1.92116630402719;-2.16221452103595;-6.76597779828275;-1.97439573074732;-3.10804244930754;0.1…
20170927_QexHF4_RSLC4_Elsner_Leonard_MFPL_insol_PKDCAT12_ArgC_10p	5057	1503	AQYEEIAQR	9	0	Unmodified	_AQYEEIAQR_							0	0	0	0	CON__sp|Q01546|K22O_HUMAN;CON__sp|P19013|K2C4_HUMAN	2	HCD	FTMS	MULTI-MSMS	2	0	554.275	1106.54	0.707	0.00039187	0.0930938	26.34	0.001092	122.18	100.43	NaN	NaN	1	0	0	0	-1	0	0	0	0		y1;y2;y3;y4;y5;y6;y7;y5-H2O;y6-H2O;y7-H2O;y1-NH3;y2-NH3;y3-NH3;y6-NH3;y7-NH3;a2;b2;b3;b5;b2-NH3	54654;13970.8;56289;56211.1;97818.4;115600.7;400969.8;5420;8889.7;4237.6;4869.4;4730.9;9050.8;1089.7;6777.4;12199.8;196870.3;15247.5;2059.4;103867.4	-0.0002129836356346;-0.00028102132944241;-0.000299111815706965;-0.00020483357093326;-0.00050457826478123;-8.59136869166832E-05;-2.25523888275347E-06;-0.00234667800737043;-0.0011635599521469;-0.00388398804466306;5.99842122994687E-05;0.000105617818292103;-0.000407238320235592;-0.000454562108188838;-0.00315076351637344;-0.000333080229495408;-0.000192633991304092;-0.000292966522124516;-0.001197749253…	-1.21622116822203;-0.926919185743972;-0.799304842385914;-0.42034481457986;-0.818666299409396;-0.115260978598745;-0.00248252052740593;-3.92202616872715;-1.59967109666588;-4.36187242569907;0.379425158265345;0.369098358696399;-1.14012158395915;-0.624091770201443;-3.53452917912131;-1.93529343225634;-0.962673407652451;-0.806700095162678;-1.92795828783555;-1.30690421391049
20170927_QexHF4_RSLC4_Elsner_Leonard_MFPL_insol_PKDCAT12_ArgC_10p	1626	177	ASHFQSHSSER	11	0	Unmodified	_ASHFQSHSSER_							0	0	0	0	CON__sp|Q5D862|FILA2_HUMAN	3	HCD	FTMS	MULTI-MSMS	1	0	424.862	1271.56	-0.024613	-1.0457e-05	-0.346652	9.3485	0.0010605	107.85	88.085	NaN	NaN	1	0	0	0	-1	0	0	0	0		y1;y3;y4;y5;y6;y7;y8;y9;y10;y4-H2O;y9-H2O;y10-H2O;y6(2+);y7(2+);y10(2+);a2;b2;b3;b6;b3-H2O	8681.1;7538.5;42727;15527.2;16724;5138.1;29468.2;65443.5;14733.1;1059;17624.1;14541.7;4507.8;822.8;1296.7;6851.9;4627.3;3313.8;745.4;4197.5	-0.000172253712150905;-0.000264314818934963;0.000251440943031866;-0.00079622136127;-0.00244230029193204;-0.00115536078908463;-0.00048726000534316;-0.00198795792607598;-0.000466437716795554;-0.00327933697860772;-0.00181479669527107;-0.000749443705672093;-0.00081280202579137;-0.000139028548630904;-0.00541513923406001;-0.000316774272192788;-0.000133167196679551;-0.000989772880529927;-0.0027701551168…	-0.983637353755297;-0.675662020355409;0.525779201556181;-1.29406853714106;-3.47748009842142;-1.39137018184753;-0.498504256864028;-1.78371468619813;-0.38820154210311;-7.12561160490633;-1.65509086123578;-0.63323032611346;-2.31131130607281;-0.334451397439823;-9.00607477869005;-2.41661483049052;-0.837126497565837;-3.34228803656587;-4.20806202933439;-1.08705363911679
20170927_QexHF4_RSLC4_Elsner_Leonard_MFPL_insol_PKDCAT12_ArgC_10p	5078	1513	ASTSTTIR	8	0	Acetyl (Protein N-term)	_(ac)ASTSTTIR_							1	0	0	0	CON__sp|P02538|K2C6A_HUMAN;CON__sp|P04259|K2C6B_HUMAN;CON__sp|P48668|K2C6C_HUMAN	2	HCD	FTMS	MULTI-MSMS	3	0	439.733	877.451	0.50595	0.00022248	-0.300124	26.437	0.017389	61.962	52.213	NaN	NaN	1	0	0	0	-1	0	0	0	0		y1;y2;y3;y4;y5;y6;y7;y5-H2O;y7-H2O;b2;b2-H2O	11335.1;3769.1;10394.9;22122.1;63671.7;16475.4;3401.5;995.3;5482.1;4416.5;3470.1	-0.000337355894856728;-0.00052303638540252;0.00011671974885985;-0.00100603495616269;-0.000832073932770072;0.000444951014173967;0.00026060365325975;-0.00059619579496939;-0.00109973324549628;-0.000500883646395778;-0.000492471420358243	-1.92643480766094;-1.81481596949986;0.299857612247689;-2.05187891103995;-1.44124184584829;0.655904604145793;0.340475960701119;-1.06592886610757;-1.47141062177744;-2.49087429932884;-2.68997011858671
20170927_QexHF4_RSLC4_Elsner_Leonard_MFPL_insol_PKDCAT12_ArgC_10p	5134	1550	ASTSTTIR	8	0	Acetyl (Protein N-term)	_(ac)ASTSTTIR_							1	0	0	0	CON__sp|P02538|K2C6A_HUMAN;CON__sp|P04259|K2C6B_HUMAN;CON__sp|P48668|K2C6C_HUMAN	2	HCD	FTMS	MULTI-MSMS	1	0	439.733	877.451	0.50595	0.00022248	0.155742	26.694	0.0016143	104.37	91.377	NaN	NaN	1	0	0	0	-1	0	0	0	0		y1;y2;y3;y4;y5;y6;y7;y4-H2O;y5-H2O;y6-H2O;y7-H2O;y1-NH3;y2-NH3;y3-NH3;a2;b2;b2-H2O	109113.6;40275.7;136204.4;316110.8;782695.2;175996.2;108853.8;10796.2;36252.6;6538.9;64534.2;6518.6;16744.9;2544.9;5825.2;67367.6;38628.2	-0.000328192826657414;-0.000835104752809457;-0.000601023688489022;-0.000664047640441368;-0.000799512750404574;-0.000268188228460531;-0.00189847370779717;-0.0021052777199202;0.000323730771697228;-0.000316781444325898;-0.000501981686966246;-0.000181467913563438;-0.000209759666915943;-0.00184658193433052;-0.000764171930853763;-0.000184241913757432;-0.000185214628146468	-1.87411018339512;-2.89761829739828;-1.54405057912833;-1.35437271974166;-1.38484244221527;-0.395337246802351;-2.48032914396355;-4.45759619006585;0.578793988254694;-0.479704535764435;-0.671637217384497;-1.14785847851715;-0.773516621621228;-4.96091614621951;-4.41480977605434;-0.916229095885339;-1.01167830417563
20170927_QexHF4_RSLC4_Elsner_Leonard_MFPL_insol_PKDCAT12_ArgC_10p	5195	1590	ASTSTTIR	8	0	Acetyl (Protein N-term)	_(ac)ASTSTTIR_							1	0	0	0	CON__sp|P02538|K2C6A_HUMAN;CON__sp|P04259|K2C6B_HUMAN;CON__sp|P48668|K2C6C_HUMAN	2	HCD	FTMS	MULTI-MSMS	2	0	439.733	877.451	0.50595	0.00022248	0.155742	26.964	0.011116	71.501	63.161	NaN	NaN	1	0	0	0	-1	0	0	0	0		y1;y2;y3;y4;y5;y6;y7;y5-H2O;y7-H2O;y1-NH3;y3-NH3;a2;b2;b3;b2-H2O;b3-H2O	22799;5022.9;18306.3;47300.6;122723.2;25454.8;13807.4;8738;2105.6;2033.5;903.6;797.2;12868.1;1306.8;4947.9;20143.1	-0.000421831639869197;-0.00116984032638356;-0.000662435003562223;-0.00129059114658503;-0.00139751262452137;-0.00205426534705566;-0.000648664774189456;0.00239759146950291;-0.00193267846191247;-0.000270316391123515;0.00132686733229548;-0.000684131204792493;-0.000768480590522813;-0.000402697511674432;-0.00033578480119445;-0.000536887150190069	-2.40882336547611;-4.059067783202;-1.701818096532;-2.63224970795154;-2.42064030920217;-3.02819207596595;-0.847472769619823;4.28663814372271;-2.58586385356476;-1.70986033265815;3.56471249411421;-3.95239658212031;-3.82161809222443;-1.33283937867737;-1.83412035135135;-1.88961844871849
20170927_QexHF4_RSLC4_Elsner_Leonard_MFPL_insol_PKDCAT12_ArgC_10p	6060	2115	ATGGGLSSVGGGSSTIKYTTTSSSSR	26	0	Unmodified	_ATGGGLSSVGGGSSTIKYTTTSSSSR_							0	0	0	0	CON__sp|P04259|K2C6B_HUMAN	3	HCD	FTMS	MULTI-MSMS	3	1	802.73	2405.17	0.1205	9.673e-05	-0.0225873	30.917	1.0401e-17	216.8	216.8	NaN	NaN	1	0	0	0	-1	0	0	0	0		y1;y4;y5;y6;y7;y8;y9;y10;y11;y12;y13;y14;y15;y16;y17;y18;y19;y20;y21;y22;y23;y24;y17-H2O;y18-H2O;y19-H2O;y20-H2O;y24-H2O;y15-NH3;y12(2+);y15(2+);y24(2+);y25(2+);b2;b3;b4;b5;b6;b7;b3-H2O;b5-H2O;b6-H2O;b7-H2O	1207.4;3402.3;10885.8;9507.2;28971.6;46219.6;80920.9;15598.8;12884.7;11464.6;10538.5;4912.4;2512.2;66323.6;397277;139810.2;222030.4;503294.9;67324.6;64664.9;39900.8;271147.3;11473.7;2125;8765.4;37741.6;17042;1007;1717.6;10685.7;15598.8;1364.2;22765.6;1200.9;6135.1;12039.2;16283.4;2942.1;12036;10338.2;38121.9;8720.2	-0.000144570101497266;0.000262662762963828;0.00195365910497003;-0.000474644759037801;-0.00029170056654948;-0.000172587447991646;2.42147990547892E-05;0.00263143277311428;0.000241802684058712;-0.000759672659796706;0.000104519282558613;0.00345040413390052;0.00146708944703278;0.000258385601910049;0.000424776580075559;-0.000601308391878774;0.000523748539080771;0.000788987453233858;0.000882537042798504…	-0.825553033217985;0.602140913534176;3.73373598637086;-0.760288954069068;-0.402155506260068;-0.208844965214434;0.0244729048569273;2.35465326260781;0.196486554728544;-0.570461484197298;0.0736719490646147;2.29149948488201;0.938778516703973;0.15951827250224;0.253324495071517;-0.338597881068665;0.281145605685221;0.404621345278428;0.427788015111416;-0.328675475661661;-1.26121342921731;0.10006751417518…
20170927_QexHF4_RSLC4_Elsner_Leonard_MFPL_insol_PKDCAT12_ArgC_10p	9382	4667	AVFPSIVGR	9	0	Unmodified	_AVFPSIVGR_							0	0	0	0	H9JJX0;Q6R8F9;P84183;P07837;P07836;P04829;H9JWN1;G3CKA6;A0A2H1X0F8;A0A2H1WBG9;A0A1W6S692;A0A0G2YN85;Q11212;H9J7T5;H9J7T4	2	HCD	FTMS	MULTI-MSMS	5	0	473.279	944.544	0.23136	0.0001095	-0.264005	44.73	0.036673	63.565	44.088	NaN	NaN	1	0	0	0	-1	0	0	0	0		y1;y2;y3;y4;y5;y6;y7;y6-H2O;a2;b2;b3	2301.9;3508.5;10046.8;11040.3;51090.4;244848.1;62478.2;1624.3;48242.9;50639.9;3563.4	-0.000427671937103469;-0.000129732254947612;-0.000406859496933976;-0.000846481660801146;-0.00107316651724432;-0.0010142588631652;-0.00132428461097334;-0.00185151034122555;-0.000316349621925838;-0.000258878715612809;-0.000815203657623442	-2.44217366154804;-0.55885220133219;-1.22840625162486;-1.90522977042673;-2.0197892190116;-1.61408854667658;-1.70776840509904;-3.033428013989;-2.21040796270902;-1.5129103003562;-2.56206690614511
20170927_QexHF4_RSLC4_Elsner_Leonard_MFPL_insol_PKDCAT12_ArgC_10p	9411	4689	AVFPSIVGR	9	0	Unmodified	_AVFPSIVGR_							0	0	0	0	H9JJX0;Q6R8F9;P84183;P07837;P07836;P04829;H9JWN1;G3CKA6;A0A2H1X0F8;A0A2H1WBG9;A0A1W6S692;A0A0G2YN85;Q11212;H9J7T5;H9J7T4	2	HCD	FTMS	MULTI-MSMS	2	1	473.279	944.544	0.23136	0.0001095	1062.97	44.836	0.0024716	100.45	70.878	NaN	NaN	1	0	0	0	-1	0	0	0	0		y1;y2;y3;y4;y5;y6;y7;y5-H2O;y6-H2O;y6-NH3;y7-NH3;a2;b2;b3	7200.9;6833.9;22131.3;23886.5;85594.8;488426.8;134800.8;5624.1;4872.9;1423.5;831.5;97752.4;90335.4;8991.7	-0.000400171033106744;-0.00121011537197546;-0.000910396774827404;-0.00102865689234477;-0.000773734663198411;-0.000675879389518741;-0.0006181441415265;-0.00198305802337018;-0.00076540447946627;-0.00426290959944708;-0.00993398130538026;-0.000235752258333832;-0.000240685537789886;-0.000847257251905376	-2.2851331262481;-5.21283232448519;-2.74870169648198;-2.31526212794819;-1.45623422526396;-1.07559303510931;-0.797145860675496;-3.86322792903611;-1.25400515990866;-6.97288287687521;-13.0980948179061;-1.64725647319937;-1.40658789627782;-2.66280643753202
20170927_QexHF4_RSLC4_Elsner_Leonard_MFPL_insol_PKDCAT12_ArgC_10p	14168	8997	DAETWFLSKTEELNKEVASNSELVQSSR	28	0	Unmodified	_DAETWFLSKTEELNKEVASNSELVQSSR_							0	0	0	0	CON__sp|P08779|K1C16_HUMAN	4	HCD	FTMS	MULTI-MSMS	10	1	800.145	3196.55	0.57086	0.00045677	313.455	62.741	1.0165e-18	222.47	209.22	NaN	NaN	1	0	0	0	-1	0	0	0	0		y2;y3;y4;y5;y6;y7;y8;y9;y11;y12;y24;y25;y4-H2O;y8-H2O;y9-H2O;y11-H2O;y2-NH3;y4-NH3;y5-NH3;y6-NH3;y11-NH3;y24-NH3;y25-NH3;y17(2+);y19(2+);y21(2+);b3;b4;b5;b6;b7;b9;b11;b12;b13;b14;b17;b19;b20;b21;b22;b23;b4-H2O;b5-H2O;b6-H2O;b7-H2O;b9-H2O;b14-H2O;b19-H2O;b20-H2O;b21-H2O;b17-NH3;b21-NH3;b22-NH3;b23-NH3;b13(2+);b16(2+);b18(2+);b23(2+)	13697.6;67158;194056.5;239072.9;188728;67533.6;51296.1;16411.6;10412.6;2240.7;12052.3;9241.4;14940.8;2779.4;2332.4;2692.8;1155.4;20020.1;2409.9;1334.7;2953;9100.7;7410.7;7225.6;10691.2;2527.5;24131.3;25829.4;14619;14427.4;19890.6;4767.6;11656.9;27647.7;11412.9;15450.3;45796.9;15945.1;49333.8;29822.3;95320.5;12119.7;14542.7;30981.3;6688;5910.3;10691.2;4988.1;17486.4;10774.7;34039.6;7722.6;22897.1;…	-0.000759032678274707;-0.000676233240881174;-0.00103461884822309;-0.000721456506084905;-0.000703596425523756;-0.00165370255729158;-0.00266209320250255;0.00314138327928504;-0.00671167207565304;0.0010473966808604;0.00373041497005033;0.000477148465051869;-0.000511667917407976;-0.00385477601582807;0.00409390606387205;-0.00901008715368334;0.000666687960404033;0.000611203185712839;-0.00109308890182547;…	-2.89539439778121;-1.93661178765534;-2.16790957557621;-1.25185334696755;-1.02060018175018;-2.02055858657403;-2.94000821600677;3.08127236371832;-5.69951045031924;0.820427072069375;1.34119967611203;0.165535582718012;-1.11418289052414;-4.34359569204576;4.08778683187641;-7.77013518888484;2.71980140703239;1.32808349957557;-1.95444146050424;-4.67547726594757;-7.51489139398782;-0.78672180080394;-1.25366…
20170927_QexHF4_RSLC4_Elsner_Leonard_MFPL_insol_PKDCAT12_ArgC_10p	13480	8371	DLSFNGKWVFAGCRDSTVR	19	1	Carbamidomethyl (C)	_DLSFNGKWVFAGC(ca)RDSTVR_	DLSFNGKWVFAGC(1)RDSTVR			DLSFNGKWVFAGC(41.4)RDSTVR			0	1	0	0	A0A2H1VPA0	2	HCD	FTMS	MULTI-MSMS	4	1	1108.04	2214.06	-1.0649	-0.0011799	-0.168709	60.409	0.045571	41.401	8.4752	41.401	1	1	0	0	0	-1	0	0	0	0		y1;y14;y15;y15-H2O;y14-NH3;y15-NH3;a2;b2;b4;b5;b6	25550.3;30079;28157.1;1161.4;1176.1;4292;9352.6;14219.7;10430.4;1886.3;1820.5	-0.000480956358785534;-0.00561441918534911;0.00131717303816004;-0.00365520849027234;-0.0217103199174744;-0.0103174774351373;-0.00045304438881999;-0.00049404918752316;-0.000828087575769132;8.98456490858734E-05;-0.0029044241586007	-2.74644766813678;-3.42588600441427;0.75144286615226;-2.1069269963355;-13.3864583727842;-5.94378280359824;-2.25256453729456;-2.15630160414233;-1.78767836722409;0.155641142215772;-4.57904487976855
20170927_QexHF4_RSLC4_Elsner_Leonard_MFPL_insol_PKDCAT12_ArgC_10p	3133	360	DQYEKMAEKNR	11	0	Unmodified	_DQYEKMAEKNR_							0	0	0	0	CON__sp|P02533|K1C14_HUMAN;CON__sp|Q04695|K1C17_HUMAN;CON__sp|Q6IFX2|K1C42_MOUSE	3	HCD	FTMS	MULTI-MSMS	1	0	471.226	1410.66	0.061693	2.9072e-05	0.00548333	17.899	0.006302	85.288	65.548	NaN	NaN	1	0	0	0	-1	0	0	0	0		y1;y2;y3;y4;y5;y6;y7;y8;y9;y8-H2O;y9-H2O;a2;b2;b3;b2-H2O;b2-NH3	5774.2;8147.8;14099;11572.7;31317.5;37036.9;42491.5;15707;103868.9;13201;4610.8;1338.6;32796.9;963.5;5414.1;15145.9	-0.000843614885297939;-0.00095472571507571;-0.000826119763303268;-0.00202293132861087;-0.00112544578519191;-0.0017094096024266;-0.00157650701999046;-0.000849126775506193;-0.00239904037971428;-0.000777836776137519;0.00412136917634598;-0.000469104868358272;-0.000923299504677289;-0.000133277008501409;-0.000600854858447519;-0.000941296166899974	-4.81735877696678;-3.30168888131451;-1.97987916135156;-3.70295794838825;-1.82306350448519;-2.28415039466205;-1.79869315786187;-0.844469157064845;-2.05295292340016;-0.787678979848033;3.58204491426072;-2.17079336847218;-3.78256148296879;-0.327336263688855;-2.65767572884655;-4.14545214655182
20170927_QexHF4_RSLC4_Elsner_Leonard_MFPL_insol_PKDCAT12_ArgC_10p	4415	1104	DQYEQMAEKNR	11	0	Unmodified	_DQYEQMAEKNR_							0	0	0	0	CON__sp|P08779|K1C16_HUMAN;CON__sp|Q9Z2K1|K1C16_MOUSE;CON__tr|Q3ZAW8|Q3ZAW8_MOUSE	3	HCD	FTMS	MULTI-MSMS	2	0	471.214	1410.62	0.14666	6.9109e-05	0.278772	23.461	0.0011863	90.653	88.354	NaN	NaN	1	0	0	0	-1	0	0	0	0		y1;y2;y3;y4;y5;y6;y7;y8;y9;y8-H2O;y5-NH3;y7-NH3;y9-NH3;a2;b2;b2-H2O;b2-NH3	5680.8;8754.6;11947.8;16307.3;43320.3;43320.1;43111.4;34221.1;68561.6;39215.4;880.2;33162.8;3932.2;3259.7;27026;6298;14470	-0.000445590774518223;0.000263263608189845;-0.000198357588431008;4.30715772381518E-07;-0.000924624568710897;-9.5453135486423E-05;-0.000726417825831049;-0.000827750742473654;-0.000419415664737244;0.000561120262318582;-0.00230698665245654;-0.00142035651083461;-0.00371111548588487;9.60814916197705E-05;-0.000267538766962616;-0.00030183787811211;-0.000556770749113866	-2.54449695572242;0.910437600604318;-0.47538464049394;0.00078842434119672;-1.49776193317488;-0.127546836631438;-0.828831250236119;-0.823240182761573;-0.358922213934204;0.568241994378734;-3.84297743684523;-1.65271024625811;-3.22280089853945;0.444620434396931;-1.09605230880767;-1.33507826790543;-2.45201296552506
20170927_QexHF4_RSLC4_Elsner_Leonard_MFPL_insol_PKDCAT12_ArgC_10p	4425	1112	DQYEQMAEKNR	11	0	Unmodified	_DQYEQMAEKNR_							0	0	0	0	CON__sp|P08779|K1C16_HUMAN;CON__sp|Q9Z2K1|K1C16_MOUSE;CON__tr|Q3ZAW8|Q3ZAW8_MOUSE	2	HCD	FTMS	MULTI-MSMS	3	0	706.317	1410.62	-0.05078	-3.5867e-05	-0.659492	23.508	1.4661e-07	193.52	175.7	NaN	NaN	1	0	0	0	-1	0	0	0	0		y1;y2;y3;y4;y5;y6;y7;y8;y9;y10;y8-H2O;y3-NH3;y6-NH3;y7-NH3;y8-NH3;y9-NH3;y10-NH3;a2;b2;b3;b4;b5;b6;b2-H2O;b2-NH3;b6-NH3	7787.1;8372.7;16171.8;13048.5;35699.4;37244.6;58368;63862.9;104049.1;8644.3;1763.5;814.2;1484.1;10321.8;7875.5;1306;25127.6;3234.1;78419.8;11713.5;4689.5;1544.3;1455.1;3942.6;11652.2;894.6	2.94359386998622E-05;-0.000417171872015842;-0.000239265857942428;-0.000769835533105834;0.000135877232196435;0.000934953228693303;7.42834878337817E-05;0.000478471616816023;-0.000216774220916705;0.00406008250570267;0.000351357097201799;0.00187482976269848;-0.00312525447259304;0.00222696565083425;0.000504921236483824;0.00186888362441096;-0.00274606433390545;-7.01366778059764E-05;-0.00040607648932677…	0.168091136231549;-1.44269109988525;-0.573425517060554;-1.40918038332394;0.220102409628608;1.24930931080529;0.0847563621817509;0.475864958829081;-0.185508323434978;3.13133955905281;0.355816441944373;4.68439939552427;-4.27324679693283;2.59128221772916;0.510820626912661;1.62298075426534;-2.14607313159833;-0.324559659111067;-1.66361244062537;-1.75391206783769;1.73032174045155;3.4663402277047;-1.7339…
20170927_QexHF4_RSLC4_Elsner_Leonard_MFPL_insol_PKDCAT12_ArgC_10p	6222	2196	DVAIKIIDKLR	11	0	Unmodified	_DVAIKIIDKLR_							0	0	0	0	PKD1_CAT_569-892	3	HCD	FTMS	MULTI-MSMS	2	0	428.606	1282.8	0.31047	0.00013307	0.0773004	31.713	0.040535	47.712	47.712	NaN	NaN	1	0	0	0	-1	0	0	0	0		y1;y2;y3;y4;y5;y6;y7;y8;y9;y1-NH3;a2;b2;b3;b4	16552.9;3712.8;1248.5;15176.9;14251.6;22660.4;68938.6;5250.2;44657.5;781;83525.4;26633;36597;4314.5	-0.000641727054187413;-0.000342754017538027;-0.000203940114204215;-0.00164944655148247;-0.00143345373589909;-0.00241104381359492;-0.0011956915304836;-0.00280836798276596;-0.00231671300889502;-0.000537286604981091;-0.00059171857083129;-0.000524684281572263;-0.000783663886238628;-0.00123464070463797	-3.66450743669694;-1.18927835826722;-0.489889513031608;-3.10439311615165;-2.22444220670461;-3.1829151949312;-1.35016497320948;-2.81209432963071;-2.16573626840702;-3.39854900374973;-3.16243874584954;-2.43922165629284;-2.73873779385797;-3.09259330684172
20170927_QexHF4_RSLC4_Elsner_Leonard_MFPL_insol_PKDCAT12_ArgC_10p	7298	2986	DVAIKIIDKLR	11	0	Unmodified	_DVAIKIIDKLR_							0	0	0	0	PKD1_CAT_569-892	3	HCD	FTMS	MULTI-MSMS	3	0	428.606	1282.8	-0.049455	-2.1197e-05	-0.858155	36.258	0.011092	73.848	72.037	NaN	NaN	1	0	0	0	-1	0	0	0	0		y1;y2;y3;y4;y5;y6;y7;y8;y9;y4-H2O;y9-H2O;y4-NH3;y6-NH3;a2;b2;b3;b6	10875.1;5624.3;38851.5;68588.2;69635.1;67755.5;98520;17278.2;109359.4;811.2;3557.9;2114.3;833.4;210832.4;37479.8;9863.4;11523.7	-0.000112107710123155;-0.000217555239771627;-0.00021049671710216;-0.000561830648507566;-0.000284195511653706;0.00034301916775803;-0.000140700949941674;0.00131978734191307;-0.000433488103681157;0.0022939689621353;-0.0028972056704788;0.000826962550036114;-0.0130282216136948;-0.000195830591820823;-0.000115422771017393;4.01528619136116E-05;0.000579618252231739	-0.640179928887288;-0.754867448800129;-0.505639280502467;-1.05741332833081;-0.441017106229753;0.452834944177049;-0.158878536623993;1.32154399451127;-0.405239042236063;4.46895587499817;-2.75477937970458;1.60794574314315;-17.5943035537408;-1.04661842987825;-0.536593658803268;0.14032607472626;0.905084647159871
20170927_QexHF4_RSLC4_Elsner_Leonard_MFPL_insol_PKDCAT12_ArgC_10p	7354	3022	DVAIKIIDKLR	11	0	Unmodified	_DVAIKIIDKLR_							0	0	0	0	PKD1_CAT_569-892	3	HCD	FTMS	MULTI-MSMS	1	0	428.606	1282.8	-0.049455	-2.1197e-05	-0.156563	36.517	0.019639	63.091	60.559	NaN	NaN	1	0	0	0	-1	0	0	0	0		y1;y2;y3;y4;y5;y6;y7;y8;y9;y4-NH3;a2;b2;b3;b4;b6	8222.4;6124.1;28796.5;59628;56455.5;53274.4;67475.7;11965.2;94815.7;4075.6;189714.9;32860.6;9611.1;3830.3;8393.7	-0.000169619804410104;-0.000421940959540734;-0.000205961804738308;-0.000516224297030021;-4.73214304292924E-05;-0.000269636420625829;5.50202424847157E-05;-0.00212831874716812;-0.00041938730714719;-0.00174352008434653;-0.000136297023829002;-0.000128519308674413;-0.000593052202304989;-0.000696255779075727;-0.000101153467994664	-0.968596705293235;-1.46403860522606;-0.494745862676764;-0.971578357983679;-0.0734338408810385;-0.355958809899551;0.0621284898661571;-2.13114420645974;-0.392057155597479;-3.39008300400976;-0.728440950614517;-0.597478654010875;-2.07259207763885;-1.74402063526247;-0.157952847780134
20170927_QexHF4_RSLC4_Elsner_Leonard_MFPL_insol_PKDCAT12_ArgC_10p	8426	3847	DVAIKIIDKLR	11	0	Unmodified	_DVAIKIIDKLR_							0	0	0	0	PKD1_CAT_569-892	3	HCD	FTMS	MULTI-MSMS	2	0	428.606	1282.8	-0.12187	-5.2234e-05	-0.156563	40.919	0.0001177	133.05	116.14	NaN	NaN	1	0	0	0	-1	0	0	0	0		y1;y2;y3;y4;y5;y6;y7;y8;y9;y10;y4-NH3;y5-NH3;y6-NH3;y7-NH3;y9-NH3;a2;b2;b3;b4;b6;b7;b2-H2O;b6-H2O	29135.4;18494.4;83901.7;90917.2;203511.2;279250.8;369834.7;92896.1;508909.6;28378.9;1918.7;2490.8;5829.4;21402.1;15941.6;611003.5;112435;27829.2;5504.2;11529;1011.1;854.4;1841.5	-0.000158278535337786;-0.000368929566434417;-0.000208930557619169;-0.000840800441324063;-0.000579621231850069;-0.000500235418599004;-0.00100679963418315;-0.000593985906334638;-0.000789201715633681;0.000836336377460611;-0.00100311096764472;-0.00224388375158924;-0.00297113158933371;-0.0017756760850034;-0.00905189945547136;-0.000253724389011722;-0.000315276998378522;-0.000296165605220722;-0.00089735…	-0.903833596016119;-1.28010143363851;-0.501877172629285;-1.5824575050877;-0.899460936957149;-0.660382412932781;-1.13687005084525;-0.594775368837452;-0.737771667341081;0.71556553823964;-1.95044173496044;-3.57656764603584;-4.01249707229419;-2.04438318790177;-8.59881341247817;-1.35603195095575;-1.46570281949158;-1.03503725565462;-2.2477511250698;-0.316679710637432;-2.31682186778692;-5.05357103294728…
20170927_QexHF4_RSLC4_Elsner_Leonard_MFPL_insol_PKDCAT12_ArgC_10p	8460	3876	DVAIKIIDKLR	11	0	Unmodified	_DVAIKIIDKLR_							0	0	0	0	PKD1_CAT_569-892	3	HCD	FTMS	MULTI-MSMS	10	-1	428.606	1282.8	-0.12187	-5.2234e-05	-780.315	41.054	0.0001266	131.37	114.99	NaN	NaN	1	0	0	0	-1	0	0	0	0		y1;y2;y3;y4;y5;y6;y7;y8;y9;y10;y4-H2O;y3-NH3;y4-NH3;y5-NH3;y6-NH3;y7-NH3;y10(2+);a2;b2;b3;b4;b6;b6-H2O	11364798.8;5495016;26389813.9;24219037.6;51533010;45767808.5;80622867.7;21129193.7;90907776.6;3631614.6;342709.4;517420.9;596715.7;560815.2;603785.7;9784927.9;509975.8;207567171;32560417.5;7244819.5;1442715.5;2008007.1;788877.4	-0.000420651153575591;-0.000808517497432604;-0.00113898996005446;-0.00191754809623035;-0.00136920732779799;-0.00166128168621071;-0.00198002081469895;-0.00206257510728847;-0.00232323869408901;-0.0046175318409496;-0.0056123216747892;-0.000948115942833283;-0.00140115021724796;-0.00101405073701244;-0.00485296589101836;-0.00223087413871781;6.75722716323435E-05;-0.000510670477552821;-0.0005917353429083…	-2.40208234401782;-2.80536699446447;-2.73598936520426;-3.60898029751218;-2.12474445254777;-2.19312644839832;-2.23582112476343;-2.0653134242716;-2.1718366711553;-3.95072046137457;-10.9333787977657;-2.37460940103824;-2.72438427425814;-1.61631731785186;-6.55388741855436;-2.56846348938727;0.115529411461514;-2.72927855187321;-2.75093663749261;-3.4203941722883;-1.18645126979368;-0.488366654506841;-4.24…
20170927_QexHF4_RSLC4_Elsner_Leonard_MFPL_insol_PKDCAT12_ArgC_10p	8490	3903	DVAIKIIDKLR	11	0	Unmodified	_DVAIKIIDKLR_							0	0	0	0	PKD1_CAT_569-892	3	HCD	FTMS	MULTI-MSMS	7	-2	428.606	1282.8	-0.12187	-5.2234e-05	-1568.88	41.153	0.00051413	118.48	100.22	NaN	NaN	1	0	0	0	-1	0	0	0	0		y1;y2;y3;y4;y5;y6;y7;y8;y9;y10;y5-NH3;y7-NH3;y10(2+);a2;b2;b3;b4;b6;b6-H2O	10130379.3;6698136;21978289.9;20429608.2;41303656.2;31721448.2;67383738;16036919.2;67841573.5;2751864.3;1119384;9313550.2;406553.9;168931045.4;27171630;4836728.5;976797;961256.7;487833.7	-0.000640087105239218;-0.000969504213003347;-0.00141681253461456;-0.00227109771276446;-0.00244058681164461;-0.00270284986015668;-0.00293499088024873;-0.00377757464968909;-0.00382122742234969;-0.00389162099168061;-0.00385923758426543;-0.00266986397468827;-0.00265628037789156;-0.000717898999795352;-0.000854396088158182;-0.00126556568056913;-0.00146224774590564;-0.00277769524404903;-0.00261947214596…	-3.65514273388242;-3.3639514414218;-3.40334996460825;-4.27438636938816;-3.78731150663505;-3.56813863229545;-3.31416088463744;-3.78258333947101;-3.57219869144495;-3.32963946071274;-6.15129403822739;-3.07388236553132;-4.54146460064369;-3.83680721451508;-3.97202340535426;-4.42287412183723;-3.66271336816881;-4.33739988405313;-4.20869800759298
20170927_QexHF4_RSLC4_Elsner_Leonard_MFPL_insol_PKDCAT12_ArgC_10p	8506	3917	DVAIKIIDKLR	11	0	Unmodified	_DVAIKIIDKLR_							0	0	0	0	PKD1_CAT_569-892	3	HCD	FTMS	MULTI-MSMS	1	0	428.606	1282.8	-0.12187	-5.2234e-05	2.41594	41.216	0.012249	71.085	57.65	NaN	NaN	1	0	0	0	-1	0	0	0	0		y1;y2;y3;y4;y5;y6;y7;y8;y9;a2;b2;b3;b6;b6-H2O	5704748.5;2540733.6;15677031.9;15998003.1;38791150.6;52142901.3;67576998.8;14105909.6;93492886.7;130893431.9;23313897.8;3728303.1;893539.3;531479.6	-0.000276205157490494;-0.000753003506247296;-0.00111351906025448;-0.0014561725644171;-0.00170829977037101;-0.00139713996918545;-0.00223047855615732;-0.00142686095693989;-0.00233682105658772;-0.000634988938230663;-0.000646328143602659;-0.00063734918882119;-0.000827302052698542;-0.0113419203892136	-1.57724060364994;-2.61274690622258;-2.67480539781488;-2.74063668520823;-2.65094882033209;-1.8444227203823;-2.5186349692817;-1.42875619627499;-2.18453386347989;-3.39369635506342;-3.00473402532516;-2.22740033644512;-1.2918446556273;-18.2227739497427
20170927_QexHF4_RSLC4_Elsner_Leonard_MFPL_insol_PKDCAT12_ArgC_10p	8572	3977	DVAIKIIDKLR	11	0	Unmodified	_DVAIKIIDKLR_							0	0	0	0	PKD1_CAT_569-892	3	HCD	FTMS	MULTI-MSMS	1	0	428.606	1282.8	-0.12187	-5.2234e-05	2.88367	41.498	0.00094592	110.08	101.35	NaN	NaN	1	0	0	0	-1	0	0	0	0		y1;y2;y3;y4;y5;y6;y7;y8;y9;y10;y6-H2O;y5-NH3;y7-NH3;y6(2+);a2;b2;b3;b4;b6	1440538.4;978842.1;4463290.5;5290974;11092963.7;14106132.7;20503312.9;4969766;31303681.8;1199623.5;143734.5;96671.7;1339720.4;226526.5;38293745.3;6367420.5;1439078.1;293678.4;617867.3	-0.000531588533021932;-0.000476069579008254;-0.000745356763331984;-0.00141207160095291;-0.00113606074455674;-0.00159074446889917;-0.00159103631324342;-0.00242087683841419;-0.00195730210975853;-0.00263800898574118;-0.0023648252744124;-0.00169549697909588;-0.00102589745006298;-0.00111811443480292;-0.000487140010449139;-0.000527798558692893;-0.000794618702286698;-0.00137617726664985;-0.0012047656435…	-3.03557617678643;-1.65185222192488;-1.79043729755115;-2.65763526074655;-1.76294677151587;-2.10000755513569;-1.7965842255275;-2.42408997440991;-1.82974825768849;-2.25706158347963;-3.19793606781564;-2.70248622977537;-1.18114408795164;-2.9482153114318;-2.60352028934705;-2.45369968398268;-2.77702242831058;-3.44712034766475;-1.88125864735163
20170927_QexHF4_RSLC4_Elsner_Leonard_MFPL_insol_PKDCAT12_ArgC_10p	8638	4031	DVAIKIIDKLR	11	0	Unmodified	_DVAIKIIDKLR_							0	0	0	0	PKD1_CAT_569-892	3	HCD	FTMS	MULTI-MSMS	1	0	428.606	1282.8	-0.12187	-5.2234e-05	2.6498	41.767	0.0026714	93.959	85.23	NaN	NaN	1	0	0	0	-1	0	0	0	0		y1;y2;y3;y4;y5;y6;y7;y8;y9;y10;y7-NH3;y10(2+);a2;b2;b3;b4;b6	345652.7;213214.7;1324419.4;1215892.5;3036212.4;4260874;6012381.7;1382023.7;7710914;352364.8;287733.6;30971.6;10415005.4;1968527.7;402294.3;39858.9;185226.9	-0.000483563990684388;0.000539075696622149;-0.000600067417792616;-0.000891160330070306;-0.000818116531263513;-0.000708867187313444;-0.00080545345815608;-0.000576409409291045;-0.00133157381719684;-0.00186486416123444;-0.00334075633463726;-0.00260359436140334;-0.000314803791894747;-0.000256059035763201;-0.00074190711961819;-0.00139093779660016;-0.00204862767964187	-2.76133821826924;1.87047558394803;-1.441435180679;-1.67723891375729;-1.26955941047795;-0.935805977085108;-0.909511774764992;-0.577175521153101;-1.24479827873946;-1.59556546766878;-3.84629484870229;-4.45138728210053;-1.68247074080014;-1.19040258543039;-2.5928071973544;-3.48409316148155;-3.19895697525115
20170927_QexHF4_RSLC4_Elsner_Leonard_MFPL_insol_PKDCAT12_ArgC_10p	8698	4080	DVAIKIIDKLR	11	0	Unmodified	_DVAIKIIDKLR_							0	0	0	0	PKD1_CAT_569-892	3	HCD	FTMS	MULTI-MSMS	1	0	428.606	1282.8	-0.12187	-5.2234e-05	1.71435	42.029	0.00038377	121.02	111.91	NaN	NaN	1	0	0	0	-1	0	0	0	0		y1;y2;y3;y4;y5;y6;y7;y8;y9;y10;y6-H2O;y9-H2O;y5-NH3;y6-NH3;y7-NH3;a2;b2;b3;b4;b6	220681.2;153930.2;657351.6;671511.1;1649653.5;2219772.2;3066361.2;742243.4;4576007.6;137359.9;12557.7;106084;33792;28148.7;212873.2;5447816.5;973794.6;232492.5;18496.6;109507.4	-0.00036107038965838;-0.000392940523056495;-0.000972751233575764;-0.00103689935178863;-0.00107080175473584;-0.000602409597604492;-0.00127806369107475;-0.00127714999450745;-0.00139903223362126;-0.00390200657056994;-0.00217742082998029;0.00443675487440487;-0.000613398406017041;-0.00689337217340835;-0.00193891538503976;-0.000393514902668812;-0.00053089161377784;-0.000759011714649205;-0.0027762599659…	-2.06185361828168;-1.36341386203913;-2.33666510344362;-1.95153151094785;-1.66167759660996;-0.79526685874068;-1.44317880048665;-1.27884657078598;-1.30786050611529;-3.33852524838815;-2.9445111429658;4.21867394403317;-0.977709559637483;-9.30941236396166;-2.23232452384594;-2.10314185641444;-2.46807905169441;-2.65258395146864;-6.95409587761023;-2.29495438963628
20170927_QexHF4_RSLC4_Elsner_Leonard_MFPL_insol_PKDCAT12_ArgC_10p	8762	4137	DVAIKIIDKLR	11	0	Unmodified	_DVAIKIIDKLR_							0	0	0	0	PKD1_CAT_569-892	3	HCD	FTMS	MULTI-MSMS	1	0	428.606	1282.8	-0.12187	-5.2234e-05	0.545028	42.288	0.0020679	95.401	85.968	NaN	NaN	1	0	0	0	-1	0	0	0	0		y1;y2;y3;y4;y5;y6;y7;y8;y9;y10;y6-NH3;y7-NH3;a2;b2;b3;b4;b6	107214.5;73407.9;300848.8;347075;733475;975544.3;1480493.1;330827.5;1990489.4;95414.6;17602.2;92257.2;2675500.9;425190.8;82294.5;9476;53824.7	-0.000353824676750492;-0.000298299106702871;-0.000529578185194168;-0.00109557053986009;-0.00102916459275093;-0.00106443149581992;-0.000846958102897588;-0.00171185974056698;-0.00177489967404654;-0.000788732903629352;-0.00206856385148058;-0.00347834760862042;-0.000369298313842137;-0.000430159378794315;-0.00102687873487639;-0.00066498493799827;-0.000324386857982972	-2.02047783777205;-1.03503010456789;-1.27211165558829;-2.06195537804501;-1.59706486278341;-1.40520101120155;-0.956378451685049;-1.71413304261258;-1.65923294300698;-0.674835287804462;-2.79358765018524;-4.00470642859027;-1.97371646308791;-1.99978266997566;-3.58871865840589;-1.66569180422329;-0.506535377936315
20170927_QexHF4_RSLC4_Elsner_Leonard_MFPL_insol_PKDCAT12_ArgC_10p	8824	4189	DVAIKIIDKLR	11	0	Unmodified	_DVAIKIIDKLR_							0	0	0	0	PKD1_CAT_569-892	3	HCD	FTMS	MULTI-MSMS	1	0	428.606	1282.8	-0.12187	-5.2234e-05	0.545028	42.545	0.00046455	119.45	107.92	NaN	NaN	1	0	0	0	-1	0	0	0	0		y1;y2;y3;y4;y5;y6;y7;y8;y9;y10;y5-NH3;y6-NH3;y7-NH3;y6(2+);y10(2+);a2;b2;b3;b6	75213.7;49397.6;245315.7;214640.2;488583.2;654344;949878;249417.9;1429238.1;78467.4;3554.5;6424.5;65070.5;23633.1;7106.9;1684994.9;298709.7;55609.6;30208.6	-0.000471141318456603;-0.000791624609803421;-0.000627419995794298;-0.00108785203690331;-0.000934350883994739;-0.000680308360642812;-0.00151594016904255;-0.00119486488097209;-0.00142116212509791;-0.00144175549257852;-0.00105904995984929;-0.00815971692486528;-0.00183692623818388;-0.00124403731831535;-0.00322938077999879;-0.000402055424615355;-0.000421582626984218;-0.000413940705357163;-0.0011670344…	-2.69040012534439;-2.74675277847543;-1.5071393126197;-2.04742853972845;-1.44993249515513;-0.898104278977316;-1.71178646447209;-1.19645224762795;-1.32854821574733;-1.23355692997426;-1.68804242758249;-11.0195761677912;-2.11490197207118;-3.28024443465207;-5.52129370305778;-2.14878660954381;-1.95990999286022;-1.44663616495922;-1.82234088805631
20170927_QexHF4_RSLC4_Elsner_Leonard_MFPL_insol_PKDCAT12_ArgC_10p	8891	4239	DVAIKIIDKLR	11	0	Unmodified	_DVAIKIIDKLR_							0	0	0	0	PKD1_CAT_569-892	3	HCD	FTMS	MULTI-MSMS	1	0	428.606	1282.8	-0.12187	-5.2234e-05	0.0773004	42.805	0.0012708	103.75	92.432	NaN	NaN	1	0	0	0	-1	0	0	0	0		y1;y2;y3;y4;y5;y6;y7;y8;y9;y10;y6-NH3;y7-NH3;y10(2+);a2;b2;b3;b4;b5;b6	70567.4;42962.2;176322.8;200512.1;493347.2;677922.6;896182.2;262811.6;1223201.6;58397.6;7459.4;52324.8;6616;1541393.8;275265.6;68505.6;12816.6;3914.2;24062.9	-0.000419229948789734;-0.000451860894827405;-0.000520812432796447;-0.00133396805347274;-0.000758697985133949;-0.00049163293545007;-0.00111282884563479;-0.00168567368757522;-0.000924785295410402;-0.00262484031554777;0.000403244355879906;-0.00263602513382466;-0.000551033951296631;-0.000365006212916796;-0.00038256133007053;-0.000471284907121117;-0.00164261682522238;0.00296584995464855;-0.00182282503…	-2.39396672916291;-1.56785377333645;-1.25105527117451;-2.51063830924809;-1.17735337050818;-0.649025910212627;-1.25659723334455;-1.6879122595304;-0.864519538331168;-2.24579458893599;0.544581793904951;-3.03492296478867;-0.942110709329988;-1.95077735555815;-1.77850286447394;-1.64704182310427;-4.1145092568321;5.62442829833731;-2.84636440701303
20170927_QexHF4_RSLC4_Elsner_Leonard_MFPL_insol_PKDCAT12_ArgC_10p	8966	4303	DVAIKIIDKLR	11	0	Unmodified	_DVAIKIIDKLR_							0	0	0	0	PKD1_CAT_569-892	3	HCD	FTMS	MULTI-MSMS	2	0	428.606	1282.8	-0.12187	-5.2234e-05	0.0773004	43.098	0.001095	107.18	95.856	NaN	NaN	1	0	0	0	-1	0	0	0	0		y1;y2;y3;y4;y5;y6;y7;y8;y9;y10;y1-NH3;y4-NH3;y6-NH3;y7-NH3;y9-NH3;a2;b2;b3;b6	44073.6;33087.6;139348.8;152087.7;309112.4;383873.1;584393.5;144206.3;776208.2;53217;2397.3;2717.2;3302.2;38423;10284.6;1014877.2;176638;38918.7;23417.9	-0.000544235459585707;-0.000349760988854086;-0.000778824655697008;-0.00134287725745708;-0.00106574799633563;-0.000876799790830773;-0.00152293104724777;-0.00131838745107871;-0.00183078026748262;-0.00120021045336216;-0.000411629943499747;-0.000186632882787308;0.00254340619983395;-0.00242670315867599;-0.00813765694852009;-0.00043046821764392;-0.000510895030487291;-0.000935042322055324;-0.00280480339…	-3.10779479568303;-1.21359092297442;-1.87083108158104;-2.52740612631631;-1.65383515221096;-1.15750075295791;-1.71968048981136;-1.32013875301323;-1.71147181834957;-1.02689272610093;-2.60372328910884;-0.362888208127119;3.43488183794543;-2.79392590965907;-7.73033934265373;-2.30063853094738;-2.37511651503991;-3.26777134491828;-4.37972936425351
20170927_QexHF4_RSLC4_Elsner_Leonard_MFPL_insol_PKDCAT12_ArgC_10p	9040	4364	DVAIKIIDKLR	11	0	Unmodified	_DVAIKIIDKLR_							0	0	0	0	PKD1_CAT_569-892	3	HCD	FTMS	MULTI-MSMS	2	0	428.606	1282.8	-0.12187	-5.2234e-05	-0.156563	43.408	0.00029757	122.7	111.38	NaN	NaN	1	0	0	0	-1	0	0	0	0		y1;y2;y3;y4;y5;y6;y7;y8;y9;y10;y9-H2O;y5-NH3;y6-NH3;y7-NH3;y6(2+);a2;b2;b3;b6	29148.4;15864.2;92445.2;86713.7;190030.5;241021.1;352954.2;102052.3;506612.1;32842.2;4361.7;3467.5;2587.1;28399.8;9464.9;653639.2;111644.7;24715.6;13720.5	-0.00042749921470886;-0.000654124357197361;-0.000843729561665896;-0.0016444930314492;-0.00108459088846757;-0.00119003559427711;-0.00170437531176049;-0.00181947099849822;-0.00179413172349996;-0.00124814610376234;0.00102762822643854;-0.000963461015885514;0.000652672434284796;-0.00223342043818775;-0.00146852926195606;-0.000446166167392903;-0.000491573108831744;-0.000615762447182533;-0.00385821789609…	-2.44118735167698;-2.26966005168772;-2.02674020495853;-3.09507021576231;-1.68307563404581;-1.57101603036761;-1.92456538050935;-1.82188700898055;-1.67721164735894;-1.06790613171786;0.977113789899505;-1.5356813952032;0.881434890882388;-2.57139510273603;-3.87217651456976;-2.38453606495999;-2.28529041063153;-2.15195941181409;-6.02463702798522
20170927_QexHF4_RSLC4_Elsner_Leonard_MFPL_insol_PKDCAT12_ArgC_10p	9113	4426	DVAIKIIDKLR	11	0	Unmodified	_DVAIKIIDKLR_							0	0	0	0	PKD1_CAT_569-892	3	HCD	FTMS	MULTI-MSMS	1	0	428.606	1282.8	-0.12187	-5.2234e-05	0.0773004	43.703	0.0010605	107.85	96.528	NaN	NaN	1	0	0	0	-1	0	0	0	0		y1;y2;y3;y4;y5;y6;y7;y8;y9;y10;y9-H2O;y5-NH3;y6-NH3;y7-NH3;y10(2+);a2;b2;b3;b6;b2-H2O	27076.6;10545.9;73032;83208.6;157912.9;222514.2;294904.5;72711.8;461964.4;24831.2;9038.1;1357.8;3237.5;32724.5;2650.3;581387.6;104691.9;25592.7;9820.7;1166.4	-0.00054189022665696;-1.37492385761107E-05;-0.00087783237796657;-0.00126832604928495;-0.00119637491775393;-0.00154049366915388;-0.00178505930989559;-0.00191298045945132;-0.00226924156004316;-0.0027993621265523;0.00060401000564525;-0.00251865741040547;-0.0057214060525439;-0.00241327337232633;0.000196270518927122;-0.000454284361751434;-0.000522326657971917;-0.000744641966889503;-0.00412817617836936…	-3.09440265077831;-0.0477067801139141;-2.10865911155352;-2.38709491810055;-1.85654254094692;-2.03366953129042;-2.01567284698312;-1.91552045844621;-2.12135855740037;-2.39511384380358;0.57431885661098;-4.0145326841715;-7.72669909670493;-2.77846389336082;0.335566971192336;-2.42792366725923;-2.42826125061468;-2.60236488058459;-6.4461762523462;-5.96431921832182
20170927_QexHF4_RSLC4_Elsner_Leonard_MFPL_insol_PKDCAT12_ArgC_10p	9190	4496	DVAIKIIDKLR	11	0	Unmodified	_DVAIKIIDKLR_							0	0	0	0	PKD1_CAT_569-892	3	HCD	FTMS	MULTI-MSMS	1	0	428.606	1282.8	-0.12187	-5.2234e-05	0.545028	43.968	0.0011211	106.67	95.348	NaN	NaN	1	0	0	0	-1	0	0	0	0		y1;y2;y3;y4;y5;y6;y7;y8;y9;y10;y1-NH3;y6-NH3;y7-NH3;y9-NH3;y10(2+);a2;b2;b3;b6	31414.8;12014.5;50001.7;48954.6;117409;164247.7;218500.5;57582.7;326309.3;12276.9;2699.9;1609.3;17205.4;9591.8;2148.5;375800.5;69302.2;17421.2;12876.4	-0.000559168026626367;-0.000652528841044386;-0.00128293876940688;-0.00172239276901109;-0.0016132435110876;-0.00171445700709683;-0.00224473304808726;-0.00252691156651963;-0.00302769515587897;-0.00495185123168085;-0.000440264102280707;-0.00474442729807834;-0.00382894300628323;-0.0121035010804462;-0.00227832927942018;-0.000619937601925358;-0.000703430287984474;-0.000880084873585929;-0.00174735103303…	-3.19306525194615;-2.26412399262592;-3.08177046214326;-3.24168340982641;-2.50344037249235;-2.26332522302874;-2.53473096390286;-2.53026516964804;-2.83038288530688;-4.23676003991303;-2.78484524010887;-6.40730795007365;-4.40835368049423;-11.4976360752491;-3.89528098888822;-3.31325480271051;-3.27019700531688;-3.07570750064004;-2.72851112016943
20170927_QexHF4_RSLC4_Elsner_Leonard_MFPL_insol_PKDCAT12_ArgC_10p	9257	4557	DVAIKIIDKLR	11	0	Unmodified	_DVAIKIIDKLR_							0	0	0	0	PKD1_CAT_569-892	3	HCD	FTMS	MULTI-MSMS	2	0	428.606	1282.8	-0.12187	-5.2234e-05	0.545028	44.24	0.0015582	98.156	86.837	NaN	NaN	1	0	0	0	-1	0	0	0	0		y1;y2;y3;y4;y5;y6;y7;y8;y9;y9-H2O;y6-NH3;y7-NH3;y10(2+);a2;b2;b3;b4;b6	26134.5;13574.2;58996.8;57286;125146.2;170965.5;253147.9;58969.7;336702.3;5293.4;1360.5;21485.2;1736.4;422907.9;73458.9;14839.9;2912.1;6791.3	-0.000407445862038003;-0.00099000428878071;-0.00110164891248132;-0.00183554942270803;-0.0015102381497627;-0.0020478096705574;-0.00196507124371692;-0.00264006343695655;-0.00249318826217859;0.00230722952846918;-0.00544443606395362;-0.00266464077799355;-0.00711441151793224;-0.000528771801441508;-0.000519037377642917;-0.000694377280410663;-0.00170413718859663;-0.0034426832336294	-2.32667514834553;-3.4350816352343;-2.64629196463792;-3.45465270833459;-2.34359644687689;-2.70339659756745;-2.21894024543503;-2.64356691062546;-2.3307105074475;2.19381725189541;-7.35265677112151;-3.06786878464943;-12.1634756876111;-2.82602081054297;-2.41296964607858;-2.42670094648895;-4.26860790004836;-5.37577993298711
20170927_QexHF4_RSLC4_Elsner_Leonard_MFPL_insol_PKDCAT12_ArgC_10p	9329	4622	DVAIKIIDKLR	11	0	Unmodified	_DVAIKIIDKLR_							0	0	0	0	PKD1_CAT_569-892	3	HCD	FTMS	MULTI-MSMS	2	0	428.606	1282.8	-0.12187	-5.2234e-05	0.0773004	44.528	0.0011211	106.67	95.348	NaN	NaN	1	0	0	0	-1	0	0	0	0		y1;y2;y3;y4;y5;y6;y7;y8;y9;y10;y9-H2O;y6-NH3;y7-NH3;y10(2+);a2;b2;b3;b6;b6-H2O	17017.4;12202.5;44134.1;49444.8;103797.5;153248.8;207871.5;58685.3;280243.7;11281.3;8497.7;1583.4;13246;994.4;364156.5;67545.9;13710.9;7390.1;948.8	-0.000642996248757299;-0.000375399886763716;-0.00106971842308212;-0.0010392139073474;-0.00116565849543804;-0.00115163536406726;-0.00164021939474424;-0.00114705834698725;-0.00194538249479592;-0.004502880376549;0.00581627071005641;-0.00685295870607661;-0.000919388361012352;-0.00217106242507725;-0.000405247681186438;-0.000496189380839951;-0.00017070557430543;-0.00301680020481854;-0.00716769689745433	-3.67175499752889;-1.30255193989932;-2.56959132122698;-1.95588769003541;-1.80887667907097;-1.5203223487647;-1.85212122615747;-1.14858225809905;-1.81860544282214;-3.85262603412072;5.53038934444369;-9.25483499006128;-1.05851735983829;-3.71188652028367;-2.1658475988941;-2.30675110005609;-0.596580776122999;-4.71076299717248;-11.5162328612161
20170927_QexHF4_RSLC4_Elsner_Leonard_MFPL_insol_PKDCAT12_ArgC_10p	9401	4681	DVAIKIIDKLR	11	0	Unmodified	_DVAIKIIDKLR_							0	0	0	0	PKD1_CAT_569-892	3	HCD	FTMS	MULTI-MSMS	2	0	428.606	1282.8	-0.12187	-5.2234e-05	-0.156563	44.798	0.0016361	96.64	87.911	NaN	NaN	1	0	0	0	-1	0	0	0	0		y1;y2;y3;y4;y5;y6;y7;y8;y9;y10;y9-H2O;y6-NH3;y7-NH3;y6(2+);y10(2+);a2;b2;b3;b6	14316.2;9047;43363.9;46675.6;112477.7;138323.2;198445.6;59026;311903.6;11442.8;4608.8;1412.3;11699.3;6661.1;1038.4;360948.7;63043.6;10556.2;6203.5	-0.000383941771275431;-0.000275527353210236;-0.000660768257489508;-0.00104005412981678;-0.000965566737136214;-0.000807106127922452;-0.00128395667047698;-0.00228436040356428;-0.00207313492364847;-0.00343494915659903;-0.0013327207718703;-0.00342520272101865;-0.00488544155086856;-0.00192745958065643;-0.00171023185498598;-0.000391017475948274;-0.000402506252186186;-0.00109578896143603;-0.003979860853…	-2.19245789628999;-0.956017370918143;-1.58724577522777;-1.95746905606243;-1.49837341043806;-1.06549527783988;-1.44983309375397;-2.28739265926848;-1.93803224593208;-2.93891587864803;-1.26720626018403;-4.62571483254982;-5.62471888706504;-5.08226487742812;-2.92400232135691;-2.08979437793994;-1.87122534306729;-3.82954404544179;-6.21458226528958
20170927_QexHF4_RSLC4_Elsner_Leonard_MFPL_insol_PKDCAT12_ArgC_10p	9472	4737	DVAIKIIDKLR	11	0	Unmodified	_DVAIKIIDKLR_							0	0	0	0	PKD1_CAT_569-892	3	HCD	FTMS	MULTI-MSMS	1	0	428.606	1282.8	-0.12187	-5.2234e-05	-0.156563	45.07	0.0016379	96.604	87.875	NaN	NaN	1	0	0	0	-1	0	0	0	0		y1;y2;y3;y4;y5;y6;y7;y8;y9;y10;y6-NH3;y7-NH3;y9-NH3;y6(2+);a2;b2;b3;b6	12284;10380.4;40860.1;43202.8;96993.1;118270.1;183754.4;41640.9;260707.3;14854.5;964.8;13672.4;8678.1;5743.8;338594.9;54810.4;12354.4;2584	-0.000240841872312103;-0.000817846572829239;-0.000411904575571498;-0.000921359585959181;-0.000741154172374081;-0.000564521196793066;-0.000577907013393997;-0.000128626361060924;-0.00127684101175873;0.000663134336036819;-0.0044397669821592;-0.000678721844678876;-0.0052209835262147;0.000197741640647564;-0.000383140806945903;-0.000443032501749485;-0.000899632835853481;-0.000397410666550968	-1.37530254768046;-2.83773661667046;-0.98944551406807;-1.73407636219488;-1.15012877820281;-0.745248786053181;-0.652568268385641;-0.128797377472175;-1.19363234276481;0.567374588216788;-5.99586930060802;-0.78143153060194;-4.95966915789273;0.521401868412559;-2.04769757689093;-2.05962884895337;-3.14402321307002;-0.620563177173425
20170927_QexHF4_RSLC4_Elsner_Leonard_MFPL_insol_PKDCAT12_ArgC_10p	9538	4789	DVAIKIIDKLR	11	0	Unmodified	_DVAIKIIDKLR_							0	0	0	0	PKD1_CAT_569-892	3	HCD	FTMS	MULTI-MSMS	2	0	428.606	1282.8	-0.12187	-5.2234e-05	0.0773004	45.335	0.0010605	107.85	96.314	NaN	NaN	1	0	0	0	-1	0	0	0	0		y1;y2;y3;y4;y5;y6;y7;y8;y9;y10;y6-NH3;y7-NH3;y10(2+);a2;b2;b3;b6	12808.9;11659.4;31656.5;31100.3;81411.2;104904.5;145440.4;42873.7;227350.5;7032.5;1480.6;14188.9;2452.4;270193.5;52439.4;9277.6;1643	-0.000485306659328444;-0.000344756822471481;-0.000400086877618833;-0.000677513830396492;-0.000824441874783588;-0.000174526718751622;-0.00101085551625602;-0.00188931977311313;-0.00107963685400136;0.00101372357221408;0.00149654229460339;-0.000901652898278371;-0.000699679664762698;-0.000394121824456306;-0.000433597955264986;-0.00097023284615716;0.00355166169902077	-2.77128950555613;-1.19622762681559;-0.961057975590178;-1.27513869225809;-1.2793751137545;-0.230400369351238;-1.14144991503928;-1.89182840096841;-1.00927969346428;0.867337333661232;2.02108443404037;-1.03809805011427;-1.19625212965235;-2.10638554532561;-2.01576835368542;-3.39075422349161;5.54601133040639
20170927_QexHF4_RSLC4_Elsner_Leonard_MFPL_insol_PKDCAT12_ArgC_10p	9609	4852	DVAIKIIDKLR	11	0	Unmodified	_DVAIKIIDKLR_							0	0	0	0	PKD1_CAT_569-892	3	HCD	FTMS	MULTI-MSMS	2	0	428.606	1282.8	-0.12187	-5.2234e-05	0.311164	45.639	0.0040724	90.614	81.884	NaN	NaN	1	0	0	0	-1	0	0	0	0		y1;y2;y3;y4;y5;y6;y7;y8;y9;y10;y9-H2O;y6-NH3;y7-NH3;y6(2+);a2;b2;b3;b6	12343.7;9917.3;28781.6;41010.4;78650.7;103667.4;150874.1;34138.2;213363.9;7900.6;3207;1463;12473.9;4236.2;265234.3;43271.4;8414.7;2278.2	-0.000474479437315267;-0.000310902381386313;-0.000511636922567504;-0.00120965828568842;-0.00131231335547;-0.000831221134603766;-0.000754105962641916;-0.00211852746599561;-0.00182373455686502;-0.00334014594659493;-0.00211037532335467;-0.00563010737039349;-0.00257495468326852;-0.00116387179241428;-0.000399980578237091;-0.000432422029348345;-0.000588714640912258;-0.00411587763551324	-2.70946203036228;-1.07876055614552;-1.22901459855067;-2.27667756794199;-2.03645621200467;-1.09733049338319;-0.851530631926178;-2.12133994762531;-1.70488527444911;-2.85780321866723;-2.0066310213714;-7.60340211783315;-2.9646112059927;-3.06886676187688;-2.13769760959306;-2.01030156249083;-2.05743324870678;-6.42697211425932
20170927_QexHF4_RSLC4_Elsner_Leonard_MFPL_insol_PKDCAT12_ArgC_10p	9691	4927	DVAIKIIDKLR	11	0	Unmodified	_DVAIKIIDKLR_							0	0	0	0	PKD1_CAT_569-892	3	HCD	FTMS	MULTI-MSMS	7	0	428.606	1282.8	-0.12187	-5.2234e-05	0.326009	45.965	0.0082273	80.69	69.371	NaN	NaN	1	0	0	0	-1	0	0	0	0		y1;y2;y3;y4;y5;y6;y7;y8;y9;y10;y7-NH3;y6(2+);a2;b2;b3;b6	14714.1;8035;27863.1;26637;53710.5;38928.3;77603.5;16698;103030.3;2387.2;9678.7;4544.9;231751.8;38231;9051.7;2014.4	-0.000416538188915183;-0.000360937883101542;-0.00117810724560741;-0.00110479210957237;-0.00127718981593716;-0.00053222349799853;-0.00180554185396886;-0.00183447070423881;-0.00297337892584437;-0.00415186647751398;-0.00178761617621603;-0.00170912517410216;-0.000508183452438971;-0.000421181449581809;-0.00106883464627572;-0.00175964616505553	-2.37859576562955;-1.25237215029997;-2.82995347213029;-2.07931110735085;-1.98195138798001;-0.702611230468113;-2.03880150356197;-1.83690660470442;-2.77960653807093;-3.55230260360393;-2.0581301047545;-4.5065701669083;-2.71598668135389;-1.95804494907044;-3.73534492938816;-2.74771007426489
20170927_QexHF4_RSLC4_Elsner_Leonard_MFPL_insol_PKDCAT12_ArgC_10p	9767	4996	DVAIKIIDKLR	11	0	Unmodified	_DVAIKIIDKLR_							0	0	0	0	PKD1_CAT_569-892	3	HCD	FTMS	MULTI-MSMS	6	0	428.606	1282.8	-0.12187	-5.2234e-05	0.326009	46.285	0.011092	73.848	64.741	NaN	NaN	1	0	0	0	-1	0	0	0	0		y1;y2;y3;y4;y5;y6;y7;y8;y9;y10;y7-NH3;y6(2+);a2;b2;b3	10030;6485.5;25399.7;17571.8;40735.6;34445.9;65062.6;18890.8;69554.8;2207.2;6975.4;4387.1;184666.1;30853.1;5716.7	-0.000243958162883473;-0.00103734171841552;-0.00129705823320592;-0.00154865728609366;-0.00151843439084587;-0.000629689654601862;-0.00173973977155129;-0.00197774786443006;-0.00195945239170214;-0.00186717701853922;-0.00387515440377229;-0.000955203719797737;-0.000456297866548994;-0.000569475201700698;-0.00110245587228519	-1.39309777718261;-3.59933077209233;-3.11568697627632;-2.91470004037738;-2.35631539204562;-0.831280407140754;-1.96449853422145;-1.98037373123979;-1.83175840594984;-1.59754432995185;-4.46155773053516;-2.51865762062316;-2.43868482137742;-2.64745105628163;-3.85284335879006
20170927_QexHF4_RSLC4_Elsner_Leonard_MFPL_insol_PKDCAT12_ArgC_10p	9769	4998	DVAIKIIDKLR	11	0	Unmodified	_DVAIKIIDKLR_							0	0	0	0	PKD1_CAT_569-892	3	HCD	FTMS	MULTI-MSMS	8	1	428.606	1282.8	-0.12187	-5.2234e-05	782.109	46.295	0.020662	62.338	51.019	NaN	NaN	1	0	0	0	-1	0	0	0	0		y1;y2;y3;y4;y5;y6;y7;y8;y9;y6(2+);a2;b2;b3;b6	11197.3;5567.3;21705.2;21524.1;41611.9;30885;78019.1;18367.5;81627.4;3653.3;187509.1;28494.4;7138.8;782.3	-0.000419033092015297;-0.000673783712386467;-0.000485912997760352;-0.00128609606929331;-0.00100179580135773;-0.00240705015858111;-0.00163728540519514;-0.00151886582102634;-0.00198635224955979;-0.00191975017895629;-0.000469416829304237;-0.000316830060000939;-0.00190970997539353;-0.00292767032306074	-2.39284260279241;-2.33787330243685;-1.1672226503474;-2.42053949002604;-1.55459384558371;-3.17764302826108;-1.84880819724683;-1.52088312643429;-1.85690520178986;-5.06193707208945;-2.50879896703703;-1.47292289408527;-6.67400194714395;-4.5715864521744
20170927_QexHF4_RSLC4_Elsner_Leonard_MFPL_insol_PKDCAT12_ArgC_10p	9840	5062	DVAIKIIDKLR	11	0	Unmodified	_DVAIKIIDKLR_							0	0	0	0	PKD1_CAT_569-892	3	HCD	FTMS	MULTI-MSMS	2	0	428.606	1282.8	-0.12187	-5.2234e-05	-0.102208	46.575	0.011092	73.848	64.741	NaN	NaN	1	0	0	0	-1	0	0	0	0		y1;y2;y3;y4;y5;y6;y7;y8;y9;y7-NH3;y10(2+);a2;b2;b3;b6	12609.7;6379.8;25032.1;21323.6;48607.8;31337.5;79926.7;11866.9;100949;13738.5;1022.4;211150.8;29079.8;6530.1;1315	-0.000546113965697259;-0.000740414855044946;-0.000674382498914383;-0.00244984187736463;-0.00151490696430301;-0.00252080480311179;-0.00204302761574127;-0.00193953467248775;-0.00226997397317064;-0.00136967630726303;-0.00545091140168097;-0.0004682827062652;-0.000514993421887766;-0.000542316511825902;-0.000331173157064768	-3.11852175808203;-2.56906732875649;-1.61994878711419;-4.610795540043;-2.35084152371926;-3.3278145770034;-2.30696765551775;-1.94210987774333;-2.12204323883131;-1.57694556342777;-9.31942392019985;-2.50273765987844;-2.39416961443267;-1.89528190083725;-0.517132289333768
20170927_QexHF4_RSLC4_Elsner_Leonard_MFPL_insol_PKDCAT12_ArgC_10p	9907	5123	DVAIKIIDKLR	11	0	Unmodified	_DVAIKIIDKLR_							0	0	0	0	PKD1_CAT_569-892	3	HCD	FTMS	MULTI-MSMS	3	0	428.606	1282.8	-0.12187	-5.2234e-05	-0.156563	46.852	0.011265	73.435	64.706	NaN	NaN	1	0	0	0	-1	0	0	0	0		y1;y2;y3;y4;y5;y6;y7;y8;y9;y6-NH3;y6(2+);y10(2+);a2;b2;b3;b6	10355.7;4872.9;22020.2;26301.5;55334;70788.1;113773.3;26126.8;166491.8;1449.5;4639.3;1405.2;183941.5;34509.2;7042.2;1209.1	-0.000254711140257768;-0.00118473200637936;-0.0005957181872418;-0.000936610639882929;-0.000679654851182931;-0.0011197804949461;-0.00129235959434482;-0.00345734360860206;-0.00210302863774814;-0.00541093571791862;-0.000792067572206179;0.00178590170355619;-0.000426157761921786;-0.000379164920104813;-0.000147136076691368;-0.00332997746909314	-1.45450144948778;-4.11073815963405;-1.43098781298682;-1.7627800799305;-1.0546937564791;-1.47826945653783;-1.45932159099795;-3.46192881383232;-1.96597778257617;-7.30741521749161;-2.08850514667339;3.05339414982234;-2.27760134137728;-1.7627132021886;-0.514210285257241;-5.19978981256253
[truncated: 1,222 more rows]
[truncated: 18 more columns]

## Sheet: summary
Raw file	Enzyme	Enzyme mode	Enzyme first search	Enzyme mode first search	Use enzyme first search	Variable modifications	Multi modifications	Variable modifications first search	Use variable modifications first search	Requantify	Multiplicity	Max. missed cleavages	Labels0	LC-MS run type	Time-dependent recalibration	MS	MS/MS	MS3	MS/MS Submitted	MS/MS Submitted (SIL)	MS/MS Submitted (ISO)	MS/MS Submitted (PEAK)	MS/MS Identified	MS/MS Identified (SIL)	MS/MS Identified (ISO)	MS/MS Identified (PEAK)	MS/MS Identified [%]	MS/MS Identified (SIL) [%]	MS/MS Identified (ISO) [%]	MS/MS Identified (PEAK) [%]	Peptide Sequences Identified	Peaks	Peaks Sequenced	Peaks Sequenced [%]	Peaks Repeatedly Sequenced	Peaks Repeatedly Sequenced [%]	Isotope Patterns	Isotope Patterns Sequenced	Isotope Patterns Sequenced (z>1)	Isotope Patterns Sequenced [%]	Isotope Patterns Sequenced (z>1) [%]	Isotope Patterns Repeatedly Sequenced	Isotope Patterns Repeatedly Sequenced [%]	Recalibrated	Av. Absolute Mass Deviation [ppm]	Mass Standard Deviation [ppm]	Av. Absolute Mass Deviation [mDa]	Mass Standard Deviation [mDa]
[truncated: 2 more rows]

[truncated: 1 more sheets: parameters]
