# Supplementary material for: A ubiquitin-like domain controls protein kinase D dimerization and activation by trans-autophosphorylation
Source: J Biol Chem. 2019 Aug 12;294(39):14422–41. doi: 10.1074/jbc.RA119.008713 (PMC6768651; doi:10.1074/jbc.RA119.008713)
Supplement: Supporting Information [file supp_RA119.008713_144682_2_supp_371399_pvh0dw.xlsx]

## Sheet: isolationlist
Compound	m/z	z	t start (min)	t stop (min)	CID Collision Energy (%)
EPVLLLQDSSGDYSLAHVR (light)	700.364	3	41.75	49.75	27
HDPTSENILQLVK (light)	498.603	3	36.43	44.43	27
EIPLSEILSLEPVK (light)	783.953	2	59.13	65.13	27
GSSVGTGTNLHR (light)	395.871	3	10.24	18.24	27
YITHESDDLR (light)	416.867	3	15.15	23.15	27
sp|Q15139|KPCD1_HUMAN Serine/threonine-protein kinase D1 OS=Homo sapiens GN=PRKD1 PE=1 SV=2
MSAPPVLRPPSPLLPVAAAAAAAAAALVPGSGPGPAPFLAPVAAPVGGISFHLQIGLSREPVLLLQDSSGDYSLAHVREMACSIVDQKFPECGFYGMYDKILLFRHDPTSENILQLVKAASDIQEGDLIEVVLSASATFEDFQIRPHALFVHSYRAPAFCDHCGEMLWGLVRQGLKCEGCGLNYHKRCAFKIPNNCSGVRRRRLSNVSLTGVSTIRTSSAELSTSAPDEPLLQKSPSESFIGREKRSNSQSYIGRPIHLDKILMSKVKVPHTFVIHSYTRPTVCQYCKKLLKGLFRQGLQCKDCRFNCHKRCAPKVPNNCLGEVTINGDLLSPGAESDVVMEEGSDDNDSERNSGLMDDMEEAMVQDAEMAMAECQNDSGEMQDPDPDHEDANRTISPS…
R.EPVLLLQDSSGDYSLAHVR.E [59, 77]
700.3638+++ (dotp 0)
D [y12] - 1306.6022+ (rank 1)
S [y11] - 1191.5753+ (rank 7)
S [y10] - 1104.5432+ (rank 8)
G [y9] - 1017.5112+ (rank 3)
Y [y7] - 845.4628+ (rank 5)
A [y4] - 482.2834+ (rank 9)
L [y14] - 774.3761++ (rank 2)
Q [y13] - 717.8340++ (rank 10)
R.HDPTSENILQLVK.A [105, 117]
498.6035+++ (dotp 0)
D [b2] - 253.0931+ (rank 3)
T [b4] - 451.1936+ (rank 7)
S [b5] - 538.2256+ (rank 10)
E [b6] - 667.2682+ (rank 4)
N [b7] - 781.3111+ (rank 2)
N [y7] - 827.5349+ (rank 6)
I [y6] - 713.4920+ (rank 8)
L [y5] - 600.4079+ (rank 1)
Q [y4] - 487.3239+ (rank 5)
L [y3] - 359.2653+ (rank 9)
K.EIPLSEILSLEPVK.T [464, 477]
783.9531++ (dotp 0)
S [b5] - 540.3028+ (rank 10)
P [y12] - 1324.7722+ (rank 2)
L [y11] - 1227.7195+ (rank 7)
S [y10] - 1114.6354+ (rank 1)
E [y9] - 1027.6034+ (rank 9)
I [y8] - 898.5608+ (rank 8)
L [y7] - 785.4767+ (rank 4)
S [y6] - 672.3927+ (rank 6)
P [y3] - 343.2340+ (rank 5)
P [y12] - 662.8898++ (rank 3)
K.GSSVGTGTNLHR.D [546, 557]
395.8705+++ (dotp 0)
G [y8] - 855.4431+ (rank 2)
T [y7] - 798.4217+ (rank 10)
G [y6] - 697.3740+ (rank 1)
T [y5] - 640.3525+ (rank 8)
G [y8] - 428.2252++ (rank 5)
T [y7] - 399.7145++ (rank 9)
G [y6] - 349.1906++ (rank 7)
R.YITHESDDLR.W [858, 867]
416.8667+++ (dotp 0)
E [y6] - 734.3315+ (rank 5)
S [y5] - 605.2889+ (rank 6)
H [y7] - 436.1989++ (rank 7)

## Sheet: HEK293T
Targeted quantification of PKD1 using parallel-reaction monitoring with an external calibration curve.
All transitions were manually validated in Skyline and their summed peak area exported. The peak areas were summed across peptides for each sample and normalized to the total ion current in a retention time window from 10 to 60 min (as determined by MaxQuant msscans.txt table) for each sample. Wildtype signal was subtracted from all dilution curve samples. The resulting values were scaled for eas…
Transition peak areas, as determined in Skyline
	EPVLLLQDSSGDYSLAHVR	HDPTSENILQLVK	EIPLSEILSLEPVK	GSSVGTGTNLHR	YITHESDDLR			Sum of TIC (10-60 min) for global normalization, as determined by MaxQuant
Replicate	Peak Area	Peak Area	Peak Area	Peak Area	Peak Area	Sum		Row Labels	Sum of Base peak intensity	Sum of Total ion current
WT_r2	506811	514716	3.65653e+06	210167	214110	5.10234e+06		WT_r2	9001780196000	186607540900000
WT_r3	510683	531271	3657001	181241	226324	5.10652e+06		WT_r3	9947819016000	183979107700000
WT_r4	483858	443974	3174534	167003	202240	4.47161e+06		WT_r4	8474600064000	158570642300000
WT_5ng_r2	1.51535e+06	1274709	4492457	213723	309844	7.80608e+06		WT_5ng_r2	6791852476000	133354668500000
WT_5ng_r3	2.0479e+06	1.57039e+06	6.67873e+06	266668	472360	1.10361e+07		WT_5ng_r3	10457934819000	178478793400000
WT_5ng_r4	1.92661e+06	1.28839e+06	5343775	207888	354475	9.12114e+06		WT_5ng_r4	11255696923000	190939271100000
WT_50ng_r2	12125674	8842208	20680622	1.40635e+06	1860709	4.49156e+07		WT_50ng_r2	7928388357000	164065503100000
WT_50ng_r3	13987336	9560646	26028310	1614988	2.42034e+06	5.36116e+07		WT_50ng_r3	10049601278000	174180655400000
WT_50ng_r4	10651684	8101076	20637400	1.24251e+06	1.77691e+06	4.24096e+07		WT_50ng_r4	8637704113000	163819318100000
WT_500ng_r2	108528112	73286352	193966816	9962880	16150352	401894512		WT_500ng_r2	10270918308000	180989393000000
WT_500ng_r3	126227152	91025328	230747744	10753830	18417608	477171662		WT_500ng_r3	8543186135000	167404702800000
WT_500ng_r4	92820280	60347256	170340416	8527413	14683460	346718825		WT_500ng_r4	11677743302000	187292711700000
normalized to summed TIC
Replicate	Peak Area	Peak Area	Peak Area	Peak Area	Peak Area	Sum
WT_r2	2.71592e-09	2.75828e-09	1.95948e-08	1.12625e-09	1.14738e-09	2.73426e-08
WT_r3	2.77577e-09	2.88767e-09	1.98773e-08	9.85115e-10	1.23016e-09	2.7756e-08
WT_r4	3.05137e-09	2.79985e-09	2.00197e-08	1.05317e-09	1.2754e-09	2.81995e-08
WT_5ng_r2	1.13633e-08	9.55879e-09	3.3688e-08	1.60267e-09	2.32346e-09	5.85362e-08
WT_5ng_r3	1.14742e-08	8.79876e-09	3.74203e-08	1.49412e-09	2.64659e-09	6.1834e-08
WT_5ng_r4	1.00902e-08	6.74763e-09	2.79868e-08	1.08876e-09	1.85648e-09	4.77698e-08
WT_50ng_r2	7.39075e-08	5.38944e-08	1.26051e-07	8.5719e-09	1.13413e-08	2.73766e-07
WT_50ng_r3	8.03036e-08	5.48893e-08	1.49433e-07	9.27191e-09	1.38956e-08	3.07793e-07
WT_50ng_r4	6.50209e-08	4.94513e-08	1.25977e-07	7.58461e-09	1.08468e-08	2.5888e-07
WT_500ng_r2	5.99638e-07	4.04921e-07	1.0717e-06	5.50468e-08	8.92337e-08	2.22054e-06
WT_500ng_r3	7.54024e-07	5.43744e-07	1.37838e-06	6.42385e-08	1.10018e-07	2.85041e-06
WT_500ng_r4	4.95589e-07	3.22208e-07	9.09488e-07	4.55299e-08	7.83985e-08	1.85121e-06
normalized & WT subtracted
Replicate	Peak Area	Peak Area	Peak Area	Peak Area	Peak Area	Sum
WT_5ng_r2	8.64736e-09	6.80051e-09	1.40933e-08	4.76417e-10	1.17608e-09	3.11936e-08
WT_5ng_r3	8.69841e-09	5.91109e-09	1.75431e-08	5.09003e-10	1.41643e-09	3.4078e-08
WT_5ng_r4	7.03882e-09	3.94778e-09	7.96709e-09	3.55879e-11	5.81086e-10	1.95704e-08
WT_50ng_r2	7.11916e-08	5.11361e-08	1.06456e-07	7.44565e-09	1.01939e-08	2.46423e-07
WT_50ng_r3	7.75278e-08	5.20016e-08	1.29556e-07	8.2868e-09	1.26654e-08	2.80037e-07
WT_50ng_r4	6.19696e-08	4.66514e-08	1.05957e-07	6.53143e-09	9.57139e-09	2.30681e-07
WT_500ng_r2	5.96922e-07	4.02162e-07	1.05211e-06	5.39205e-08	8.80863e-08	2.1932e-06
WT_500ng_r3	7.51248e-07	5.40856e-07	1.35851e-06	6.32534e-08	1.08788e-07	2.82265e-06
WT_500ng_r4	4.92538e-07	3.19408e-07	8.89468e-07	4.44767e-08	7.71231e-08	1.82301e-06
normalized & WT subtracted & scaled (*1E9)					ng protein per lysate	relative intensity
WT_r2						27.3426
WT_r3						27.756
WT_r4						28.1995
WT_5ng_r2					5	31.1936
WT_5ng_r3					5	34.078
WT_5ng_r4					5	19.5704
WT_50ng_r2					50	246.423
WT_50ng_r3					50	280.037
WT_50ng_r4					50	230.681
WT_500ng_r2					500	2193.2
WT_500ng_r3					500	2822.65
WT_500ng_r4					500	1823.01

## Sheet: INS-1
Targeted quantification of PKD1 using parallel-reaction monitoring with an external calibration curve.
All transitions were manually validated in Skyline and the peak area of the most abundant fragment ion was exported for the two peptides quantified in the wildtype. The wildtype signal was subtracted from all dilution curve samples. The resulting values were used for regression analysis to determine wild-type protein levels.
	Peak area of most abundant fragment ion
Peptide	WT rep1	WT rep2	5ng rep1	5ng rep2	50ng rep1	50ng rep2	500ng rep1	500ng rep2
spike in amount [ng]			5	5	50	50	500	500
EPVLLLQDSSGDYSLAHVR	101293	#N/A	196562	#N/A	1917896	1133856	37384436	21502614
TLSHPWLQDYQTWLDLR	172166	35963	417900	162288	2947984	1446616	41417508	23992584
